# Supplementary material for: Recovery of 1887 metagenome-assembled genomes from the South China Sea
Source: Sci Data. 2024 Feb 13;11:197. doi: 10.1038/s41597-024-03050-4 (PMC10864278; doi:10.1038/s41597-024-03050-4)
Supplement: Supplementary file 2 — Table S2 [file 41597_2024_3050_MOESM2_ESM.xlsx]

## Sheet: ASVs taxonomy
Feature ID	DS10.1	DS11.1	DS12.1	DS6.1	DS8.1	DS9.1	XB17	XB2.10	XB2.7	XB2.8	XB2.9	XB3.1	XB3.10	XB3.11	XB3.2	XB3.9	XB4.1	XB4.2	XB4.3	XB5.10	XB5.6	XB5.7	XB5.8	XB5.9	XS3	XS4	XS5	XS6	XS7	XS8	DS13.1	DS14.1	DS15.1	DS16.1	DS17.1	XB1.1	XB10	XB16	XB19	XB2.1	XB2.2	XB2.3	XB2.4	XB2.5	XB2.6	XB20	XB3.3	XB3.4	XB3.5
e9f376c867c2a1506d5b0996f9839a20	49366	49980	50710	5367	37078	46638	36582	2748	1944	1930	1759	60904	1793	1775	52104	1402	52678	2994	2345	1861	1436	1732	1567	2010	60424	68781	49710	59772	63557	54623	42793	41140	55695	50038	46403	41371	44333	61050	59821	30390	39872	7156	6689	1961	2730	56586	20022	1620	1234
0e775fc1584ed21db02c44461c5e120e	17391	16040	17673	10163	17519	19928	16342	1560	1092	1068	1002	15992	1027	989	14715	850	13155	4157	1466	1466	1616	1130	1161	1483	17197	15330	16176	18373	17194	20787	19882	18590	17798	18875	17329	15830	17918	15835	17601	16241	16771	13612	11018	2359	2338	15782	6752	3524	1474
1ce3b5c6d85ce967f8677e23e3e9b0be	12567	10344	10955	8136	10749	15130	13264	1205	1042	941	943	10662	892	972	12876	862	7879	9335	1593	1140	1723	1089	961	1042	8487	9221	9383	10118	9635	10836	12616	12742	10333	10664	10422	18953	14098	12698	10958	16762	15702	19596	17066	3654	3809	10288	11404	7155	2869
401a67858704d406087efd35334e84e1	11064	9326	10651	7471	9906	11992	8991	1072	890	743	723	10801	691	646	9546	682	7211	3611	1060	919	1193	913	816	955	8530	10007	9259	11111	10221	8694	10411	11876	10445	11621	8066	10953	9413	8916	10131	10367	10151	7123	6088	1857	1911	9515	4610	2967	1305
d089e76cb77366eba904ed413876e849	11707	10196	9353	1316	8147	10645	9002	660	499	482	443	12434	433	450	13555	384	10482	1473	529	406	377	353	382	423	13940	13797	9867	12681	12426	12475	8615	8464	9492	8633	9594	11418	9874	13187	11658	8016	10409	3496	3374	555	747	11169	8847	635	403
69bfc840c6207d6670e7aa72b240c3fe	1896	2147	7079	58714	10621	4361	1827	3202	4978	3988	5467	1135	11795	43701	1453	11656	3669	3196	26220	12087	4493	7305	5756	9735	1242	939	2135	1152	921	562	1524	2172	3104	4589	5969	1036	719	941	826	893	1319	1025	757	1052	1558	1696	1200	1441	1648
fd3fea7c47fc64073cab7999d71a5c99	7638	9173	10096	31597	8348	9059	5963	594	727	479	487	3857	505	562	5391	598	3981	721	624	534	777	580	505	565	9209	8296	11482	7297	7349	8245	9274	10893	6330	6286	6231	7279	12923	6492	7584	7850	6986	5436	3885	712	793	6515	3890	644	410
1169e4a9b8791b0ba26c062c610fed24	787	1158	3454	12102	5463	1957	1656	2565	5053	5190	4117	1014	8940	23232	1146	5089	4031	2938	17060	9809	2956	6690	6158	8870	716	664	1522	862	582	350	932	1607	2204	2729	4410	798	635	626	834	869	1618	819	692	1180	1795	1683	1042	1942	1507
13eea987393ec9079bd9805404f0d4b3	5362	4538	5290	2868	5046	5294	3938	615	976	839	780	4819	510	506	5167	595	3511	2926	898	685	1084	1197	1087	817	2939	4370	4510	4090	4487	3330	6249	5596	5445	5508	4836	3011	4711	4601	5062	3514	3815	4055	3815	1198	1197	3868	4549	1957	919
4cab0df7abb88b31989680d38a6e8df1	1715	1657	1914	4580	1249	2378	4899	231	211	143	118	3275	116	167	2986	203	2865	185	202	153	328	114	147	157	3844	1832	2515	4520	2590	12668	2047	1770	2780	2413	4357	8909	3925	3036	2841	14402	8766	3857	3157	443	640	2235	2261	217	169
5cb1250cec910e6819b838249878d53a	3236	2907	3268	1473	3591	3526	3184	1778	2817	2673	2465	3490	1774	935	2838	2383	2785	4085	3380	2118	4084	3367	3519	2792	2860	3383	3361	3601	3562	3057	3802	3566	4002	3660	3431	2455	3660	3495	3710	2702	3034	2714	2593	4396	4217	2977	2777	4323	3994
0b1c2b9ed02095f223b442c9bdd35006	5259	5711	6413	4253	4787	5245	3523	618	444	456	430	4208	329	372	3655	327	2861	444	447	482	474	438	432	462	3356	4026	4201	3824	3438	3213	7776	6713	6088	6168	6776	3295	4423	3689	5197	3148	3408	1121	1107	459	416	3830	828	369	262
4c98812256ffc96bbc6a532d8078a80d	3666	3066	3614	2377	3352	3588	3165	410	533	351	351	3515	485	473	3142	370	2361	4859	1313	479	1311	629	391	428	3002	3349	3232	3562	3561	3016	3666	3952	3293	3709	2794	3367	3371	2992	3703	3558	3435	3714	3510	2711	2511	3197	3853	4484	2361
4f8257e5a38397d186bc493c97412d42	4775	4693	5215	2616	5063	4633	3696	458	364	380	317	4282	264	328	3646	199	3449	666	478	448	460	463	362	437	2865	3979	4158	3784	4197	3531	5996	5422	5478	5396	5285	3070	4573	4433	5077	3172	3384	1805	1569	560	582	3931	1059	535	397
e5bef6d7a65c9a889f20b3b9f3ba62fb	176	84	0	119	174	126	257	17903	5386	14558	17674	569	10613	8668	334	12844	643	460	469	14280	1084	3423	10851	17520	131	214	146	227	133	0	0	0	56	82	105	76	0	0	52	142	170	152	104	292	280	64	375	278	258
ea1681774a9a9d71bcecb46e4e711164	11	49	75	55	13	15	71	104	931	206	162	136	389	389	124	314	192	9839	6814	310	7737	1799	329	232	75	62	623	17	88	37	58	70	56	68	56	116	70	89	82	538	519	5243	8273	14671	13965	152	5394	16211	15841
98a41f8c8b7a74929b34362e498451c2	3670	3607	4511	1711	2813	3484	4519	447	303	299	253	4082	236	221	3778	239	3178	580	402	399	342	400	387	418	2623	2947	2252	2295	2584	3429	4330	4274	4802	3796	4440	4180	3399	3440	4555	3778	3450	1247	1168	342	397	3905	1762	432	213
8d13a21c6fa4455824b63ed8431a8141	2218	2556	3472	8297	2499	2402	2736	197	243	181	178	1221	232	249	1678	244	1357	2063	301	215	353	178	169	224	3835	2707	3423	2165	2388	3515	3020	3363	2127	2017	2225	3183	5126	2327	2567	2972	2525	4508	3624	512	600	2333	2540	1718	419
e152c17bdbb4e1af93c0180b1fccc627	3009	3068	3047	3446	2655	2522	2620	332	344	225	179	2448	288	261	2391	266	2797	452	306	304	337	290	297	366	2902	3144	3236	3592	2951	3101	2890	3280	2737	2592	2480	2039	3380	2728	3314	2790	2644	951	920	224	273	3099	1317	343	177
c47c474b771cc6cf606c1caf0facbba3	3105	2846	3571	1780	3605	3079	2336	270	184	234	243	2987	221	197	2578	161	2510	409	245	225	202	303	213	234	1943	2917	2994	2785	3000	2495	4359	3745	3739	3810	3508	1771	3200	3120	3590	2105	2419	1223	1002	207	197	2754	783	278	169
b0fdd785f6842efa41365a889c794c52	2822	2184	2491	1784	2379	3991	2951	240	186	220	175	2480	173	184	2503	133	1796	1285	191	199	244	168	202	231	2587	2136	2043	2625	2182	2673	2746	3203	2476	2815	2212	3114	2759	2173	2425	3054	2755	2569	2138	397	447	2109	1706	1037	222
f8b308c12dd0885832440747714244e2	3144	2902	3209	2043	3017	3090	2170	305	231	271	201	3165	209	192	2570	140	2219	365	221	240	246	271	238	267	2271	3086	2701	3382	3308	2357	3289	3395	3024	3454	2248	2267	2719	2610	3126	2367	2500	1449	1167	245	250	2731	784	272	143
8852e538212c224726292171f3bd4859	3146	3323	2828	939	2627	3450	2586	353	222	280	222	2309	261	247	1616	210	2512	379	335	394	376	335	342	416	2615	2385	2194	2563	2465	2460	3044	3099	3225	3954	2924	2435	2971	2422	3182	1979	1818	548	554	225	193	3021	439	236	166
2ff0a172c72d96fac751f72b803c6ee7	37	0	153	299	190	131	478	557	5155	3202	1783	396	657	475	459	1642	292	1275	4470	548	6408	5737	3680	1336	357	238	416	101	72	81	252	171	185	187	134	174	110	148	161	481	356	512	441	5916	5382	202	1122	2235	6288
3abe7b903dd88bcbded7a0569811b25b	2442	1668	1909	2852	1726	4055	2792	241	432	337	248	2019	105	167	1912	226	1464	211	251	246	387	473	457	303	2536	1598	1623	1898	1561	2472	2414	2302	2077	2168	1748	3255	2439	1768	2003	2924	2458	1270	918	273	350	1910	536	216	162
ab8713aab2e3548dfad39f6e82f9ed4d	2223	2019	1725	2884	1804	3228	3477	225	246	190	183	2643	124	202	2418	169	2066	243	234	269	311	219	215	285	2350	2178	1686	2387	1936	2142	2224	2568	2258	2625	2387	2151	2924	2090	2327	2314	2086	643	529	178	249	2086	706	166	109
1816e09570f69294ef9acec1652a8455	141	105	10	112	154	194	193	9677	1297	3866	5641	511	12318	16476	277	7167	1037	865	557	8905	656	1061	2196	5878	99	192	232	223	210	14	23	29	54	64	132	47	0	0	13	75	172	176	127	135	100	48	153	201	277
1948c923ff6f3d20c3bdea3ca6c4688e	82	23	0	82	78	83	182	4683	5904	7950	7468	267	2676	746	264	5198	210	200	707	3880	1078	4489	7516	7213	60	89	82	77	49	0	23	13	26	31	35	35	0	0	34	122	60	63	67	642	478	29	297	213	174
fb8b7d4f560083b68563f422cace75a1	101	41	0	62	50	60	173	8967	2564	6451	8931	325	5836	1556	242	8173	379	270	218	7831	544	1773	4707	9951	61	92	82	88	71	0	0	16	14	30	42	26	0	0	0	45	65	66	63	171	155	0	201	125	151
65818426c1a9431240a966684bb0f3df	1193	988	1122	4585	812	1401	2013	163	207	100	122	583	112	151	1272	212	553	1043	157	99	201	102	108	132	2057	1034	1249	1195	935	2080	1127	1379	701	736	737	4607	2486	1036	1046	3497	2536	4390	3128	357	530	1058	2898	769	278
76dfe03cf1770d4ae5c703515096f2e9	149	78	39	273	268	239	471	4524	3294	5247	5727	596	4629	2164	507	5455	627	532	1405	4460	1687	2995	4318	5018	249	266	357	261	203	22	89	113	210	228	275	76	0	59	54	255	184	203	145	921	785	67	468	329	461
2997f1920aefbb91632b549f2538b73b	1511	1026	1044	990	1017	2082	2382	161	129	102	129	1299	109	128	1790	107	823	1437	180	120	229	132	100	128	1091	938	896	942	942	1598	1443	1333	1138	1183	1106	3753	1834	1596	1289	2978	2439	3164	2779	539	530	1152	1787	1230	356
a31465b4de932854f00f3d97f5adb362	1702	1281	1272	6335	1110	1522	1713	217	281	154	134	997	216	227	1765	270	1203	1017	153	156	230	127	158	203	1573	1194	1705	2194	1253	1567	1259	1285	924	980	1035	2095	1836	1647	1262	2908	2583	1998	1927	317	318	1139	2487	846	212
c63451c82539feaba83284b63c632626	1884	1611	1759	1111	1717	2498	1869	143	142	121	116	1863	94	103	1599	97	1430	559	171	160	181	145	125	191	1519	1693	1600	2087	1770	1766	2025	2187	1701	1970	1750	1869	2366	1949	1897	1939	1878	1549	1254	281	274	1529	800	460	187
00e6c13fe86364a5084987093afa1916	2009	2153	2256	573	1937	2121	1907	214	141	135	130	1651	152	170	1091	131	1892	227	218	238	216	165	207	243	1827	1684	1530	1467	1495	2099	2599	2125	2504	3414	2229	1730	2104	1849	2452	1354	1348	313	350	165	187	2172	286	116	129
cb7e8326d407dc39d17f839bf38d69e4	1429	926	991	269	954	1023	1058	336	275	220	174	1257	256	250	1846	211	1126	1810	413	245	438	185	123	174	1922	1200	1036	1354	1366	1673	833	1130	482	494	259	2397	1654	1816	985	1772	2577	2203	2766	1474	1462	1549	2360	2072	1446
5b4613f1e15307ee30e96e020adfbaf5	1923	1558	1681	1236	1422	1822	1783	357	284	293	232	1730	182	206	2528	164	966	451	294	244	203	270	238	254	1076	1462	1408	1423	1343	1155	2144	1899	1676	1548	1503	1993	2019	1883	1633	1998	2083	1744	1514	319	346	1540	1612	326	223
6a4ef2696ec550b3c80eb625de83e767	174	178	145	213	221	160	486	2096	2423	2932	2747	463	1969	581	354	2673	391	1640	2069	2406	2640	2699	3435	3121	249	183	361	241	189	92	152	134	188	182	198	189	57	80	103	285	260	508	557	2331	2187	152	858	1848	2263
29808558f20a5459a28bf60ddf886cd5	1814	1391	1725	1085	1519	1951	1361	161	149	155	140	1784	109	132	1483	111	1167	315	182	151	161	157	127	143	1307	1646	1449	1635	1583	1219	1769	1883	1648	1795	1350	1378	1583	1446	1645	1415	1556	767	649	190	250	1492	531	223	131
014df9fe1ea26f69886fdf906a357eb4	0	0	0	0	0	0	43	71	279	53	90	71	118	140	52	130	83	3463	2232	104	2588	489	119	0	0	0	253	0	0	0	0	0	34	0	0	0	0	0	0	247	263	4870	6700	6410	6124	0	1615	5227	6061
84116e0fbfc1cc20a9945f057e7e2e0b	1209	1274	1390	1088	1118	1304	1578	165	121	104	81	1499	96	85	1292	90	1225	128	133	137	223	125	177	207	1137	1306	1257	1400	1182	1157	1627	1385	1837	1779	1476	1185	1481	1158	1802	1298	1230	422	390	104	120	1584	629	94	102
40e817ff5f9c655490603e4e02b1663e	1147	1061	1191	791	1133	1191	1020	99	185	96	54	932	117	101	960	82	962	930	573	170	671	291	117	100	1498	978	1175	1189	1209	1614	1295	1169	1156	1183	1359	923	1279	1025	1238	1015	1096	959	814	902	946	1056	874	1067	1100
9135aad5cc6b65a19711a6b48e3ce800	44	0	0	0	0	77	125	450	2965	3661	2092	90	529	233	176	1561	138	82	2557	107	2956	2498	3423	1555	89	62	183	42	6	0	0	0	63	0	0	103	29	0	0	122	138	1025	1999	277	2951	97	1180	2344	2911
50268d515fe66ea7f00cf62cf2eaf6e3	0	305	0	0	230	19	354	125	22	532	279	400	17338	2041	50	447	232	816	252	22242	675	671	484	823	22	243	38	23	596	6	0	0	10	0	494	0	0	0	0	4	163	16	6	0	9	0	5	191	32
8d2871b2e4fea57084cea714e7074dde	789	792	1190	1030	753	500	773	184	174	130	107	949	129	142	1022	111	686	736	170	108	121	130	109	109	1246	1472	1400	1142	1186	1578	1116	1031	960	660	1106	1088	1567	1412	1979	1544	1437	2103	1641	312	316	1500	1248	588	204
bb747f1c68faf1d195ff8dc6d9d66698	0	0	0	0	0	48	0	2074	4884	4868	4191	164	1178	219	135	2683	121	130	424	1604	741	3789	5611	3413	0	0	50	0	0	0	62	23	0	0	0	0	0	0	0	86	0	0	0	466	312	0	269	126	146
9ebabb50cd524f1148965f3290c03686	1356	1189	1389	861	1434	1572	1333	113	67	87	92	1221	73	90	1123	100	1083	211	65	107	81	74	91	110	1499	1015	1223	1401	1187	1873	1585	1424	1366	1372	1551	1226	1293	1126	1254	1300	1194	822	669	122	149	1107	423	183	61
445b6909c9982cd67cbd85ef45ea0065	841	757	1184	2325	836	1001	1198	101	105	95	69	851	81	87	1101	99	787	93	98	77	91	75	109	106	1369	1107	1300	1220	1096	1829	1264	1072	1323	1089	944	1322	1834	1159	2183	1488	1245	927	537	105	163	1540	336	79	67
816e245ca59f836cba504377a90b8e0d	1126	875	1141	831	738	1003	1435	150	120	91	88	865	94	102	1017	109	1056	174	154	139	127	91	120	132	1097	1126	1194	1349	1095	1812	1151	1112	1312	1098	1209	1451	1360	1176	1693	1702	1392	706	628	121	157	1337	709	124	80
7f7463b43f54eeca33612b025968e340	125	99	129	772	128	203	499	1118	1224	1343	1097	239	1683	4005	258	1494	893	474	1320	1535	581	1404	852	1407	301	219	868	496	205	137	71	200	383	163	221	231	344	151	256	317	553	385	201	331	427	355	427	778	8774
52941d0608e7deac737a1153fc1a5698	902	704	889	941	654	856	1583	150	116	67	88	775	97	121	794	83	807	427	127	122	161	101	114	150	1328	880	800	1236	818	2033	924	817	1063	849	904	1304	1212	966	1329	1646	1270	1033	913	160	173	1097	760	359	103
5cf311d6cacfe9f554a0d5c199140d71	648	490	782	2656	364	658	1450	117	108	53	72	874	51	87	1301	102	645	558	138	57	109	64	31	72	1055	726	1154	997	950	1857	596	744	520	448	679	1097	1494	972	724	1738	1481	2275	1671	187	216	805	1203	381	174
9e90e1278c4c0d34f22d1fc91ef23695	1206	1032	1202	720	1015	1476	1074	110	74	96	89	1211	70	98	1116	75	886	298	95	97	83	106	78	128	876	1070	1000	1197	1093	1212	1276	1373	1214	1301	1076	1094	1316	1116	1150	1127	1109	968	717	188	238	995	445	233	82
4b0be352a821931e642b7c4a20507fed	1193	1478	1376	805	1434	1158	1452	167	96	113	87	1378	72	107	1094	83	1146	151	140	117	139	160	151	168	926	1329	1267	1273	1036	742	1622	1397	1361	1410	1702	596	1280	1170	1437	680	775	98	128	87	67	1201	220	96	80
55971ffc1718eb3f8d1d8043bc11d097	899	1019	1173	542	790	895	1351	138	87	79	76	1450	68	91	1431	69	1062	197	108	129	139	125	112	118	918	1060	922	938	1031	1085	1253	1005	1538	1064	1454	741	1341	1479	1716	883	1000	496	447	104	111	1480	489	127	117
3d0d96ced1f2cb596c86e245d598baa2	856	913	1008	555	569	1065	1323	125	119	96	87	1252	109	113	1238	87	819	532	161	126	110	91	75	92	954	882	791	770	781	999	868	942	1051	911	983	992	1189	1132	1408	1211	1149	804	737	204	174	1229	840	418	125
0e83728f7ad4609c0503c725c0ca4881	1112	98	963	159	1163	216	875	383	573	734	590	58	254	95	827	495	572	33	198	45	294	461	443	485	2497	1579	863	897	84	700	501	911	331	229	61	956	1554	1571	103	729	1105	1271	1840	63	411	1551	729	433	193
149406eca345af3438fc056cf5da206f	1136	1020	1257	703	1185	1229	966	125	77	110	93	1140	76	105	920	56	817	178	87	86	121	118	85	126	922	1197	1029	1163	1183	911	1351	1346	1246	1222	940	1186	1012	1020	1170	1001	1009	623	529	143	140	994	326	143	88
44e9efaebe760c0be710f881f6e66661	1269	1129	1409	501	1339	1112	638	80	55	69	43	1273	73	49	942	50	938	121	80	77	57	77	67	90	883	1253	1270	1496	1415	1139	1550	1343	1575	1455	1220	646	1079	1013	1335	761	967	516	401	93	77	1150	189	50	48
26beccec978ee96b9c0fa589a5bd096e	950	646	714	785	633	902	880	161	135	120	128	855	159	157	976	127	528	1206	140	120	172	102	110	149	660	618	632	776	689	667	669	985	530	708	482	984	823	633	648	988	1022	1561	1386	400	353	605	1524	1008	317
77ad962abeadf0133594754f4c7ce61a	359	226	226	8101	371	517	93	390	191	149	185	71	985	1396	60	426	7872	294	561	1852	190	330	232	864	91	40	83	215	79	17	544	313	1374	3696	715	311	130	152	47	32	56	72	184	653	146	57	85	260	141
44369269b45b7e1a562a501cea30045e	1191	1323	1352	126	1007	1160	673	75	0	54	0	1491	0	0	1305	0	1275	71	65	59	0	0	0	0	1225	1659	1098	1339	1455	1394	1055	1113	1360	1316	994	809	885	1260	1365	643	833	193	218	0	0	1297	564	0	40
c14021b8a5aa41fd8658e5fadeba6463	185	111	161	0	24	0	0	104	44	79	80	157	302	193	0	158	193	4849	231	152	111	0	34	0	0	0	59	0	150	73	56	72	69	65	83	109	88	94	169	350	380	4068	4141	1127	1045	171	3074	4285	1133
688958852d47c0654c2409ee986a49e9	112	58	13	145	102	100	250	2021	1334	2524	2756	290	2402	693	261	3480	329	255	540	2411	725	1396	2533	3166	110	141	119	174	114	10	29	40	69	80	87	40	0	18	17	120	119	68	53	238	266	34	271	194	237
8f9b48e8735052497a39c46c84bab598	889	663	749	435	640	1070	1344	216	139	123	149	1028	73	95	957	103	800	108	129	150	112	119	131	119	1041	1092	1000	1193	972	1236	918	852	981	856	945	790	1236	1125	1156	920	1004	370	282	76	65	871	197	51	46
ad7a812323880fdbfb5bb08777efac8e	1143	836	631	128	536	1158	1065	116	86	66	54	1083	74	53	1475	54	804	110	115	73	59	47	0	53	1590	1032	788	1113	1027	1293	712	769	693	711	841	1086	958	1227	902	749	957	360	289	0	96	951	1191	70	53
9502e725b87e0e9c2ee58b624b7f6dd1	1045	989	1122	954	970	768	789	118	83	75	65	802	87	88	851	71	933	122	84	96	89	85	90	81	836	1065	1138	1151	992	857	1127	967	1033	939	996	589	1103	972	1245	861	726	282	238	73	65	1039	346	105	63
1e69c9c9d36e838892bd47085bf21c01	1291	1095	1436	778	1064	1432	734	131	64	72	75	1183	84	89	1097	51	1171	86	128	127	96	125	99	65	637	775	640	539	593	470	1461	1455	1508	959	1250	539	677	850	1058	534	586	79	65	42	52	1061	190	46	52
75aa322ae960f3da266d0cec494d402a	995	697	721	623	761	1399	874	88	52	54	56	844	40	49	778	54	542	530	54	44	61	64	55	56	798	725	666	923	723	762	878	1023	694	790	671	866	823	720	736	979	983	1000	842	141	150	710	685	377	81
07cbb4b08197efe6360e984894445b12	67	37	0	0	58	44	102	4180	390	2093	3416	232	4587	1841	115	4606	425	246	166	4008	243	291	839	3733	54	73	50	96	79	0	0	0	0	42	65	0	0	0	0	0	50	37	0	0	32	0	58	67	88
71f3d3a20bb3b57532615d15c7ea0f50	686	351	682	1260	435	533	1044	76	111	55	89	786	67	54	984	70	776	81	105	95	97	58	60	67	1110	1288	1511	1167	1179	1222	653	822	621	453	656	486	1801	1268	889	777	685	301	208	74	73	1013	318	43	69
666ad3dfa5e75f1f9023fe7ad406b3bb	59	0	0	97	84	62	152	1640	1746	2478	2195	265	1506	345	190	2642	264	187	518	1438	927	1319	1878	2412	88	118	116	83	39	0	20	20	32	44	63	29	0	0	22	97	49	0	0	507	409	0	253	159	230
54195a169173145bfaf95b69edd15230	903	907	844	273	827	904	858	120	74	83	78	817	93	105	506	55	839	160	106	125	108	107	112	122	893	769	784	794	817	921	968	962	1149	1179	997	1001	1011	824	992	695	730	254	291	106	94	942	144	96	71
71440c075d1a9f1d2e225a7d40426cc1	0	0	57	98	100	0	116	53	3637	976	356	75	102	84	89	240	67	35	3212	64	3629	3862	1377	148	89	57	91	0	0	56	83	71	0	64	0	0	0	80	0	78	0	0	107	216	1847	0	125	134	1000
c10874639ea8a315cac12a3e01b31b5a	0	0	18	28	0	0	122	65	1701	482	231	35	87	115	89	198	69	135	3607	84	4004	2515	884	161	58	28	112	0	0	0	20	10	12	21	10	17	12	28	13	124	54	109	106	2920	2564	0	163	480	2060
725587de8257d162bc31783b80a5fd5d	925	827	956	314	1096	850	715	70	44	70	47	940	33	0	739	32	709	97	42	76	59	51	56	75	684	887	939	936	1031	741	1279	922	1284	1132	996	562	957	897	968	640	768	292	273	64	84	858	125	44	31
14c3066d277b4bf45f86fe5ce5911c5b	91	105	166	2555	346	57	155	257	410	2020	650	169	2321	0	73	244	325	416	1080	1978	342	1362	214	1448	94	119	96	82	88	0	0	175	77	0	350	0	54	0	175	0	0	48	0	294	147	337	226	314	233
5b2a8155d37d63b6ca747afa659bda38	77	133	124	0	0	0	0	87	67	68	60	119	169	176	52	208	168	4958	227	96	77	33	0	0	15	0	47	11	108	20	62	73	45	33	51	60	65	79	154	275	294	2340	2606	946	885	107	3048	4039	981
21139074b970fa51321ca4bdf151bed3	0	0	0	27	18	20	65	502	2626	1863	1197	82	334	134	69	834	83	70	1614	449	1882	2947	2332	1107	28	39	58	0	0	13	12	16	0	20	0	0	0	0	0	75	34	34	41	1141	971	11	144	111	343
5891c15315042c01b034fe98a5ed3f16	592	611	856	2307	557	602	620	70	91	49	54	837	46	43	944	76	575	69	54	63	45	52	40	47	768	846	1243	852	901	1105	741	816	618	519	941	372	940	764	802	673	851	395	299	68	54	735	215	85	34
d8b8e8ffbcce790110eb1b1612ab6da8	61	0	0	83	82	55	111	2777	791	2178	2950	206	2750	514	112	3616	314	251	313	2505	451	616	1224	2910	71	79	95	81	54	0	0	0	0	47	38	0	0	0	0	72	0	47	0	139	153	0	130	101	118
93f178a72eea5198a7d679b5c07cfd6a	807	791	889	0	637	874	768	0	0	0	0	1106	0	0	929	0	869	0	0	0	0	0	0	0	1191	1175	876	1011	1031	1217	652	726	928	958	845	1009	770	1017	1024	633	718	126	0	0	0	906	270	0	0
912dc151e3ecdf57069e8103e82ca984	1059	1007	828	116	868	807	707	0	0	0	0	807	0	42	1026	0	861	116	0	36	0	0	0	0	1050	884	706	889	971	687	980	705	863	613	1032	650	756	1007	805	557	618	223	225	0	0	810	626	0	0
ba2517d0e3562f961314ae828fbbd55f	45	50	0	88	83	54	165	1355	1815	2031	1765	243	1446	656	249	1677	227	258	787	1470	1051	1438	1651	1426	98	133	109	65	72	0	43	25	26	43	42	26	0	0	0	112	70	77	45	575	502	30	202	121	311
c73ba05290db62af6cd8e45c8656cd43	682	662	987	652	574	699	841	119	107	78	69	725	67	62	707	81	544	135	117	138	106	113	92	111	640	754	687	523	629	695	866	888	830	701	1012	715	730	679	940	564	638	371	341	95	125	729	265	101	61
8c14284152260668849dd8b0f955f95a	0	79	40	65	32	26	161	81	434	212	136	144	147	146	123	274	145	3040	877	139	853	665	417	122	123	59	101	0	73	36	56	71	38	21	36	77	39	38	83	176	160	540	670	1204	1211	103	1290	2789	1537
b7b69e96e16ef4714d506a92130f1e8e	804	785	752	289	906	733	588	49	45	40	55	596	45	58	703	33	535	120	56	53	77	64	51	71	566	754	848	933	848	570	874	752	799	732	686	416	1065	929	713	607	710	469	414	75	70	638	344	94	43
27519dfda8b463271f576f8bc5200f63	0	75	0	54	0	0	0	0	880	482	267	151	218	160	101	363	95	1401	942	193	1274	952	522	236	0	0	117	0	0	0	0	0	41	0	0	64	0	0	54	160	198	301	361	2043	1903	88	790	1924	2279
cfaf68d352c230e98ddf5726c54903f0	0	0	0	57	11	0	120	104	1427	498	257	97	193	148	153	321	95	160	2478	171	3040	2012	786	245	85	0	138	0	0	37	41	0	20	38	0	30	0	32	26	167	106	157	165	2200	2077	11	229	379	1679
d559ccce80c42db302448c2e2bc681bc	1139	1015	1495	0	0	0	0	0	103	119	73	1303	0	124	1138	45	0	68	139	0	0	141	0	0	0	1343	1106	959	1070	0	1694	1816	1461	0	1389	0	0	1367	1912	0	0	172	169	55	58	1623	130	46	27
195d16225396d4466eaf0d521cb48728	0	38	79	27	0	0	55	49	620	140	91	84	185	133	54	185	84	1474	1044	134	1690	786	200	107	52	30	80	0	44	16	28	35	30	19	31	66	47	28	66	132	144	153	149	2039	1699	89	709	2113	2465
60ef79c7598b4bb8bfac608371581367	0	0	29	139	87	65	121	207	1951	1543	1000	121	232	167	142	1183	92	104	1246	215	1216	1904	1523	806	99	95	77	43	0	30	78	65	81	54	35	42	0	33	57	118	38	54	76	847	709	34	190	151	380
77aa620f8e728be05d7d03d853f88967	0	0	0	0	0	41	0	3034	684	1922	2515	162	1933	2254	73	1873	258	148	73	2557	189	494	1281	2564	0	51	62	0	0	0	0	0	0	0	0	0	0	0	0	0	0	57	0	38	35	0	85	0	60
f7b6a808234394e3ac9ebc0f3232bba1	0	31	100	0	0	0	39	43	72	60	73	85	174	132	49	148	124	2409	685	49	348	67	61	65	67	0	183	0	55	44	0	50	63	41	41	117	88	50	91	198	218	232	339	3207	2926	158	718	2196	2778
9cba04c3054aeda77098f8abbe8cf426	78	120	143	61	20	0	138	62	292	119	93	161	184	236	105	192	167	1794	791	159	755	458	203	72	68	29	63	0	101	81	76	91	73	75	106	186	90	72	124	338	366	817	975	1260	1052	114	1223	2096	1303
e815b4dacdb67bbeafe9e9df4d196b4e	36	0	55	84	30	52	60	466	959	384	553	130	625	1816	107	1624	363	139	363	236	253	174	90	185	116	42	286	65	31	18	33	66	114	0	14	80	136	22	52	367	645	293	239	105	907	122	267	676	6501
838578e62435ad0daca804b83cc5037f	82	29	16	134	132	110	123	1411	961	2178	2304	219	1410	330	217	2322	247	203	371	649	302	559	699	930	118	115	140	110	66	19	21	21	45	50	65	66	0	24	32	73	57	86	66	237	231	51	183	177	213
e320ad0389e6bb7502b6f783bbb2dc1a	137	0	55	0	0	0	49	43	94	82	53	0	70	0	216	50	0	69	662	0	744	136	78	59	60	0	138	57	0	77	0	0	0	0	0	73	0	72	0	138	163	1087	1884	242	2291	92	1398	3470	2359
4b4e842744e2ee3505defcd8dc6e6061	323	265	193	75	168	212	160	86	0	0	0	284	109	120	242	92	265	3537	112	40	0	0	0	0	266	259	217	285	329	245	196	210	189	173	226	202	211	346	277	213	287	1544	1873	219	232	273	1534	1445	183
60189671636fb07073fa3307ff1eadc1	700	633	787	431	794	683	567	59	28	0	0	728	0	0	584	0	557	69	0	59	48	0	0	54	535	645	650	606	675	584	871	769	822	787	701	540	759	665	880	514	514	239	217	55	61	666	130	41	33
fd90760971da54ffe9350790ba88ab0a	554	510	799	2088	636	582	636	49	57	34	28	387	31	33	416	47	418	56	59	47	57	49	43	37	683	511	758	540	731	641	730	702	682	506	692	573	860	487	613	599	456	123	67	51	33	692	111	33	35
8ea3ec2dc256cb1367ca65c4f93152a9	496	458	720	1848	436	493	802	35	47	25	29	359	28	26	376	29	335	54	57	30	47	54	24	28	725	465	673	544	780	633	559	621	620	431	538	836	913	546	645	705	534	159	87	53	63	615	377	44	26
913b56ade3ba323ea4a6deb71d9b745b	153	95	0	46	128	139	174	2020	557	992	1259	186	2385	3520	165	1356	315	437	348	2473	390	506	824	1449	87	96	118	154	127	0	0	15	41	62	80	0	0	0	0	29	74	103	47	96	113	0	88	105	131
71a9dfd2400c5a989c74887dcadf1c25	0	0	0	44	0	0	90	59	2830	802	327	0	70	61	85	205	33	35	2232	55	2742	2904	1132	126	60	45	0	0	0	0	0	0	0	0	0	0	0	0	0	0	0	0	0	104	1108	0	98	79	621
0369ed25113dc257ea5bed8edc5bfd9d	532	505	661	338	512	664	638	66	71	34	60	692	48	50	543	31	454	76	63	68	64	73	80	76	521	436	499	405	451	566	744	735	821	462	780	768	599	474	582	779	708	378	295	60	78	624	349	53	38
bdabd1bb52003b7f405355c58b155140	406	422	623	297	289	465	623	65	76	62	55	897	51	0	764	45	520	129	75	69	0	54	66	57	567	656	517	550	634	681	549	505	775	615	579	408	651	604	1022	576	609	326	325	67	68	818	277	0	0
095fc9119cf3281ceeaa14bea826fc57	70	134	90	40	28	29	54	29	174	59	43	66	115	92	64	71	84	2347	532	71	690	217	90	46	52	33	88	36	61	41	51	61	42	66	80	67	41	42	92	132	154	991	1032	1399	1440	109	1158	2212	1415
6a25f59fb083eefd9df27dbf69aa7d7b	632	563	672	430	670	645	431	103	78	61	68	616	61	53	447	57	541	110	72	87	81	76	118	99	520	582	595	641	590	517	707	713	594	717	601	518	578	533	673	504	533	312	321	86	102	602	156	69	44
72a81b7b3804f17689aa27929aa6e0a4	0	0	0	0	0	0	0	1566	1565	1993	2084	122	955	187	0	1546	107	0	342	1326	386	1295	1729	2124	0	0	0	0	0	0	0	0	0	0	0	0	0	0	0	0	0	0	0	254	176	0	96	0	55
dfd5c4ffaa986112332b793fbf9a2a34	481	435	488	305	496	553	646	121	101	92	63	516	88	112	425	78	508	109	113	81	117	99	89	104	535	501	509	610	499	650	611	601	455	523	402	728	701	544	631	753	736	270	272	125	98	498	238	88	77
b0a472fe3c28b0ed168e3159ef2fc826	457	509	664	1054	239	183	816	115	103	77	151	176	110	196	98	123	175	357	297	3796	226	283	356	468	84	55	107	87	139	170	94	70	180	52	236	120	231	626	831	380	280	74	394	139	114	1221	643	705	181
023508b3d98703578691529c14d1aab2	0	0	0	812	1216	1401	1694	132	0	0	0	0	130	0	0	0	1199	0	0	148	121	0	148	153	1184	0	0	0	0	1219	0	0	0	1252	0	1013	1697	0	0	1341	1362	0	0	0	0	0	0	0	0
5cadb906e927ec37f15cd2b07b7d9da3	609	602	617	81	421	569	518	0	0	0	0	634	0	53	695	0	669	85	60	36	0	0	26	29	843	842	650	774	765	713	525	519	636	612	627	533	615	716	825	379	517	159	158	0	54	704	488	0	0
45ec378d0ab050411282e26d38e6a3a6	0	0	0	28	26	20	0	1225	1330	2016	2074	111	808	226	71	1741	91	64	295	1015	369	1150	1848	2147	17	34	31	33	0	0	0	0	0	0	0	0	0	0	11	27	0	0	0	237	179	30	102	52	71
8f2a9ee4af880c70fa4c1639ab060eb2	736	649	586	279	617	838	642	63	44	45	51	478	49	50	411	33	500	50	57	65	74	69	75	99	529	425	447	427	522	601	702	878	711	1042	674	669	455	464	625	513	549	82	87	47	53	573	152	52	41
c97ab403dfec27de969d1b6debc9e4fb	0	0	0	0	0	0	0	3400	459	1702	2442	99	2002	892	0	1891	109	74	0	2705	120	286	1039	2761	0	0	0	0	0	0	0	0	0	0	0	0	0	0	0	0	0	0	0	0	0	0	0	0	0
84ce402bbecd33b12a0d464ecd799c90	573	76	449	108	618	495	502	56	229	97	69	50	82	66	592	56	450	33	219	20	216	206	81	47	1287	751	493	293	35	529	324	477	237	327	50	684	508	420	37	712	955	329	395	41	226	729	319	324	205
d2c4b1b0bcd76651e14a231630ac3c1a	0	45	83	345	108	115	377	237	209	405	328	110	875	3360	75	350	182	166	659	645	374	1871	971	514	135	183	169	88	159	57	127	413	115	106	242	268	207	159	92	52	106	97	110	138	597	321	113	177	202
14244a5ca23d163c729d468f01ccc474	325	193	220	346	186	383	330	43	132	59	53	265	70	80	336	60	165	848	382	75	366	191	90	46	192	190	196	278	204	201	252	252	184	178	197	472	386	349	222	578	440	762	788	725	782	188	655	844	648
4f2f30b530ae3f2b2f7e7b78d7b86a88	559	556	501	199	550	562	304	137	69	106	70	525	65	85	417	64	553	91	76	100	88	113	86	104	458	593	603	544	635	449	626	616	660	695	699	349	564	520	640	304	397	158	145	66	95	587	85	51	70
9d6a95845a2f7e9d1a99e2331ea6b3ea	656	530	636	351	513	792	408	0	0	0	0	596	0	45	512	0	399	145	0	0	0	50	48	0	372	535	494	655	624	349	643	696	549	590	485	430	515	471	529	454	468	397	306	72	0	481	178	129	0
40ca48a0e5f43d8774d69b2c8fca3830	343	470	712	199	430	323	171	68	0	0	35	620	0	35	441	26	540	56	60	53	29	41	60	47	318	588	586	440	665	416	692	389	986	741	845	238	496	573	1013	277	359	62	45	32	0	755	0	38	33
8d861474f88da7973f330449fc7456ab	322	297	411	429	287	222	645	58	51	49	32	339	36	55	366	42	273	83	114	61	99	32	55	50	485	284	310	371	332	630	443	447	346	340	386	438	527	341	287	628	555	926	757	121	110	450	201	73	51
649aa5559b76ef7cc9ff78f305d1a3f5	603	650	702	249	515	633	454	54	53	39	64	484	54	59	468	27	491	55	59	44	57	53	55	52	517	469	468	378	420	486	579	683	590	459	530	499	541	481	567	443	440	77	93	32	43	594	186	40	35
cfcfdd1f71459bf5622aaffc79b29df9	502	298	330	172	391	460	513	52	49	28	29	418	48	50	680	26	298	245	52	62	25	40	21	66	423	447	460	570	453	516	405	455	340	342	310	335	531	465	440	452	469	756	614	105	81	370	704	203	46
a88bc27bfab28ca61e375dce47d8ff4c	95	14	7	0	0	17	12	168	6	11	29	140	113	215	34	90	3661	210	99	373	23	142	58	261	13	7	19	89	24	4	6	9	10	13	134	0	24	0	175	0	12	22	52	185	0	10	250	454	785
165d53a3627c5b13dc0e4d43a9585b35	156	71	59	0	0	0	0	21	0	0	0	76	129	92	0	101	97	4094	102	59	13	0	0	0	0	0	0	0	126	0	0	36	0	0	25	36	0	35	87	91	86	881	1304	290	285	95	1636	1869	192
4fd8d7e3b7063c989d0ca49d2c9144bc	457	313	380	265	435	351	355	67	50	56	60	442	49	52	673	0	261	196	53	51	52	43	67	57	362	465	499	543	527	376	365	441	324	331	269	410	544	534	431	411	429	620	464	101	122	352	649	176	56
bfbe7005884f10fdbe826aebf38c184e	498	363	378	120	381	526	571	93	50	61	32	456	59	56	438	48	528	96	79	83	71	56	92	71	412	390	373	357	308	442	494	517	539	581	504	685	382	579	445	479	504	390	354	52	61	452	224	70	0
3b8a6a1e831ff317190dab9392eae0db	189	183	256	475	210	274	467	55	53	37	28	285	31	33	433	45	282	235	53	41	52	25	43	33	490	350	388	403	389	582	211	338	232	226	264	463	602	349	261	653	586	629	400	81	93	301	290	128	45
d127dfa83b0fea8ef26ffb3c253a03be	409	488	491	762	470	262	705	68	98	41	45	522	57	60	550	64	417	71	60	92	62	60	46	86	596	407	378	443	482	523	479	512	369	379	402	349	524	378	347	548	476	189	135	70	72	547	157	53	32
2c96b329af0c39d5d76c4c25b3a9e969	91	37	78	142	105	28	92	4985	3000	754	478	222	164	296	193	640	243	66	192	96	318	42	96	175	67	0	24	84	23	20	91	127	32	69	374	61	26	17	23	552	972	303	618	588	541	23	97	92	80
fc8483af1ad4e2e98dd76669be21a350	560	450	409	166	513	685	424	87	50	61	65	466	72	92	344	53	419	84	67	65	86	89	107	110	402	410	372	477	448	451	493	477	541	559	441	516	479	360	536	480	414	184	211	128	90	444	205	77	54
236e9af25e096c1f892f076ae819f06c	264	399	715	469	13126	306	0	50	0	118	32	13	160	0	23	0	0	0	0	0	34	136	9	0	12	176	0	5	0	18	26	240	23	22	376	29	8	15	41	11	0	0	10	0	46	34	0	0	0
ea3be9bf452686ab37f88742517287f5	505	496	461	202	455	530	572	47	53	46	56	481	57	42	344	46	518	59	56	68	65	57	51	84	488	451	386	476	446	528	550	541	461	584	472	445	579	418	571	355	471	106	102	45	42	533	55	49	30
7a42de6f7a028a52b4ebf38e23483d85	103	51	35	59	58	43	455	1410	162	275	295	137	827	271	128	551	132	384	243	407	379	612	363	411	535	205	502	737	477	354	52	49	60	138	52	83	266	475	763	133	285	78	72	486	226	383	137	636	462
84d640f008616a9c567d4d1bfb0d4262	223	126	142	221	81	427	960	34	52	34	0	179	30	34	240	39	119	110	48	53	89	58	40	58	379	115	133	210	117	565	265	274	173	212	235	1847	402	272	234	1358	957	429	375	96	173	313	247	114	50
2f6237ba18914a328d59ddd8f4359315	518	596	821	960	517	244	223	20	35	37	25	329	25	32	350	21	425	59	33	30	23	35	28	33	459	427	792	383	504	442	821	629	618	398	828	191	526	432	559	292	286	45	43	42	24	525	39	32	18
262161030c35e2ebb388c1212e3aa1de	40	31	0	0	0	49	0	2795	211	639	977	108	2068	4292	79	704	155	128	149	2008	88	178	425	916	0	0	68	42	44	0	0	0	0	0	30	25	0	0	0	34	61	57	0	0	0	0	49	79	84
8f74e4cc2d6d6dc1df50371bff74264f	407	330	434	271	387	397	471	71	0	61	43	442	61	0	343	65	236	125	64	79	69	63	85	55	437	385	344	440	415	407	492	428	475	514	338	625	420	384	459	523	437	309	243	73	77	399	153	105	0
31f1c6b0fc2ac518e94e7cadfe7f28a1	537	458	370	56	388	456	333	0	0	0	0	526	0	0	567	0	427	267	0	0	0	35	0	0	547	555	415	469	533	565	397	377	360	301	358	465	332	472	509	363	472	315	341	34	30	512	626	108	0
fd493c19f84a0f6fcb7ff9a227c9ebd0	453	448	477	326	385	416	585	49	61	46	40	384	36	37	433	27	372	98	52	56	49	64	66	45	306	440	401	336	439	424	516	542	481	445	625	382	458	455	504	312	390	225	188	76	79	427	211	71	40
0b8f71c6fc7d5e9ea572a0ace04ccfcf	202	188	268	579	173	256	358	59	134	83	26	429	56	67	346	66	195	130	87	76	101	74	41	94	421	392	341	313	303	641	234	439	230	220	175	830	476	383	476	686	649	589	451	140	152	351	217	129	77
140180901dc7e8807e3801a7f0727307	741	540	610	61	826	162	131	47	34	33	21	306	34	35	178	30	359	40	0	29	31	59	29	36	1040	935	591	572	727	683	202	747	158	168	73	386	726	432	409	202	179	32	52	32	49	1254	23	0	0
8c503b9a08b45abca26fb4a1f42d06ee	303	188	408	256	366	378	434	53	55	53	52	462	36	50	402	53	494	79	89	55	42	58	37	48	501	684	608	392	518	588	402	410	378	250	405	600	446	358	681	421	416	63	57	54	74	818	70	54	52
115a9253c58c6e91cc27653ad997f6b8	0	0	0	0	0	0	0	2442	426	1150	1904	76	1642	828	0	1410	140	74	0	2069	138	298	893	1808	0	0	0	0	0	0	0	0	0	0	0	0	0	0	0	0	0	0	0	0	0	0	0	0	0
8a79658cc3d0b1da5dc3381db590e744	423	348	436	253	430	580	394	43	36	37	29	381	30	24	353	16	307	179	59	43	97	45	38	48	358	388	363	413	452	400	444	458	499	400	375	368	538	512	439	390	450	282	246	121	112	382	202	170	108
e4bef98ed855af8ee4db7c1ec2d4336c	395	321	302	255	286	312	371	30	38	39	36	326	0	38	611	22	262	232	32	40	23	39	43	44	298	374	343	467	434	251	308	321	259	226	222	331	429	446	324	379	484	793	608	82	51	301	830	121	56
e1e4815db6aab633aeb5bd2ea533978d	299	281	294	93	322	296	190	159	208	202	196	305	148	78	252	207	236	471	231	133	282	224	318	260	271	278	351	303	354	240	337	286	315	287	288	156	269	210	339	222	252	301	250	406	431	255	324	433	380
1401cfd6a11ecc38fc403120fd9baf85	443	401	363	69	284	509	327	0	0	0	0	514	0	32	546	0	376	219	0	0	0	0	60	0	570	460	362	544	491	534	247	347	324	269	334	570	415	491	484	391	390	297	360	87	0	396	582	74	0
5b20b8b794982ccc9bb55c306ad1a976	20	0	0	0	0	0	121	551	734	980	790	110	496	129	83	847	0	347	631	624	784	870	1130	905	0	0	0	0	0	0	0	0	0	0	0	0	0	0	0	83	0	100	142	561	561	0	215	385	552
645dd8b575c7e7c0952933bbe90b4bb9	68	0	4	0	7	0	14	171	11	8	9	132	124	269	17	96	4048	204	121	33	7	75	23	178	48	10	24	79	8	0	12	11	16	0	101	0	10	5	133	16	19	18	61	480	130	0	405	249	585
096cd2237adc50449f8ebb65ca0ffe19	0	0	9	0	0	0	0	0	1579	614	327	0	0	0	0	228	0	0	1277	0	1433	1923	843	167	0	0	0	0	0	0	36	0	0	0	0	0	0	11	0	56	0	0	0	876	704	0	86	83	265
7ef6803b3ce789ff4c7b1840c2e5c849	103	23	52	119	88	32	278	7743	266	336	371	178	665	453	148	236	260	67	187	58	492	60	74	170	49	24	103	192	60	34	40	89	47	284	636	288	184	137	65	292	66	25	152	18	35	122	31	43	49
478c0c297f8810ce17a77a0d94b6d9a0	470	479	339	327	545	395	462	61	35	31	42	340	25	36	426	23	363	40	36	63	58	54	53	44	360	352	381	435	343	173	651	432	445	330	746	169	837	729	404	312	317	122	65	30	22	396	129	40	20
32a1de2e50f861d3faa0a10359894288	533	433	645	287	532	414	174	72	52	44	46	298	35	54	277	33	290	56	51	54	38	47	45	51	470	422	478	424	421	474	682	638	485	626	402	328	319	503	439	327	397	236	220	65	62	338	94	41	40
44396e4fdf8d35bf123d4a5340b3714e	385	370	405	104	252	383	443	63	24	51	47	351	26	40	397	40	346	288	71	70	53	52	48	55	291	350	279	303	270	360	361	364	315	255	280	346	344	417	317	410	446	460	434	83	94	282	437	257	64
724070d1093e37012c1bf0dfa0d4e406	80	0	0	62	41	0	0	6321	262	243	287	120	2735	152	145	1805	282	113	562	0	805	72	0	142	57	43	0	218	63	17	0	0	0	0	0	0	0	66	0	38	41	15	318	89	80	16	233	0	0
7e827fb5b75b230c4e2a620de3977cd7	9	0	0	111	101	44	132	87	1175	577	298	145	114	116	97	287	83	105	910	146	960	1392	873	225	92	131	103	0	0	0	108	83	36	0	0	42	22	0	66	113	89	0	73	608	499	0	154	175	342
96fdeab2b972266bc2657f46c218c4eb	432	532	740	238	460	307	414	26	25	36	26	351	38	34	218	31	307	56	73	56	49	32	51	55	512	408	385	250	342	422	618	704	490	467	536	326	549	468	393	262	295	33	56	43	38	618	0	34	22
311bfce3b55e75cbc8ed5281f6d5c51b	392	306	381	203	318	552	398	67	52	69	46	361	39	41	309	28	386	80	56	71	33	39	61	70	252	270	255	341	298	336	408	433	441	582	455	475	403	359	358	520	487	343	393	77	87	378	278	72	33
9bf2f86e5401c2beb1f9b42014c08a42	135	0	0	0	0	0	0	0	91	0	0	0	72	63	217	61	67	1380	376	0	443	151	0	0	0	0	0	0	125	0	0	0	0	0	0	0	0	0	0	117	148	1199	1149	845	822	0	1152	1418	772
12410564eef73c3c877af2b6ea638ba2	102	149	0	0	0	0	0	0	0	96	0	129	146	117	0	120	116	3176	136	69	0	0	0	0	0	0	0	0	127	0	0	0	0	0	0	0	0	0	115	123	0	560	846	291	304	136	1368	1432	257
9909343246e07bfd6e0f6eca0ca809a7	263	260	255	231	242	442	454	0	0	0	0	265	0	0	364	0	191	355	0	42	65	0	0	0	343	282	256	357	299	340	321	325	252	263	231	669	379	313	277	545	484	718	620	170	186	276	401	363	122
0780c22c545ff02f8993b1837b08b3c5	255	267	328	101	264	286	321	78	82	92	79	544	69	82	463	62	460	138	91	69	38	71	53	68	296	478	471	380	441	645	291	295	242	225	154	431	358	605	520	290	453	117	170	76	86	525	221	97	86
ce65ba5f8f60c31837776b34f32931ac	398	265	406	115	312	414	399	61	37	0	34	491	29	35	434	0	388	65	59	35	29	61	44	33	273	450	472	399	398	362	422	501	392	309	370	410	449	511	511	332	377	78	105	33	43	433	215	0	29
25b1587f9d2ce6a2f046e92cd496599d	246	174	276	871	222	170	287	70	67	35	31	186	61	55	315	53	395	52	63	53	65	44	46	59	566	494	890	772	562	438	281	331	317	156	321	410	450	450	355	570	384	76	95	80	56	300	195	61	33
7b74bf428931286ad601ed529a7c19ae	209	139	201	0	265	47	140	0	0	0	0	119	0	0	110	0	158	0	38	0	0	0	0	0	1022	362	243	253	440	1447	62	260	45	53	0	324	486	308	119	178	116	133	204	0	0	364	66	0	12
91dc4689e28a475d539081a8738997de	355	410	505	138	286	292	343	49	28	44	38	642	26	19	543	18	337	53	42	44	32	51	36	52	248	455	386	326	361	305	435	482	534	481	495	216	454	526	713	246	327	95	88	20	18	505	104	19	26
c5f57a20c4858f35f19eb54bee578c0d	0	0	25	84	60	18	105	74	1138	460	244	65	72	77	98	218	61	0	1230	102	1191	1607	678	153	91	47	59	0	0	23	35	34	28	27	0	0	0	35	41	111	0	0	0	0	742	28	0	0	0
26b516b9c624e29db70b6f00680208ec	254	184	177	184	160	402	570	29	29	42	26	246	33	30	265	28	168	44	46	63	83	26	39	49	366	148	171	178	131	522	275	201	204	203	213	933	337	240	278	879	699	460	354	54	74	284	127	37	17
293b8f5aae0797f3a33b7e00413298f7	49	0	0	0	0	138	0	1550	103	66	296	35	680	8387	53	162	240	202	158	0	0	57	169	617	0	0	105	67	0	0	0	0	0	31	0	0	0	0	0	48	50	102	50	224	216	128	35	84	126
33fc6b48715b25ec074e9133cecb4732	423	359	463	62	683	102	415	33	17	21	10	193	27	19	105	22	332	33	25	24	47	36	17	31	964	591	349	479	599	820	137	662	95	97	76	761	787	469	136	331	159	40	30	18	38	788	27	33	15
b1a3099701fb5614a22882557308985f	59	86	15	0	18	31	128	95	17	119	33	116	88	159	18	80	3105	207	176	5449	202	248	935	411	34	0	77	85	182	0	0	10	65	21	98	0	121	11	19	0	0	14	28	0	0	12	164	38	71
db041f412bf371637722e94767101d1b	341	392	436	212	322	270	290	61	42	61	56	373	48	75	336	35	291	149	46	60	38	53	63	49	248	393	335	305	427	325	368	316	455	361	453	227	364	365	476	224	249	220	217	59	63	359	194	110	43
1f72abcb65043997d3aa9a6b09e35cbc	425	414	565	219	424	608	344	63	46	38	62	369	30	49	229	32	380	63	54	63	56	59	72	59	269	263	304	191	227	246	637	469	603	553	554	272	337	341	466	185	220	28	47	22	24	526	40	52	26
4a06b1cfaa2fd0c388172d9c57329053	36	14	11	25	45	59	110	753	449	713	888	94	914	1258	84	813	126	151	302	924	364	538	860	913	34	56	67	63	83	15	15	14	45	56	43	14	6	31	11	43	28	63	29	138	152	13	96	79	140
853eb1db511cf957ac265fa5099fc8db	423	399	457	241	389	397	355	35	0	0	0	410	0	0	294	0	299	50	0	32	0	50	0	38	325	481	399	450	402	285	415	399	438	452	341	352	433	419	469	307	389	203	152	0	0	380	79	30	0
9cd56a5cd353432f0e6de5a5ed785abf	407	291	377	630	353	503	259	65	39	46	56	296	36	41	338	36	287	69	57	64	69	67	73	55	244	274	250	257	268	205	427	498	492	552	416	272	286	226	372	253	268	219	196	69	45	290	167	97	39
e384228976a898615606fa70b6f0ac1b	208	288	554	368	9984	216	22	111	23	121	0	0	161	72	0	17	12	24	26	0	0	87	0	0	0	119	4	0	28	0	0	173	0	22	293	0	0	0	0	0	22	0	0	21	38	0	0	15	0
b143c0fbeaee30b26d03bc18da8d732c	36	0	54	57	0	56	93	785	150	117	274	28	73	106	53	211	46	52	44	64	2174	137	182	89	764	160	2389	665	162	419	57	5	84	12	0	33	226	128	74	48	44	27	38	38	81	1915	23	41	85
da2f84744407acf6e26215bcd2919dec	40	61	56	10	0	0	0	84	19	29	74	66	111	102	39	69	107	1280	71	56	94	0	0	20	0	8	0	0	35	0	13	25	37	48	12	27	32	44	57	168	212	1947	2059	445	313	70	904	1160	359
5b9768f7ad5758083e5e57465731d9fa	161	104	90	224	122	83	178	83	38	45	52	127	61	46	357	67	129	370	77	50	75	31	30	26	252	161	224	246	170	256	129	125	86	53	106	243	321	227	108	536	542	1141	1111	339	407	181	658	482	394
00006f0784f7dbb2f162408abb6da629	269	220	164	2140	237	151	171	139	63	46	40	108	128	196	56	165	3431	132	191	455	139	242	126	342	183	105	156	160	190	83	132	122	112	513	95	81	121	69	68	56	56	0	84	54	67	112	52	46	60
bb84e09d82d9646c96057c226910746b	392	342	344	333	294	497	321	0	0	0	0	327	0	36	342	0	206	175	0	0	38	33	0	0	215	308	271	306	314	277	372	408	312	397	304	394	353	361	340	362	356	477	348	62	75	276	213	146	0
90fe265b56e41f38fa28a8dbbbfa12f7	0	9	69	48	15	0	88	38	166	103	48	41	95	66	68	104	56	462	980	35	404	161	98	60	53	37	65	0	22	38	38	37	55	56	28	45	46	61	43	50	94	114	106	1309	1195	44	320	896	1978
995fb1846ccb524557467f5f71b1ca73	21	23	13	16	36	43	92	121	382	601	245	91	1616	258	70	107	284	118	347	1065	87	654	76	209	17	56	17	13	19	21	27	53	24	35	66	710	16	14	20	62	49	109	105	484	742	28	76	118	86
72c293c7c3baf553e20ba31a09896ccf	59	0	0	0	33	36	0	1913	213	799	1047	47	2371	2452	70	1010	218	94	112	94	57	127	369	994	0	36	43	67	0	0	0	0	0	0	0	0	0	0	0	0	20	33	26	0	0	0	26	26	52
fdd1df13cc8cbcfd93c7b879a03165fc	370	319	405	232	363	364	339	52	0	55	0	339	39	35	258	0	222	27	42	60	38	52	52	72	350	363	383	412	372	274	387	416	357	364	291	303	450	424	417	317	300	130	111	0	0	407	59	0	34
43b357636f24d8d3ab42e0b4f83a6ea6	312	279	252	130	279	445	388	69	69	57	72	254	71	65	201	62	237	109	68	89	84	94	78	98	319	280	276	335	336	307	306	356	304	319	298	378	359	322	287	318	293	148	193	90	79	284	184	101	69
b59b05df20f1c7e1eea316b50ff4bb6b	314	266	238	109	289	341	346	40	34	36	44	252	36	34	300	35	253	158	57	51	48	50	56	53	292	273	265	270	238	332	298	257	293	290	282	532	343	372	318	388	422	165	220	110	171	330	195	194	108
a4d191ef4aecdc79f83881c90a1eb398	0	46	0	0	0	0	0	0	97	56	45	0	73	80	0	76	0	1427	298	100	311	119	73	0	0	0	37	0	0	0	0	0	0	0	0	0	0	0	43	73	90	648	739	773	669	34	854	1241	657
cb0c09bda0c3d4bc3eb48eefe5f74016	391	270	403	226	325	389	270	28	28	34	17	400	20	19	333	20	275	49	29	30	35	44	29	43	290	378	335	357	390	257	352	374	422	416	308	227	327	328	410	259	309	208	154	26	27	300	107	21	14
ec38afc0cd2325d6f0cbd9d61bffd0f9	101	74	0	162	146	144	194	817	364	526	648	149	936	645	141	828	207	195	173	853	173	340	470	699	121	173	133	143	99	0	38	0	49	74	98	21	0	0	45	96	0	85	67	80	68	0	168	157	115
701cdda56bca5fb61c5650b1b8287a17	0	0	27	28	0	0	74	17	227	0	23	60	68	67	42	92	46	366	850	68	929	307	87	58	32	19	72	0	0	15	26	13	29	11	24	25	14	22	15	96	78	127	134	1409	1351	34	237	706	1491
16b4a656f3136213c002651f86de2c08	0	0	0	0	0	0	46	63	1017	748	428	58	66	63	62	446	0	45	482	43	739	929	827	313	0	39	0	0	0	0	0	0	0	0	0	0	0	0	0	39	0	0	36	493	353	0	110	123	446
9216e7110093160e00f383ea5b801afc	0	0	41	64	0	0	100	46	571	162	54	0	70	68	77	122	74	104	1215	69	1172	945	276	78	62	0	0	0	0	49	0	0	0	63	0	0	0	78	0	82	0	133	84	945	859	62	122	215	608
4ef73972b62592a9195212bf78de7124	20	34	53	0	0	0	0	0	29	28	0	49	67	85	0	74	38	1645	217	39	160	36	0	0	0	0	48	0	30	0	0	40	0	0	29	29	29	0	35	68	118	522	556	886	872	55	778	1857	942
3a1cc68b00fcf7abedce1ae570356e7f	386	354	409	225	377	369	297	28	0	0	0	380	38	0	270	0	266	34	28	0	0	0	35	35	243	338	354	378	352	241	367	430	422	401	292	279	329	313	351	321	327	149	123	44	32	357	64	0	17
19a97ce61e5838cdf56cc50b2f113b02	54	46	181	1052	108	67	116	150	64	117	142	88	276	593	71	310	374	88	1117	362	149	137	357	157	51	43	84	51	55	40	68	51	52	105	144	70	22	64	22	44	0	58	103	77	117	119	139	109	94
5ffec98b519926f688d4ca27260f914a	276	301	351	251	284	424	313	76	63	0	0	332	47	0	236	63	214	37	0	68	0	70	52	48	271	318	298	301	321	295	365	360	289	394	303	319	340	386	359	329	259	145	145	0	0	308	93	51	60
d934f520d46bae7870b7dcb33da35edb	173	146	207	82	197	213	339	70	203	139	146	192	70	0	164	116	173	106	312	104	350	272	233	161	235	176	210	212	202	261	212	195	280	202	210	237	335	321	233	214	213	122	101	249	222	214	109	134	244
5e48e431abad10c87b94f9887a00d7a8	0	0	32	0	0	0	39	35	205	56	50	46	73	77	47	84	0	882	579	84	609	316	111	67	38	0	52	0	0	0	0	0	0	0	0	29	0	0	32	73	105	431	434	1014	980	30	506	917	862
b1918240ff0a498e4063e5d739183dfe	0	0	24	18	18	0	58	44	338	141	75	67	88	84	50	98	33	580	594	89	674	324	167	82	22	0	43	0	17	12	0	18	19	0	20	34	11	0	21	83	57	194	239	1052	987	39	350	697	1175
2c02e94292fc4564e5b7b6a590cc16a8	416	331	421	256	419	372	192	51	21	7	15	378	12	28	325	19	269	36	27	33	30	13	17	28	258	351	331	327	391	307	514	441	451	490	371	168	321	271	452	221	259	0	88	24	33	370	0	25	21
44bdb3a8ff7f4fa6ccd87d4542c1a2a9	334	353	344	177	388	288	270	0	0	40	59	307	0	41	269	0	231	48	64	0	84	0	0	0	228	342	362	368	351	249	379	355	336	352	281	305	337	347	319	354	332	162	118	99	98	342	84	42	0
5d59d80762b1cf54d397cb00f9f39c92	45	0	0	0	0	0	86	931	405	870	1100	105	911	221	87	1018	169	136	207	866	238	409	664	1043	0	55	0	60	0	0	0	0	0	0	0	0	0	0	0	0	0	0	0	97	109	0	139	95	64
2189bb80c37ef05312353f46a236174c	19	0	0	45	0	0	70	367	799	840	596	109	268	139	71	743	98	73	319	207	466	738	803	655	0	53	0	0	0	0	0	0	0	0	0	0	0	0	0	43	0	0	0	246	264	0	126	109	220
ebe485d9b4072059c7bd003dc6500814	303	262	323	227	214	278	302	32	28	33	56	244	36	33	251	76	247	121	56	54	49	34	30	34	249	249	259	218	263	304	325	330	286	287	336	325	288	214	368	269	274	161	138	65	52	266	180	82	45
1df60b9f54cf25fefe73d5e70fa3c2a8	277	330	278	188	234	259	319	59	38	54	24	312	28	47	275	32	260	93	39	45	47	37	39	33	231	272	226	225	290	218	305	340	350	331	372	248	308	282	328	272	283	139	193	48	54	297	125	115	34
891a94802c16b5af10ca85253da037c7	303	218	290	167	264	304	339	43	44	32	32	314	0	65	381	69	252	88	66	67	47	38	48	42	220	265	223	159	273	212	325	280	317	274	334	192	302	349	297	235	269	198	184	24	32	322	181	0	40
21dab4ccd2c7ae6bafd2b1ad5f9ddd36	0	0	0	47	0	0	69	0	876	406	149	58	0	0	86	171	0	0	887	0	1169	886	440	0	42	48	0	0	0	25	0	0	0	0	0	0	22	39	0	89	0	0	0	828	539	0	120	129	667
d2b7230ea4536b4670c7a2e2b7f7ce3b	0	0	0	78	35	36	88	88	440	174	126	0	126	54	75	163	65	125	898	105	881	771	365	183	67	105	108	0	0	38	37	25	24	33	35	30	0	0	38	67	59	60	99	522	411	20	173	237	686
bc54a0d18e121bc633e40e7743d66e1f	16	0	0	14	17	0	48	570	1176	990	833	111	290	212	97	478	34	41	152	388	168	777	1035	575	19	46	17	0	0	0	9	0	0	0	0	10	0	0	8	32	23	0	14	192	125	18	90	52	52
92496092a1fe4fcef31438dfd43aba45	330	334	369	165	303	398	200	38	0	0	0	357	0	0	277	0	256	38	0	0	0	0	0	30	229	327	353	303	323	284	473	411	440	467	349	205	285	267	416	217	231	87	111	22	0	264	53	39	0
323d48ad048d27af536c814142d07959	122	431	441	2578	1796	311	104	0	44	40	51	0	35	896	0	62	11	31	23	24	39	39	35	30	26	25	23	16	15	0	225	371	485	1037	705	179	68	173	28	33	24	14	32	17	15	27	0	8	11
ecbdd2dee41433b82a3e7999361d8011	62	0	56	40	0	0	49	37	157	54	37	76	86	99	60	66	87	810	403	57	387	205	91	54	60	0	81	0	0	22	65	49	0	0	38	48	22	0	69	93	108	459	479	738	679	56	548	899	625
0e52c8f089b965e268d89285403819e1	143	0	0	0	9	13	18	262	0	0	0	18	190	178	39	156	6546	188	194	138	42	172	25	449	0	8	8	157	18	0	0	20	0	25	13	0	14	9	7	0	13	5	76	9	0	0	16	84	50
ed5d09a41467ac0cb68c6ed5ab481a19	13	0	0	0	0	25	33	1180	377	1069	1131	92	665	131	0	921	84	69	0	1061	81	231	957	1385	0	0	31	28	7	0	0	0	7	0	0	12	0	0	0	0	0	0	0	0	0	0	19	0	0
fe2f4dc3f8727cfcca5c375ab3eb5c75	0	0	0	0	0	0	50	33	598	94	46	0	63	60	59	79	44	35	1246	38	1371	894	197	66	18	0	37	0	0	0	0	0	0	0	0	0	0	0	0	65	0	31	56	985	727	0	77	114	740
bd5037ef9a74b74e15194fc07aad17de	289	319	290	187	297	438	203	0	0	0	0	327	0	0	275	0	246	0	0	0	0	0	22	0	216	263	274	351	321	277	317	417	351	397	310	251	311	274	315	308	288	154	140	0	0	272	86	0	0
4d87c165564d1a043e1379e3783d56ea	96	0	0	0	29	0	0	7344	179	490	261	132	748	38	138	31	223	30	69	0	0	22	0	129	10	27	10	190	105	0	0	0	0	0	0	0	0	13	0	0	20	0	76	0	0	16	26	18	10
aeefdb9f95e40cf135d07bcfe2380043	0	0	24	26	8	0	62	33	204	39	21	32	76	85	53	88	32	229	1021	65	1026	336	91	74	48	29	65	0	5	23	31	13	24	15	29	30	21	17	25	66	67	80	93	1223	986	14	107	402	1263
c81a584374c758ddb8f981f384249fbb	0	0	68	129	0	0	67	0	646	0	0	57	0	0	0	0	54	248	765	0	948	896	0	0	101	103	100	0	0	0	100	94	87	0	0	39	0	0	67	196	83	148	175	637	642	0	188	275	607
9294c9de0a41ada288faafd76b58df7c	324	286	344	166	264	318	167	34	0	0	0	337	0	0	268	0	231	0	0	0	0	0	0	0	181	326	285	296	294	262	323	339	313	398	254	205	261	222	331	228	294	294	221	45	0	313	178	0	0
acf34ec22b03d786dbcefbff909beb52	162	152	178	453	143	231	372	29	17	0	25	265	24	0	196	35	193	0	50	25	26	29	33	29	424	298	379	439	446	593	174	228	176	186	227	188	466	250	217	257	237	120	83	37	27	247	76	25	0
21ddfc89c4ff2cf41bd991c7a8f4831f	0	31	49	0	0	0	46	52	174	89	71	70	80	63	103	91	42	834	392	82	383	226	217	60	0	0	34	0	0	0	0	0	34	26	0	31	0	0	40	84	97	384	434	567	593	0	527	782	533
a61bc351483d74dabded04bada35ca84	60	5	0	0	0	0	9	130	6	6	0	101	133	108	49	109	4089	125	188	33	8	57	11	141	0	0	0	56	5	4	0	4	0	15	19	0	9	4	25	0	18	11	61	48	3	4	85	391	200
de2f2887bfcea7e32e566841a3b21929	262	184	183	74	224	283	389	45	48	30	21	186	32	45	210	30	216	60	67	68	53	51	26	50	313	207	183	198	242	276	233	214	211	189	290	309	429	424	301	268	256	125	146	42	65	261	112	55	31
844e885a379144e8de2e93ee60655646	283	270	335	125	319	232	229	0	20	0	0	218	0	0	216	0	207	140	46	0	31	29	33	0	272	313	344	281	329	276	332	265	306	312	295	179	305	234	310	210	207	123	142	43	60	250	104	99	38
23055c37de39165a762be57551f854fa	166	240	380	603	194	254	108	27	40	27	25	174	29	24	72	27	197	46	26	35	47	37	24	30	226	387	285	246	308	553	441	289	362	383	331	359	199	177	446	236	139	68	73	29	22	285	67	38	22
24e11dc0200d869c4f3cc1f206be8fe3	58	29	0	44	46	44	84	816	355	684	867	144	749	190	114	894	117	84	134	774	137	263	502	885	62	63	71	79	53	0	0	0	34	34	47	0	0	0	0	53	46	35	0	34	64	0	74	85	63
61a3b4c8e66955e6bf7d7bf6e431b8c3	365	291	314	173	368	336	233	0	0	0	0	292	0	0	281	0	229	0	0	0	0	0	0	0	196	288	301	271	264	194	419	346	348	329	326	188	328	284	365	203	251	124	104	0	0	274	61	0	0
aa6537dbd462149a8d7383c03d45d1d9	21	0	0	0	0	0	36	147	195	246	218	43	137	73	38	245	38	700	306	228	383	180	266	287	32	0	45	0	0	0	0	0	0	0	0	0	0	0	0	61	51	231	289	638	610	38	424	736	556
155887d600fc88a24f01cd62da008cb3	239	296	378	85	210	157	219	34	24	22	27	312	17	10	241	6	286	32	34	32	16	22	38	30	175	333	292	156	195	201	433	274	397	331	402	152	263	297	375	144	217	34	37	13	9	345	37	13	16
774002d93bc8b2b101753adc59dbd6a3	0	0	0	0	0	0	0	504	874	716	651	0	296	94	59	417	0	0	181	421	226	879	805	619	0	0	0	0	0	0	0	0	0	0	0	0	0	0	0	0	0	0	0	196	158	0	45	43	51
5d7e264c531b5be18835cca7cf212a3f	23	18	0	0	45	0	97	635	356	729	915	97	614	132	78	866	57	69	126	723	208	390	787	991	0	0	31	48	32	0	0	0	0	0	42	0	0	0	0	0	33	0	0	63	63	0	59	37	65
f2a4771eb711b1264c92e7c752ff2bdc	0	0	20	45	40	37	72	74	765	675	355	71	95	73	94	350	26	41	199	108	294	807	1001	289	47	55	51	0	0	0	14	27	41	14	0	16	0	0	9	0	27	0	16	223	140	0	105	87	90
7e8b2d640a630f529fcff2a2e4e5e9f7	22	47	0	19	41	32	212	635	77	438	247	122	629	202	40	268	61	206	94	131	184	82	54	34	88	84	138	66	1740	109	43	37	15	27	62	349	106	69	20	613	86	105	494	344	365	30	42	18	12
20a0d2f150b3312772f5c00e54fd7baf	114	82	115	150	88	68	168	0	0	0	0	123	0	0	239	0	136	509	31	0	0	0	0	0	107	131	131	149	162	156	114	119	99	77	107	123	264	176	184	179	192	791	525	92	60	153	680	241	57
9464ad0a508881a9c21ea5770eceb302	231	211	276	137	225	302	260	0	49	0	41	289	0	0	226	0	199	46	0	0	33	0	0	0	244	291	239	250	277	337	266	244	238	258	199	282	254	261	290	214	275	130	129	22	34	240	109	17	0
730cbd023c9f2ed002ec1139f4a9eb48	0	0	0	34	0	0	57	40	284	43	0	0	0	0	37	0	0	44	1101	99	1293	541	106	48	0	23	72	0	0	0	0	0	0	0	15	0	0	0	0	75	92	0	83	1152	1035	21	0	168	968
53c17fa3a5ac3d02346205a98089ea55	12	0	11	31	17	18	225	304	1222	166	201	104	364	625	106	184	114	62	93	268	194	321	291	301	194	68	158	91	110	53	0	18	24	22	0	44	118	128	48	0	0	51	76	92	118	69	99	266	156
eea46715b6680b336bae25cc979f5838	263	231	201	136	254	219	254	62	52	45	29	196	59	0	310	0	228	0	0	0	66	68	70	47	208	241	166	163	190	183	271	282	232	216	257	152	250	247	226	183	293	183	147	24	37	260	161	0	50
11358aaa6b4e0968358f5286005d30a4	40	24	5	34	0	37	261	1766	71	81	138	71	642	125	49	123	93	121	118	1134	1118	92	116	156	83	56	777	355	134	48	38	0	26	13	74	59	326	57	26	62	0	0	24	0	0	73	91	48	17
58b539ce3c961212dee529f68df74336	270	278	295	85	244	367	297	32	0	26	0	297	0	0	193	0	336	0	0	0	0	32	0	42	201	250	217	235	216	267	358	350	291	399	252	259	316	291	368	193	210	39	46	0	0	339	49	0	0
2bab1af5b11f4de526b8dbfcc5d8c44a	30	0	0	0	0	0	47	119	498	385	319	56	104	66	80	292	50	223	440	147	500	582	575	298	38	0	46	0	0	0	0	0	0	0	0	0	0	0	0	62	29	177	171	372	339	31	301	264	313
ac9b7d9e24fc27b43a9b90e096bffb9b	152	197	224	548	146	155	196	0	44	23	13	244	22	0	228	0	222	0	0	0	0	0	21	0	299	392	475	298	381	317	213	302	196	205	230	172	300	256	411	195	248	0	0	0	0	386	0	0	0
2b9dc8416635162d471a038533236f10	270	247	297	157	250	251	284	0	0	0	0	301	0	0	257	0	224	0	0	0	0	0	0	0	213	235	230	265	289	290	378	315	277	336	251	256	301	220	345	206	222	105	87	0	0	247	0	0	0
5410ecc02ab6639eb8fe2faaf10b007b	0	18	0	0	0	25	0	1540	72	562	919	46	905	1367	0	768	97	51	31	1205	33	65	236	1020	0	0	0	24	17	0	0	0	0	0	14	0	0	0	0	0	0	0	0	0	0	0	0	0	24
a9468ca84aef0ef635be6d103dfdcebc	28	0	0	28	0	24	89	708	395	539	683	79	601	217	58	653	86	79	199	705	261	456	531	732	0	45	42	39	35	0	0	0	0	21	33	0	0	0	0	30	26	20	16	116	78	0	37	47	83
250e04c615f6a25418beff7be797f69e	235	137	169	167	170	222	232	0	0	36	0	171	0	0	260	0	116	284	0	35	0	0	0	22	159	166	135	188	161	132	185	194	144	153	117	222	159	184	169	274	253	480	416	73	102	144	442	202	76
7cf346214000719323cd8caefd738c9f	0	0	19	46	27	0	85	54	599	427	222	79	79	44	100	224	73	83	731	42	473	431	368	128	34	0	36	0	0	16	22	0	14	32	29	19	4	10	0	49	24	35	35	342	255	15	117	80	291
8e8c9fdc7c501094f3925d17e4ab91b0	182	107	107	0	103	111	84	0	0	0	0	146	0	0	202	37	96	1229	0	0	0	0	0	0	106	119	88	172	145	74	66	132	93	107	93	91	142	245	137	72	125	516	628	0	0	113	722	434	0
638b5e6d612ba5a4c7f3ddc316cda5b6	0	0	0	23	0	0	0	34	1035	753	486	0	48	32	0	285	0	0	237	31	275	1102	1003	361	26	21	0	0	0	0	0	0	0	0	0	0	0	0	10	31	12	11	16	209	145	10	46	0	34
0f68bf0d2db1ff942fd51c0843f629e4	0	0	0	27	34	0	48	39	849	743	286	56	60	52	49	125	0	31	291	84	312	729	1147	143	37	54	55	0	0	0	20	35	57	0	0	29	0	0	9	44	0	35	31	243	183	24	77	68	53
2685ef0ec63a4180fa26a6821cc6ef74	0	0	0	0	0	0	0	0	56	0	0	0	41	41	0	49	0	786	404	44	415	111	0	0	0	0	42	0	0	0	0	0	0	0	0	0	0	0	0	40	75	255	312	1008	918	0	371	915	938
41c3afbe6c6eda194046a3618b8f0807	0	0	0	0	0	0	72	1271	114	321	528	85	1096	2774	0	395	95	125	0	1036	51	82	267	568	0	0	0	0	0	0	0	0	0	0	0	0	0	0	0	0	0	0	24	0	0	0	0	0	0
2068098ed7b9d97b644e14e220b74382	0	0	21	23	0	0	48	84	199	114	110	34	141	80	38	105	41	635	403	70	406	233	162	133	0	15	26	0	19	0	0	0	17	32	12	23	0	0	29	50	55	335	327	631	583	19	367	663	554
00232f374cfc930f3fffbaef0d0c6d80	0	0	32	44	33	0	64	19	251	103	34	55	89	90	40	86	44	437	557	50	515	365	161	40	32	30	43	0	16	14	23	0	0	0	0	34	17	22	32	69	72	96	155	634	590	28	267	678	814
56001f34d839552999ee1b5823d16b43	284	260	358	153	240	274	238	33	0	0	0	287	0	0	202	0	182	0	0	0	0	0	0	0	168	242	277	236	235	245	379	337	331	351	258	260	259	235	320	210	196	78	89	0	0	248	46	0	0
93c203b801413421b085ac9f2d2945d5	15	0	0	0	0	21	51	124	787	575	318	50	121	72	67	167	27	0	383	130	380	758	900	227	37	44	41	0	0	0	0	0	0	0	21	0	0	0	18	33	0	0	27	259	261	0	79	65	135
424683e7ae7754d59d6398b5e301faaf	20	18	15	40	12	12	52	57	317	253	192	39	57	66	45	125	47	465	452	118	389	425	375	178	45	33	39	12	13	15	44	21	20	14	9	24	11	11	23	56	49	168	142	449	409	21	243	466	417
ec788d2e1d07c4ecdfcde89c4a098b2c	12	10	28	16	46	17	92	630	125	1397	554	81	99	77	70	61	61	37	36	39	473	50	47	30	141	123	173	112	502	69	26	0	25	31	18	21	205	144	33	85	91	77	1570	70	69	193	20	129	291
d1a6e36fa27e15661323ab0d43fab8b4	0	28	51	34	68	0	94	152	322	300	282	56	128	41	72	275	44	116	519	182	550	415	373	380	72	26	78	0	0	35	41	29	62	0	0	36	27	44	34	96	65	45	63	563	184	35	110	124	524
badff69fd8f3ac70d0bae2e8e191801d	39	0	8	0	10	0	31	50	18	26	52	4	0	0	221	9	21	23	0	0	0	0	16	0	36	64	132	66	0	35	16	0	28	23	0	0	52	145	0	76	111	2059	2944	58	124	86	626	330	67
c8df8125198585b1cc1cbaa7ccea58a4	0	0	0	0	0	0	0	0	0	0	0	0	94	67	0	95	0	1036	234	62	311	99	0	0	0	0	0	0	0	0	0	0	0	0	0	0	0	0	0	0	81	132	163	582	558	46	417	1236	660
582278f9172d2bea9566585efc0efaac	0	0	0	0	0	0	18	0	94	21	16	15	20	40	17	48	22	330	710	21	759	203	39	19	20	0	81	0	0	0	0	0	0	0	0	0	0	0	0	50	52	0	39	1056	1015	14	179	722	1339
e80730a7ffd3138915d77269428d3554	0	0	0	22	0	0	48	89	1092	565	321	16	93	35	48	140	15	10	526	22	573	1007	800	124	23	25	26	0	0	0	0	0	0	0	0	0	0	0	0	42	0	0	35	63	362	0	66	24	120
71e792580c65e8af55ad84e1c71a24df	141	206	363	225	6506	131	0	0	0	73	16	0	81	0	0	0	0	0	0	33	0	65	0	0	0	108	0	0	0	0	12	121	7	11	156	12	0	0	0	0	0	10	0	0	12	0	0	0	3
f8c470a5024cf0e5b2aa7244e2985b18	19	0	0	56	0	25	119	411	477	686	666	105	364	116	76	596	50	58	141	441	249	424	726	668	30	31	36	31	14	0	0	0	32	56	0	0	0	0	0	30	19	14	8	82	88	0	51	41	72
4ed2f9733c0972cff1540d443ed02187	266	272	351	139	348	288	127	0	0	21	0	253	0	0	242	0	194	0	0	0	0	24	0	0	118	326	273	376	367	128	332	366	318	368	271	110	251	262	266	144	192	110	87	0	0	209	54	0	0
5e122399cb29970cea2eacd226696f87	207	30	91	20	85	44	86	27	10	12	35	132	19	15	281	19	96	115	26	17	24	34	21	23	487	385	291	347	290	137	21	122	34	37	10	207	384	434	118	180	229	191	323	0	58	448	112	88	0
e190c99f1c656a180cc0b857b0a4620d	42	29	0	16	34	25	66	1065	95	401	819	72	1280	412	54	1012	92	91	56	1032	99	84	209	846	25	37	29	62	47	0	0	0	0	26	38	0	0	0	0	0	0	0	0	0	0	0	28	22	0
3dc519ac2dc20ebd9a3d734b316fbee1	67	38	0	20	32	0	97	1020	118	456	866	78	950	201	87	888	106	99	75	1003	99	81	246	1090	33	19	31	95	74	0	0	0	0	53	90	0	0	0	0	0	0	0	0	0	16	0	41	45	0
b5d3407f536593532af4ead661d89ecf	292	339	303	107	291	293	213	0	0	0	0	194	0	0	175	0	257	0	0	0	0	0	0	0	258	260	221	231	260	283	325	263	349	377	331	129	280	267	298	144	142	0	0	0	0	304	0	0	0
0d439c1291c583e4400c799cf65514d9	34	0	0	34	65	57	0	360	433	696	656	64	538	713	53	794	85	90	126	191	132	228	327	363	60	31	69	50	0	0	36	17	0	0	0	35	0	0	0	43	45	0	0	85	92	16	81	47	57
d3c89c8b98fed4159342d4ea3493c036	202	196	205	119	250	218	239	0	0	0	0	186	0	0	239	0	160	55	0	0	0	0	0	0	206	224	222	239	227	160	254	273	194	213	179	256	269	221	247	249	251	231	150	32	39	225	113	36	0
f8a7e9e44327fbfed8b98899f6e17d1a	16	36	10	0	0	0	0	26	13	12	16	20	39	35	0	48	40	1161	42	10	6	0	0	0	0	0	7	0	24	0	10	14	8	7	0	11	8	16	16	82	93	877	1130	334	292	38	739	1356	306
98101f38e5eeebb8db723589d90dc7c6	0	0	0	0	0	0	78	0	847	0	0	49	0	0	0	0	42	202	583	0	764	891	0	0	51	56	66	0	0	0	0	0	34	0	65	21	0	0	0	0	57	67	89	533	504	52	152	285	420
a1edbd72f4094d6f451b68eaaa1093a5	186	141	183	455	134	149	144	0	21	0	0	143	0	18	399	0	149	0	24	0	24	0	0	0	150	241	269	172	207	251	191	190	201	159	165	212	265	221	303	250	192	116	84	0	35	238	308	0	0
22311ee01de2db771645a8aff44fbfa8	0	18	40	0	0	0	30	11	20	15	0	43	49	48	22	40	38	670	332	30	243	67	32	24	16	0	56	0	19	9	25	11	27	20	14	34	18	9	16	67	64	151	182	764	866	20	384	977	1030
7d252938dc9274396c45a06fbe7121a4	207	139	155	191	194	221	217	34	30	27	21	186	34	28	199	20	156	33	23	28	34	35	24	30	206	227	235	261	219	365	196	203	163	160	161	254	277	299	199	240	266	147	116	21	36	192	109	15	14
2244c0fc35fa4220098c5e9bb750029b	9	38	0	0	0	0	0	0	0	0	0	56	46	41	0	54	52	1546	74	40	38	0	0	0	0	0	18	0	53	0	11	45	14	0	17	27	0	0	40	41	57	275	359	227	237	56	637	1315	326
08c08432dc9f237faf2c21a3a51a5243	0	0	48	0	0	0	0	0	196	0	0	0	0	0	0	0	0	408	589	0	819	299	0	0	42	0	58	0	0	0	24	18	0	0	0	30	0	0	35	77	111	197	217	892	789	84	177	493	781
e00966b6215446fd5be9d74c7e1e5c8c	197	123	110	91	122	152	208	29	0	0	0	124	27	0	245	26	75	270	0	0	0	0	0	0	133	117	107	132	122	166	117	128	91	88	96	246	149	130	122	258	283	603	529	92	105	135	432	229	90
a6ddd1185614438400e97a211d168ab1	0	0	0	73	46	51	77	133	474	442	355	105	160	61	105	394	41	48	319	141	362	434	429	265	78	60	54	35	19	14	34	22	32	35	39	0	0	30	34	70	68	38	63	282	189	22	138	113	237
8007c707a1b98cd80542b93ca122db22	233	176	249	132	182	165	225	54	37	31	21	182	34	0	149	0	175	78	31	42	49	38	35	52	186	146	178	180	188	214	217	211	223	199	249	183	199	196	239	216	227	153	166	46	39	196	145	96	0
ad6a1356b4362d8211355ac704b7225a	261	255	305	159	258	265	175	14	0	9	8	251	7	0	220	19	195	14	0	18	0	0	10	19	178	185	216	239	237	205	309	311	272	316	290	135	216	250	273	182	199	68	77	19	28	225	44	14	0
5e81264cb670888e93cb8132d0d03950	0	0	0	0	0	0	33	0	802	342	176	27	44	33	59	92	40	0	615	33	718	909	473	101	0	0	0	0	0	0	0	0	0	0	0	0	0	0	0	35	0	0	36	476	314	0	59	59	144
7e9d6a44d76c66268248c175e36f0db0	214	132	146	65	211	197	188	0	0	0	0	161	0	14	283	0	127	149	35	0	18	0	0	0	141	145	188	229	195	212	194	164	148	141	130	153	245	160	178	185	244	426	314	67	46	152	284	102	36
5abf4541bb6b6f8590983028fdb8f00d	0	0	0	0	0	0	0	0	272	0	0	0	0	0	0	0	0	90	909	0	983	413	79	0	0	0	45	0	0	0	0	0	0	0	0	0	18	0	0	0	0	0	0	1258	1135	0	0	288	1106
38d92f8860fa59926bf4aa569c97ecee	46	18	0	22	21	14	40	904	93	261	646	80	1157	811	36	918	105	117	50	1096	78	97	161	852	0	22	23	65	55	0	0	0	0	14	24	0	0	0	0	0	18	26	0	0	0	0	0	22	29
7ba177e0055af690154e0135c9dcb2a0	0	0	0	0	0	0	0	0	277	56	31	0	56	75	0	61	83	104	950	0	1082	500	114	0	0	0	0	0	0	19	0	0	0	21	0	0	16	0	0	0	0	67	0	792	809	0	78	149	841
89ddf6b0eeaefdace4a24b99ce158ccb	0	0	0	24	0	0	57	66	1238	921	420	0	61	29	0	291	0	0	153	0	199	846	1041	258	0	0	0	0	0	0	0	0	0	0	0	0	0	0	0	31	0	0	0	0	132	0	39	0	30
f07800bfec609d7b1326eb59dc704d90	0	0	0	0	0	0	0	0	437	111	58	0	0	0	0	0	0	0	987	0	1179	638	218	0	0	54	0	0	0	0	0	0	0	0	0	0	0	0	0	0	0	0	0	656	695	0	0	131	640
b533f2c67f438d65b892fc91c14491ac	0	0	0	0	0	0	0	430	426	520	523	0	385	124	0	587	0	83	251	526	346	480	677	605	0	0	0	0	0	0	0	0	0	0	0	0	0	0	0	0	0	0	0	200	166	0	0	85	116
e5113267502a0b978458f4307b949dcb	159	115	105	246	51	204	221	25	42	0	23	121	0	37	220	56	134	37	39	35	20	25	29	35	133	95	105	118	91	185	143	91	191	89	132	493	198	193	132	547	414	209	161	53	77	156	246	62	31
3e706c095eaae0cca2544ac7cb2968ab	39	21	0	0	0	11	18	48	22	0	35	42	47	59	89	35	44	648	27	28	0	0	0	0	0	15	14	20	37	0	20	0	23	36	0	25	32	41	30	138	155	1192	1476	115	104	19	754	592	90
bbbc2122bce61647f9db7d965424ae48	242	218	243	67	291	219	175	0	0	0	0	212	0	0	196	0	178	0	0	0	0	0	0	0	201	258	297	266	264	223	318	203	284	239	242	158	310	259	282	157	165	94	67	0	0	232	0	0	0
e5b4e4c665fec2ad330c665a93975a5e	0	0	0	58	0	39	73	365	414	394	468	113	385	200	82	475	88	74	210	335	223	441	463	459	0	117	56	65	0	0	0	48	51	50	0	0	0	0	0	64	40	0	45	149	198	0	101	71	153
b231b0e4912cda5d5cc81a8c39168778	31	22	0	42	0	26	76	317	517	457	430	67	296	136	67	371	0	72	160	283	231	447	568	320	35	51	35	15	32	23	0	0	0	27	0	22	0	0	0	43	45	59	0	177	161	21	112	75	116
3168c7ef0ddf6d37854ab7b23a99917f	0	0	0	55	0	48	70	479	616	577	664	0	532	232	88	601	65	83	192	117	235	337	593	498	35	60	0	0	0	0	0	0	0	0	0	0	0	0	0	33	0	25	23	0	134	0	76	69	106
550d31dd0bc49d06f4fbc790a7231b9f	238	247	296	147	261	301	222	0	0	0	0	264	0	0	174	0	185	0	0	0	0	0	0	0	154	223	241	203	189	180	343	279	260	288	213	155	229	189	264	211	166	108	83	0	0	187	101	0	0
16ade4bdb9c982e21946a2eb6cf2c741	207	43	239	21	270	61	184	11	19	15	11	5	8	15	104	9	92	0	16	7	12	18	13	18	459	247	238	140	22	323	152	241	75	206	12	418	422	287	26	171	192	61	75	7	31	425	23	10	14
2c793152458beb868df841eb479d6339	0	0	0	0	13	17	0	584	201	928	1173	36	462	76	76	1071	50	17	42	44	63	98	561	1111	27	32	26	33	0	0	0	0	0	0	0	0	0	0	0	0	0	0	0	0	0	0	27	36	33
48c45e81402b779e627315a9d74a5d6f	22	0	28	14	0	0	33	24	213	85	56	39	53	43	41	69	45	484	294	42	347	258	128	36	24	0	35	0	19	0	39	0	15	0	0	17	0	17	29	65	56	309	315	503	499	27	396	452	370
7dec7aaeba0af734a7698a6df4b33db1	265	238	217	73	186	325	150	0	0	0	0	214	0	0	121	0	232	36	39	34	0	0	0	0	183	235	155	212	220	236	284	267	315	374	233	179	205	161	300	201	144	40	59	0	0	205	40	32	0
9a6ba1f7104b04c20416cce3e69a7c38	16	28	26	0	0	0	0	29	17	0	0	39	37	35	34	28	45	640	35	32	15	0	0	0	0	0	0	0	15	0	31	31	24	20	14	34	20	35	24	82	92	874	1184	325	364	35	664	992	403
c4710074fdace3dd471b15785101ddf8	145	0	92	268	0	137	347	0	0	0	0	90	0	0	122	0	103	0	0	0	0	0	0	0	277	93	126	134	92	301	127	150	100	117	109	547	226	123	136	583	340	94	77	30	43	171	0	0	0
86efdfd52d76d7321723442defa79683	127	96	96	87	113	106	346	0	0	0	0	97	0	0	179	0	105	119	0	0	0	0	0	0	189	110	107	151	140	234	113	151	113	118	93	421	196	203	121	321	311	360	289	0	78	110	265	125	0
bdeb83591c11aef772f735b1a1f04494	0	0	27	42	18	9	95	0	293	147	83	57	64	0	46	73	44	152	479	75	677	561	263	44	29	32	49	0	0	0	36	26	0	0	0	0	0	0	0	74	0	62	92	509	437	0	128	234	490
8a37ba534383dc2241cce72457f1145e	0	0	0	64	0	0	77	190	457	446	395	79	173	44	68	363	34	124	315	222	379	493	524	398	65	53	52	0	0	0	0	0	53	0	0	0	0	0	0	72	46	0	0	255	230	0	0	102	177
1ac4b71c8262bddc28ceba53696c5819	210	151	185	234	126	96	88	31	33	13	20	169	13	35	134	26	135	29	29	54	31	26	39	51	216	208	232	267	185	231	355	240	278	282	605	192	205	167	208	156	162	26	28	37	23	186	41	31	46
c0bcefe77f6dc874bf1c009a28d970e8	7	8	11	6	30	11	27	104	70	797	191	59	375	432	56	95	56	81	180	159	90	138	122	133	11	27	22	10	20	4	9	17	4	3	22	30	0	4	16	47	205	58	34	263	506	26	171	294	190
9085827b66d4bbbdf872a8b1d23d1740	0	0	0	0	0	0	0	0	566	214	91	0	0	0	0	0	0	0	792	0	959	810	389	0	0	0	0	0	0	0	0	0	0	0	0	0	0	0	0	0	0	0	0	565	532	0	0	0	336
b8367d0ebf58c709e5811f6f0ee63a64	188	122	172	83	137	105	121	53	32	49	44	169	30	29	181	33	112	81	36	31	43	34	26	26	245	219	223	165	214	270	103	141	86	64	47	238	156	160	182	186	229	201	189	51	83	178	118	47	44
45346e5e9ec229a3fc54965dbe51cde9	319	325	289	85	253	288	186	0	0	0	0	212	0	0	154	0	220	0	0	0	0	0	0	0	221	179	207	189	181	206	278	261	269	353	233	102	177	150	261	147	131	0	0	0	0	232	0	0	0
8e1920bd9ee71dec52c466aac7c4781e	23	10	0	30	0	23	69	246	437	442	368	44	205	81	52	324	54	53	275	264	339	502	551	443	31	27	39	28	29	0	17	16	22	0	0	19	0	0	0	26	23	17	19	167	165	16	61	79	139
12d5ccc750efc584519f6dc6e8badba0	210	193	196	82	294	211	161	0	0	0	0	169	0	0	168	0	140	19	10	18	0	0	15	0	122	231	233	279	234	143	313	222	255	218	217	140	318	316	217	173	173	115	60	0	23	174	69	16	0
76251a612bc63e289df4e9341718a7e4	237	190	247	88	218	207	182	27	21	0	0	210	15	0	175	0	171	22	0	0	0	0	0	0	131	201	196	197	211	192	278	213	288	306	234	215	226	206	228	187	168	70	60	0	22	185	22	13	0
5eb24d0a61730c46503ffd5f2eca440b	0	0	0	7	0	0	0	0	491	138	38	0	30	36	0	34	21	38	783	27	948	652	167	25	10	0	15	0	0	0	0	0	0	0	0	0	0	0	0	27	0	12	19	637	505	0	39	77	430
32bcf95b70bead409d2a99ca353e1320	48	21	0	30	28	22	26	999	149	243	621	66	673	751	35	765	92	91	63	659	73	33	47	53	43	19	39	14	30	0	0	0	0	0	37	27	0	0	17	72	79	56	70	504	456	8	16	19	25
2a816e7529f05239b67efd7efc95981b	108	139	168	256	172	295	99	27	20	17	23	232	10	14	160	24	261	15	14	12	0	11	13	6	134	203	276	128	205	94	189	391	282	196	300	195	107	124	497	218	171	0	24	27	18	418	0	10	7
adf1b9483106f8b06cc2d6073174d28b	168	0	0	89	0	138	129	0	0	0	0	0	0	0	284	0	0	323	0	0	0	0	0	0	0	0	0	105	110	105	0	0	0	0	0	105	116	84	0	173	193	978	899	99	88	0	806	251	77
7f15f58dc213a9cf8293ed698b70f9bb	0	0	0	20	32	0	63	504	241	399	519	75	600	388	70	484	98	95	139	584	239	359	446	534	0	30	52	45	0	0	0	0	0	0	0	0	0	0	0	0	0	0	0	54	61	0	0	36	69
e093852c37c3da49e01b87844a9d3ad7	0	0	0	0	0	0	0	0	0	0	0	46	52	41	0	39	29	988	55	0	111	0	0	0	0	0	0	0	0	0	0	0	0	0	0	0	0	0	0	33	36	35	52	547	498	0	400	1127	664
a59ef1b1d78b2183a8733de89629c574	0	0	0	0	0	0	10	1426	20	168	317	0	1164	1870	0	348	78	54	27	1215	29	23	36	421	0	0	0	0	0	0	0	0	0	0	0	0	0	0	0	0	0	0	0	0	0	0	0	0	0
686c33b162571c1679c198033481e190	247	249	269	163	250	243	152	0	0	0	0	208	0	0	180	0	142	0	0	0	0	0	0	0	180	234	236	244	195	161	264	261	247	295	184	125	217	207	207	143	168	83	89	0	0	214	46	0	0
2f5d81646f6fc8afd1a95c7d8ee35600	185	143	256	70	191	153	163	28	29	36	24	255	28	0	214	22	253	21	29	26	21	24	34	45	204	138	222	252	244	132	159	204	126	89	167	154	224	157	171	215	228	0	0	0	32	247	256	23	17
f633bec7d1bd6db9084f91542cd1bed1	0	0	29	0	0	0	0	0	78	27	0	0	0	0	0	35	0	612	324	30	344	183	42	0	0	0	0	0	0	0	36	0	0	0	0	15	0	0	0	66	56	357	342	497	529	23	359	627	539
d1d5232ddc90972c995f3c2ec65e505a	171	180	178	142	187	247	236	0	0	0	0	159	0	0	160	0	98	0	0	0	0	0	0	0	143	130	148	166	130	167	196	182	182	156	149	308	223	238	170	259	264	289	230	0	0	176	156	0	0
4dafd5893edae9c64fdfa64983bd78df	0	0	29	0	0	0	0	0	0	0	0	26	67	55	0	51	30	545	434	23	233	26	0	0	0	0	53	0	0	25	0	0	0	0	0	20	0	0	35	70	51	74	115	926	800	41	192	502	1060
319fdcdef7671af914fc9f3b6431a4b2	198	206	267	127	193	245	151	0	0	0	0	256	0	0	189	0	145	0	0	0	0	0	0	0	126	200	241	197	200	204	282	253	230	260	206	188	212	195	265	163	150	73	66	0	0	204	44	0	0
10aa8d6cc26407576105b7d1c55f98e2	69	25	22	354	22	71	0	102	0	12	6	12	126	205	10	86	3138	69	136	244	20	64	53	189	8	0	12	55	11	0	88	28	168	381	57	29	61	17	0	0	0	5	39	73	11	0	16	72	29
21182bca312b0fe6d5371e3ae7aa20da	0	0	0	0	0	0	0	0	273	82	0	40	34	0	44	0	0	114	661	0	746	397	167	0	34	0	54	0	0	0	0	0	16	0	0	0	0	0	0	48	0	53	57	877	747	0	0	159	663
f220b3c61bfcc53fcb68b731a05fd9ad	0	0	0	0	0	0	41	93	465	482	361	55	89	44	51	311	0	71	207	82	315	486	497	218	0	0	0	0	0	0	0	0	0	0	0	0	0	0	0	0	0	0	34	211	219	0	93	111	246
72ffea71c1a6ff93099ae92e25d7905c	0	4	0	0	0	0	0	26	0	24	27	42	65	88	16	45	49	394	52	44	0	0	0	0	0	0	0	0	0	0	0	18	45	23	0	19	29	29	21	116	160	1053	1386	330	311	0	458	458	321
508daaa0a9105c11e4596a5412031140	159	198	238	59	183	198	119	0	0	34	0	243	0	0	166	0	85	44	0	44	0	0	25	29	145	165	188	148	208	136	326	212	351	278	277	129	208	193	223	108	138	33	39	0	26	180	0	43	26
e143f599da606733afa224733b5c727b	0	0	28	23	0	21	0	81	342	50	66	18	10	40	61	18	13	86	20	0	19	19	44	0	354	124	1424	191	49	178	19	0	42	0	0	26	80	48	60	87	146	32	57	13	26	970	25	61	399
6f603232e5f5cf807287227becf58ccb	0	0	0	0	0	0	24	0	0	0	0	0	43	31	0	0	0	362	394	0	330	80	22	23	36	0	41	0	0	0	0	0	0	0	0	32	0	0	0	43	49	82	83	892	880	0	193	673	959
d1d6395fce14fb0079c4d9f0ceb49f77	203	229	227	55	239	191	143	0	0	0	0	204	0	0	134	0	198	0	0	0	0	0	0	0	195	223	214	195	201	138	258	184	239	253	279	149	210	217	215	116	137	94	70	31	0	193	59	57	0
64f23c780aaac89aa512f92f86f002b4	0	29	36	0	0	0	0	25	21	22	19	36	67	72	31	40	52	911	99	61	25	0	0	0	0	0	0	0	20	0	22	52	33	18	27	44	28	34	46	68	88	240	368	499	474	49	447	908	485
0eaddfbd3095d5bbe49801919241cf5a	12	26	41	55	0	0	76	0	61	0	0	86	128	105	0	91	70	467	324	82	218	83	37	0	0	0	36	0	35	0	30	37	0	0	28	34	21	0	59	123	91	150	231	408	388	66	321	503	450
81f782f82ca67c0172e91db88981aae0	0	0	0	97	0	0	186	0	0	0	0	81	0	0	110	0	72	79	0	0	0	0	0	0	165	0	0	104	55	308	63	0	0	0	54	279	115	89	50	454	251	97	0	85	78	74	130	70	67
e57107f6323aaa67bc75c1197685dc56	185	150	153	146	143	159	187	19	16	18	13	133	10	7	136	17	134	13	17	16	36	18	19	10	201	179	171	240	146	172	185	152	207	291	233	140	280	182	259	139	135	37	22	6	11	233	14	15	0
02a24115232b57750fdad54e4e4333eb	149	136	155	45	175	191	237	13	21	0	15	197	46	16	132	29	142	56	22	29	21	23	24	24	195	156	109	116	143	246	184	196	145	261	207	177	210	145	205	156	172	85	70	33	23	168	79	57	43
df79a30fc5540cc75bcafac7025bb5f9	107	99	147	413	118	96	142	25	28	0	18	126	18	0	129	41	99	0	26	22	29	31	29	14	455	129	187	180	242	149	118	159	126	96	159	76	238	113	142	176	143	42	25	22	20	144	0	0	0
0a4a4e47925268a65cd02cd960799001	158	144	143	300	142	162	227	0	0	0	0	112	32	22	111	42	134	34	31	36	57	0	40	41	145	135	146	94	125	153	164	143	157	207	166	309	168	135	128	259	231	135	104	34	51	109	84	30	0
2b426003f80a504011fefd302d6311d4	0	0	0	0	0	0	0	0	353	160	70	0	0	0	0	73	0	138	351	0	539	364	210	51	0	0	0	0	0	0	0	0	0	0	0	0	0	0	0	0	0	0	58	604	501	0	143	286	614
9b3ba6b52ef04f96062cf54285479b7c	0	36	0	0	0	0	0	0	0	0	0	42	44	39	0	28	22	1106	59	30	26	0	0	0	0	0	0	0	37	0	0	17	14	0	19	22	0	0	26	56	61	288	393	227	231	32	507	845	249
138f367c925e0e0ddbc2c5a695b4772d	0	0	0	0	0	0	0	150	402	410	351	0	140	83	0	287	0	45	313	204	371	486	565	319	0	0	0	0	0	0	0	0	0	0	0	0	0	0	0	0	0	0	0	233	260	0	0	98	189
7ff31e755ae5afd6f9b2ab455a09d0a5	0	0	0	0	0	0	0	134	539	503	312	33	116	46	44	377	0	0	207	114	286	597	480	240	0	0	0	0	0	0	0	0	0	0	0	0	0	0	0	0	0	0	0	166	113	0	64	0	0
325debb8cfa64182a72839653aea760a	98	81	166	290	99	128	199	0	0	0	0	129	0	0	102	0	117	42	0	0	0	0	0	0	205	159	145	177	142	276	178	148	193	127	146	249	219	144	268	265	183	127	52	0	0	202	55	22	0
06825119b5c10042b01807c0b2967f1c	0	0	0	21	0	0	0	0	370	71	24	0	0	0	0	0	0	20	871	0	976	556	115	0	0	0	0	0	0	27	0	0	0	9	0	0	0	35	0	0	0	0	0	681	439	0	0	64	399
586021290d9ca21a99dd0e53808b8779	192	225	219	57	210	187	110	0	0	0	0	245	0	0	155	0	173	0	0	0	0	0	0	0	172	217	222	231	254	184	303	223	275	287	197	98	191	184	258	116	138	65	53	0	0	187	0	0	0
69726851d03fb48301c6e96902a71256	0	19	0	0	0	0	0	0	0	0	0	0	0	0	0	0	0	840	209	0	111	0	0	0	0	0	0	0	0	0	0	0	0	0	0	0	0	0	0	0	0	72	101	868	910	39	273	715	750
4a4ba4f8a476854fafbeb0632400a73f	0	0	0	0	14	0	12	286	542	514	498	0	176	24	0	306	28	0	245	234	241	551	448	478	0	0	0	0	0	0	0	0	0	0	0	0	0	0	0	0	0	0	0	165	133	0	39	0	22
cae911be82d218841a38c5773bdea855	88	106	117	172	70	72	175	29	0	0	19	125	0	0	152	0	114	0	0	0	0	0	0	0	218	190	190	183	145	291	136	121	103	102	106	297	294	271	257	291	219	131	124	0	0	217	0	0	0
aeb06cf3c12fd4c4f878b503160d1868	147	70	63	21	138	18	54	0	13	0	0	35	0	10	121	0	54	80	0	16	0	0	0	0	416	137	92	108	96	330	39	84	43	8	12	173	330	194	39	108	96	297	319	76	73	196	109	114	0
c99fc1bc6cf15a57cae2dcfeddac483b	59	304	176	1265	999	222	43	15	108	27	20	0	34	467	0	25	0	23	22	0	28	34	17	29	0	25	57	0	0	10	169	188	322	690	320	163	30	127	19	39	45	0	22	0	17	15	0	0	20
8ef25434f0f7f6369d7aab50ee6ecc29	111	89	104	76	106	117	81	0	0	0	0	86	0	24	92	0	62	346	104	0	65	0	0	0	141	69	88	90	105	187	120	109	92	109	102	98	68	56	75	106	137	162	196	247	205	95	240	363	204
2fc57e79de44ed1f662497532b95668f	128	117	148	83	113	173	182	33	28	44	26	126	39	40	156	38	146	55	0	0	43	39	35	30	150	157	131	172	136	148	135	119	92	145	110	173	178	162	179	176	188	101	99	36	61	123	149	76	13
484ecd3210bb74d01b4fa00ab81a23c0	140	108	159	100	122	152	82	61	0	0	0	132	0	0	152	0	106	57	0	34	51	0	0	0	182	159	140	150	154	138	153	153	121	109	96	139	196	158	164	172	174	188	113	59	0	129	113	51	49
ef04494de44f4f7489ba0338581a9e4c	112	81	111	161	70	90	0	0	0	0	0	151	0	0	71	0	91	495	106	31	0	0	0	0	93	89	162	200	102	75	81	84	125	138	100	0	66	60	90	79	136	128	175	309	282	77	240	371	206
832d75ac4dd6079059cde4e51b335429	0	0	0	47	44	31	71	103	274	383	244	96	119	72	71	234	66	58	193	112	271	409	501	250	50	57	60	0	0	0	33	12	22	22	27	17	7	0	0	0	36	38	0	117	118	16	88	47	100
4aba04e9450ef33a21b801d7861e8542	149	92	105	275	110	131	183	0	20	22	0	151	0	12	167	0	95	0	27	0	0	0	0	0	270	234	289	289	326	299	101	143	99	115	125	114	288	177	160	108	123	55	32	0	0	173	0	0	30
9ddef18ae4cb2cf8b4be0440aacac4df	106	92	117	260	95	100	204	10	26	9	15	112	0	8	139	20	108	23	13	10	23	9	14	0	245	103	163	214	207	237	102	95	68	84	84	176	281	135	89	235	205	178	97	24	23	107	98	0	0
7cf15cda94173dcd69d762b0efcbb03e	83	0	0	39	75	80	89	386	225	408	425	120	308	224	125	382	98	75	101	432	129	203	365	369	9	67	33	54	99	0	16	23	22	78	0	0	0	0	0	27	0	0	0	53	58	0	43	48	53
e427067a7eb1dc74fc11db82730d298f	235	185	219	119	183	188	142	0	0	0	0	199	0	0	189	0	159	0	0	0	0	0	0	0	133	161	131	172	147	135	240	200	170	249	214	125	111	123	179	143	155	127	99	0	0	151	138	0	0
4aa5fba2e49a8248fc51969b664e6c31	0	0	0	38	0	0	73	0	201	0	0	0	61	158	57	60	0	51	673	0	626	299	113	0	40	43	0	0	0	0	27	0	25	29	26	31	10	11	14	44	41	38	31	432	346	11	70	143	628
952887a762ab19408796d5291045f065	0	12	0	9	0	0	0	0	0	0	0	25	45	36	15	35	19	744	136	17	68	14	11	16	0	0	43	0	15	0	0	0	19	0	0	15	0	0	24	48	91	87	85	626	630	47	207	679	741
78b5dc854d78b6a44a15f17fff523269	0	0	0	0	0	0	0	0	34	0	0	0	35	0	0	0	0	712	121	0	145	49	0	0	0	0	0	0	0	0	0	0	0	0	0	0	0	0	0	0	0	390	413	439	412	0	400	707	434
2b1e8fa89a906e28cc1e5a73ea3a9249	0	43	0	0	0	32	48	639	134	291	428	75	745	731	49	508	115	114	61	683	53	129	214	526	0	24	46	56	71	0	0	0	0	0	0	0	0	0	0	0	0	0	0	0	0	0	0	31	0
db0ca08718e1374b02ff40a384c9dc59	12	0	0	27	12	11	55	159	380	326	176	47	175	91	40	325	32	58	268	159	365	368	397	286	27	0	44	21	12	0	20	21	25	0	19	0	0	0	0	28	33	26	26	211	259	0	52	103	158
b5b7691c90c2e8ff327d1cff7274bcc0	138	90	81	88	90	200	238	0	46	0	34	100	0	0	84	30	83	0	0	44	46	57	24	0	112	61	46	78	78	162	119	124	94	112	104	437	141	101	86	239	230	95	107	51	69	176	95	0	0
112b84fa4eee898fb925951c0423dd27	0	0	26	45	12	0	58	0	350	100	45	26	38	0	39	66	25	57	632	30	528	395	164	54	38	31	20	0	0	18	27	0	14	26	20	19	19	14	26	43	24	21	48	372	364	12	49	69	297
fc4e9a5ab84b69c80ed24fe76c189a0d	0	20	0	0	0	0	113	229	269	355	307	0	328	297	103	304	121	127	225	229	237	289	322	341	50	50	54	52	58	0	0	0	0	28	0	27	0	0	0	37	0	0	21	0	74	0	86	73	63
349415771d28783f15ca437046a10000	0	0	0	0	0	0	0	101	835	665	541	0	39	0	0	292	0	0	0	83	112	578	785	343	0	0	0	0	0	0	0	0	0	0	0	0	0	0	0	0	0	0	0	0	0	0	0	0	0
5e6785662386f79fe51431e9602a3574	161	123	140	127	107	261	290	0	0	0	0	153	0	0	152	0	115	0	0	0	0	0	0	0	226	153	152	167	130	216	169	202	187	128	122	303	189	159	153	245	193	67	0	0	0	157	0	0	0
f3476f066640b0339f1c40bf5b9da6fe	63	57	118	329	49	124	139	22	21	0	12	170	0	0	277	0	126	0	19	0	0	0	0	14	151	157	153	143	148	220	96	142	101	95	74	306	148	109	180	294	237	31	38	23	25	210	46	0	0
6bc114c4d3bcef803600c5eed080e719	0	0	0	0	0	0	0	438	214	854	1028	0	182	0	0	671	0	0	0	359	0	0	586	994	0	0	0	0	0	0	0	0	0	0	0	0	0	0	0	0	0	0	0	0	0	0	0	0	0
d0bc0c977ba6fb78a2c87aab861919b5	79	105	131	254	106	93	218	0	12	0	9	117	0	16	119	10	124	15	0	10	0	11	20	13	155	176	279	166	194	138	122	189	107	81	127	172	423	272	183	199	181	24	24	10	21	184	18	13	13
d1720ed307f1dc6eb9582405bc6e9e7b	207	179	200	127	180	225	134	0	0	0	0	179	0	0	175	0	115	0	0	0	0	0	0	0	105	196	179	177	196	109	214	213	161	186	179	166	189	155	197	140	196	94	50	0	0	180	0	0	0
66ec0858c3fdaed3c0c2e38f84b89a23	0	0	0	0	16	24	33	236	408	348	322	45	220	70	62	307	37	41	207	318	283	396	509	345	0	20	20	40	0	0	7	0	0	13	0	0	0	0	0	0	0	0	0	130	113	0	42	64	107
b73ca1373ab06d614822688d515f8812	0	10	17	0	0	0	0	0	162	157	114	47	34	0	0	116	0	179	244	0	426	130	184	98	0	0	60	0	0	0	17	16	17	0	23	40	16	0	44	46	50	70	61	530	581	42	129	210	541
88fbdc2700d41cb1a981a78cae02d378	0	14	0	0	0	0	101	478	338	242	338	64	577	124	0	401	59	86	263	220	196	217	146	214	0	46	0	0	52	0	0	0	28	0	48	0	0	0	28	0	0	0	0	156	124	0	0	0	107
4619fcd8310e7a45edb201c8e18e8b7c	129	131	160	103	139	160	240	18	0	28	25	141	27	27	139	0	121	30	24	37	0	42	26	39	175	135	123	155	209	147	92	171	87	37	114	212	228	200	102	223	173	36	0	20	28	135	146	24	0
f53a79a172dcdf1c843d448d90be975a	0	0	0	0	0	0	42	225	325	298	303	44	197	46	0	334	33	42	260	264	381	376	321	317	0	23	0	0	0	0	0	0	0	34	28	0	0	0	0	0	0	21	21	338	103	0	37	48	256
6ef2b982d3d5762daeeb490a72f221ed	121	61	127	196	72	265	291	0	0	0	0	105	0	0	150	0	97	0	0	0	40	0	0	0	102	0	73	93	75	217	117	204	100	81	90	264	265	175	97	172	163	92	67	0	0	111	0	0	0
3c9cf99933cae827f224f755944e085c	24	0	0	19	13	11	32	396	261	357	382	52	379	125	39	439	43	33	112	562	152	288	467	516	8	18	13	25	39	0	0	0	14	0	0	9	0	0	0	11	0	0	0	52	61	0	19	17	47
de2306f729bc2fe1d5d657985121b97f	10	0	4	35	12	21	41	563	135	443	895	52	178	204	45	983	60	57	43	31	995	48	39	36	68	0	31	7	0	0	17	0	0	0	5	4	0	0	0	32	28	33	86	209	188	0	17	0	68
f84fb8d7ceedc6c537f91b4ae4946e3d	158	109	136	152	154	191	132	0	0	0	0	132	0	0	161	0	90	139	0	0	0	0	0	0	144	138	99	147	105	118	125	143	95	149	87	170	103	117	134	156	132	237	183	54	43	93	170	112	0
8e7a08af3018107572563eccdad4db45	0	0	0	27	0	0	30	46	366	132	51	0	33	0	33	80	0	32	660	0	206	270	75	0	28	0	0	0	0	23	0	17	0	0	0	0	11	15	25	32	0	0	40	399	264	0	70	46	176
52fbe94fdd249c3c74621ff9ca5a4487	0	7	14	26	0	18	7	6	7	0	0	29	0	0	0	0	78	9	0	94	12	15	8	114	0	0	0	90	8	0	109	103	118	4031	106	106	15	107	6	0	0	0	82	0	9	190	0	0	0
b8cce7191782bbc247e8fc7755478df7	32	0	0	0	0	0	0	416	0	734	614	55	378	101	70	568	32	0	0	490	0	0	890	686	0	0	0	50	17	0	0	0	0	52	0	0	0	0	0	0	0	0	0	0	0	0	0	0	0
3a15db1c9e3ab24a60e364854be4c8c8	0	0	0	0	0	0	0	0	454	400	213	0	0	0	0	225	0	90	152	0	277	233	232	99	0	0	0	0	0	0	0	0	0	0	0	0	0	0	0	0	0	0	0	424	315	0	119	184	405
4eb60c0a5861109f5366788815a00f2f	0	0	0	19	16	12	34	90	516	196	155	0	78	107	39	131	45	0	363	82	513	523	247	136	48	18	0	0	0	0	0	0	0	0	0	0	0	0	0	0	0	0	0	319	285	0	0	80	125
aa8876ca81865d7011aee3f98764cf28	0	0	0	55	0	0	58	41	442	167	70	0	39	29	38	48	0	0	465	31	396	634	259	59	27	0	0	0	0	0	0	0	0	0	0	0	0	0	0	0	0	0	0	348	277	0	36	0	88
3d771207d7da4139ed08c74d9334fac6	0	0	0	0	0	0	77	0	54	0	0	0	0	31	0	42	48	155	624	0	468	130	0	50	44	0	55	0	0	0	0	0	0	0	0	0	0	0	0	0	36	0	0	659	682	0	117	398	802
b47d970bc71e755601feb287ee1d2a53	194	194	198	145	228	242	137	0	0	0	7	193	0	0	126	0	152	0	0	15	0	0	11	11	92	141	146	153	139	129	275	227	200	233	248	94	154	137	148	114	144	57	50	0	0	136	0	0	0
e989936cc684ad988139a2b4f3be3264	0	0	0	0	0	0	0	0	137	87	60	0	0	40	26	48	0	477	228	32	254	166	103	48	0	0	0	0	0	0	0	0	0	0	0	0	0	0	0	44	30	165	200	367	374	17	259	513	362
8b9e508a76f10a9333e2bb317bfbee0e	208	180	214	104	172	162	95	11	13	0	0	204	7	19	121	0	149	15	0	12	11	15	0	16	98	176	166	161	212	140	227	215	252	266	157	73	117	100	200	89	113	43	40	0	13	158	23	0	0
971d976e323ff6d9c5235e2bd0a9b869	0	0	0	0	0	0	0	275	261	309	356	0	293	298	0	335	0	62	226	321	311	301	336	353	0	0	0	0	0	0	0	0	0	0	0	0	0	0	0	0	0	19	0	151	179	0	39	69	127
e85c1f6dfac52cc91bef3f30bb2f5f64	0	0	0	0	0	0	0	0	27	0	0	0	15	0	0	11	0	237	365	0	397	85	0	0	0	0	34	0	0	0	0	0	0	0	0	0	0	0	0	18	20	71	112	933	856	0	78	396	1047
352b66fc317d7b0dc13b8225b498c776	164	128	149	434	109	109	100	24	36	27	0	127	16	29	170	23	143	22	39	9	24	17	18	23	126	133	183	169	129	272	99	135	118	79	131	126	189	125	179	221	197	49	87	25	30	149	34	17	13
044ed004fcc7d94cc258d8c4dcedb7bf	158	185	205	101	186	193	112	0	0	0	0	187	0	0	138	0	154	0	0	0	0	0	0	0	104	166	197	175	162	135	256	211	233	246	176	95	160	139	214	136	143	0	0	0	0	153	0	0	0
7a0a448e24e3a0a8da8e8fe645110838	130	115	100	58	154	132	232	38	0	0	28	182	0	0	144	0	137	0	0	0	0	0	33	38	112	147	99	128	117	106	145	172	195	149	199	137	239	208	176	142	150	65	75	0	0	175	44	0	0
e714371e66bda769c60d6a872cc36e9b	0	0	0	0	0	0	247	992	147	888	568	0	279	0	0	280	0	0	0	75	707	0	0	0	0	0	77	0	77	0	0	96	0	0	232	142	112	64	0	82	71	0	0	215	210	0	0	0	0
dd3125e97e4adf7da83b3e693f6af891	0	0	10	55	0	0	134	133	225	255	238	139	164	138	111	195	0	152	179	142	178	257	196	171	62	51	71	0	0	0	29	19	37	28	22	0	0	14	10	53	77	65	63	195	185	22	125	173	170
8ac628f6dec4466b545bb4795c22908a	147	138	235	82	160	142	137	0	0	19	0	198	0	0	105	0	97	0	0	0	0	0	0	0	88	151	149	98	151	118	225	227	224	182	221	220	180	170	169	186	176	54	0	0	0	154	0	0	0
a18fa967f8147e2bd0347fd2baff32e8	0	0	0	24	0	23	37	203	317	597	530	34	245	72	46	491	35	41	127	231	173	210	381	439	12	23	32	18	17	0	0	0	0	0	0	0	0	0	0	0	0	0	0	0	71	0	0	0	0
374a38e01cc0723cb478239bdd8c8ff9	66	84	82	70	83	93	269	0	0	0	0	72	0	0	72	0	50	0	0	0	0	0	0	0	172	73	84	110	74	154	111	133	82	105	85	468	166	106	98	264	205	64	60	0	26	144	0	0	0
5a3d526951b3ae886ae67bc6dd2fa71c	0	0	0	23	36	0	31	0	452	480	272	0	73	0	42	296	0	0	113	0	141	406	646	206	23	27	36	0	0	0	19	10	29	0	0	27	0	0	17	29	0	0	0	90	95	34	55	32	29
92fdd7667a1aa3f28cebcb2e6bed86f7	157	140	172	124	173	147	150	0	0	0	0	166	0	0	120	0	124	0	0	0	20	0	0	0	161	147	137	173	160	155	193	200	151	149	151	170	214	157	148	177	204	72	0	0	20	119	0	11	0
ef0e3f724c4355da1de73f9ddaf8347f	122	102	139	0	133	87	98	0	0	0	0	245	0	0	220	0	199	0	0	0	0	0	0	0	101	255	231	201	199	162	128	154	101	104	96	79	146	195	221	86	183	42	0	0	0	206	123	0	0
025d0b35f373518df10cc2fa1d9b4c32	0	0	0	0	0	0	0	0	0	0	0	0	0	0	0	0	0	993	0	0	0	0	0	0	0	0	0	0	0	0	0	0	0	0	0	0	0	0	0	0	48	512	576	158	175	0	666	774	173
ea5ebcc47bc49c6890bc6bfcc1b9517c	145	120	124	146	103	157	208	18	11	21	0	120	19	21	116	0	116	35	0	0	20	20	20	14	126	99	105	118	125	159	151	121	128	132	170	220	143	127	156	139	148	88	75	0	0	99	86	41	0
3e8b85f36906934ea148cd581e2dfca4	0	10	44	13	23	0	45	16	128	46	18	28	27	49	30	26	12	273	176	25	253	154	86	17	52	4	38	0	0	55	43	19	35	0	0	51	32	33	46	65	82	110	145	334	623	59	95	372	303
c24348aff4c862ac4632e76bc1fe3322	162	113	163	46	123	137	61	57	43	84	46	217	28	53	203	37	78	75	42	0	41	36	0	0	105	188	105	106	153	84	206	178	175	149	175	85	123	138	186	88	112	38	44	58	0	167	71	120	0
6b7a2d97a84ef1f0a6bc5e9d536bcf78	0	0	0	0	0	87	0	277	313	270	258	153	272	103	0	357	165	161	136	191	172	209	211	238	79	82	0	109	67	0	0	0	0	60	52	0	0	0	0	35	0	0	0	82	93	0	113	99	102
c1bd6972c558ebbddf5640dfee797c4c	0	28	30	0	0	0	0	16	0	0	0	25	0	29	0	29	32	727	80	16	39	0	0	0	0	0	0	0	0	0	0	0	0	0	0	0	0	0	24	40	65	194	275	311	363	0	455	803	392
cc1e9cc7b5d5c955b025d6e85c5bab2d	109	167	164	55	124	86	71	25	13	10	11	184	0	16	225	6	175	25	18	22	6	19	31	15	76	217	192	185	161	101	126	127	149	164	148	46	107	134	166	62	98	20	16	9	8	135	145	14	5
75806b3b6f7236b36a35cd1d98b83f8c	134	111	102	109	147	161	97	35	36	50	35	176	24	0	125	26	186	0	43	0	0	18	0	41	127	151	94	140	154	111	168	139	221	152	192	61	150	149	209	126	130	0	55	0	0	156	60	33	28
f8179ca4a000133ec7b483e690862c13	30	0	0	61	44	33	51	138	282	218	222	32	128	65	85	188	46	83	188	192	235	297	341	191	55	59	39	7	23	0	20	33	27	42	0	0	0	0	0	49	0	75	36	163	159	0	52	51	126
c0cdf83c4caab3fa8b6d08d86cb1c5d0	0	0	18	0	0	0	37	0	141	52	22	0	30	26	18	19	15	207	340	42	418	212	122	22	29	0	31	0	0	0	21	0	34	0	0	0	0	0	0	43	33	65	81	508	470	22	124	294	502
19d4543916f91161150487b1198750d2	44	36	131	311	29	42	58	15	17	16	10	105	21	10	103	26	147	28	15	13	13	14	12	8	221	364	387	203	214	251	66	77	102	54	56	199	77	123	131	308	195	22	16	13	35	200	14	22	0
ffb9b13e7250700c574dd5b01718833c	202	162	151	235	173	249	82	0	0	0	0	175	0	0	146	0	116	21	0	0	0	0	0	0	113	189	154	180	187	122	152	187	158	177	88	75	137	139	172	97	122	66	56	0	0	149	28	15	0
951a91d0df31dea819b9dc9910741fa2	0	0	0	0	0	0	0	386	0	422	504	87	383	294	84	456	86	107	0	416	227	0	570	530	0	61	0	37	36	0	0	0	0	59	35	0	0	0	0	44	0	0	0	0	0	0	0	80	0
a5a93fe2ab109161b90a68af947ea3a9	0	0	0	0	0	0	28	44	450	529	257	67	51	42	48	157	0	0	109	64	106	328	643	157	0	36	19	0	0	0	0	0	36	21	0	38	0	0	0	0	31	0	0	90	108	0	59	45	36
d20383f79b6b6c107f9bd848d169737d	20	0	33	34	0	0	55	55	279	254	180	30	55	0	59	140	0	95	232	72	235	287	329	190	35	0	44	18	0	0	62	0	90	52	13	0	0	0	36	78	83	32	35	198	176	0	61	119	179
30cc0afaa5035d5f709e976625e5a222	0	0	0	0	0	0	0	0	384	241	181	0	0	0	0	147	0	60	287	0	446	366	263	136	0	0	0	0	0	0	0	0	0	0	0	0	0	0	0	0	0	0	0	292	275	0	0	112	394
7c6029eca1fc3e3dbee8505501715f8b	0	0	0	0	0	0	0	0	274	77	53	0	43	0	0	0	0	56	528	45	655	478	186	0	0	0	0	0	0	0	0	0	0	0	0	0	0	0	0	0	0	0	0	431	366	0	47	146	359
eb5d20232767c7f8e095d754b87d95a2	0	0	0	0	0	0	0	0	0	0	0	40	0	0	0	27	0	770	66	0	28	0	0	0	0	0	0	0	34	0	0	0	0	0	0	0	0	0	0	53	58	175	303	486	439	0	433	859	419
61f599727f0b49c2ab101ef2ab6a0cbe	78	0	0	0	103	32	37	525	64	192	300	65	587	733	48	379	113	70	72	558	47	68	179	352	80	0	62	52	86	0	0	0	0	0	94	0	0	0	0	0	0	89	0	0	0	0	0	0	0
884f554c588c1268c0186288fa2990f2	74	83	139	168	37	53	75	26	0	15	12	181	0	10	121	11	162	25	20	6	3	0	0	12	162	189	261	179	194	304	120	206	155	78	120	86	179	139	212	132	145	27	4	20	10	267	13	0	11
8bc504af0677e8f4f321e879650b8e80	0	0	0	0	0	0	0	480	195	572	614	0	290	190	0	628	0	0	0	345	0	118	444	727	0	0	0	0	0	0	0	0	0	0	0	0	0	0	0	0	0	0	0	0	0	0	0	0	0
9ded8c371c310dacc99f1babd6651fc3	0	0	0	0	0	0	21	24	284	79	0	0	31	0	0	55	0	26	568	0	652	390	126	0	0	0	32	0	0	0	0	0	0	0	0	0	0	0	0	30	0	8	25	433	446	0	53	49	375
f492b5382da6e5ea3464501bdd071b8e	34	16	0	0	0	0	0	545	64	227	428	62	634	718	0	595	98	79	0	646	0	55	108	589	0	0	0	42	40	0	0	0	0	31	17	0	0	0	0	0	40	31	0	0	0	0	0	0	0
84b76bd7e75f0d04915064a5c9374e98	195	197	249	89	165	200	0	0	0	0	0	160	0	0	175	0	141	0	0	0	0	0	0	0	140	211	171	221	214	149	148	210	153	201	125	69	139	151	235	114	122	0	0	0	0	166	0	0	0
db9a7025c9bb8ce9ab55c8ebc44f5425	0	0	14	18	0	0	0	0	31	0	0	20	22	29	20	24	36	240	480	26	372	52	22	0	0	0	27	0	0	11	13	0	0	0	0	0	14	0	0	30	41	42	45	520	520	20	124	515	766
fb5cd222e1ba16644eb5d04657db7cee	0	0	0	0	0	0	0	0	315	74	43	0	0	32	0	85	0	0	551	0	710	488	155	48	0	0	0	0	0	0	14	0	0	0	0	0	0	17	0	0	0	0	0	430	359	0	53	57	283
c99e53a3e7e49c594da533ea146bfebf	0	0	0	0	0	0	0	0	25	0	0	0	0	0	0	20	0	553	203	0	211	63	9	0	0	0	0	0	0	0	0	0	0	0	0	0	0	0	0	22	0	177	150	539	481	0	224	583	521
ebcf1227e66b2b235c7b6b6f72165209	7	0	0	27	7	0	6	301	891	293	384	61	26	31	56	137	132	11	33	0	24	27	0	37	21	11	48	18	0	0	9	3	11	0	0	0	17	0	0	218	458	115	191	34	52	11	61	92	863
1cc2379dbcf022afc41198c3826ffce8	0	0	0	0	0	0	0	158	244	215	244	0	155	0	0	239	0	76	268	172	374	293	300	243	0	0	0	0	0	0	0	0	0	0	0	0	0	0	0	0	0	0	29	241	265	0	77	109	249
df91d002fb51f8457f7378080c20d46b	53	48	72	65	303	90	34	183	147	62	39	24	129	45	11	46	94	31	15	151	46	64	45	68	70	46	89	62	70	44	51	88	146	38	78	53	33	23	83	214	74	41	239	67	23	55	83	27	726
b1c880d4766c591db99a31addbeeaa2f	145	195	190	78	180	126	135	0	0	0	0	131	0	0	113	0	106	0	0	0	0	0	0	0	128	133	144	131	159	112	228	192	210	190	173	96	173	148	169	113	136	78	34	0	0	130	0	0	0
7a859e30e82660c294014871be6fa694	0	0	0	14	17	0	52	122	268	245	235	30	106	28	32	223	0	115	205	160	209	327	355	222	0	35	9	22	0	0	0	0	28	24	0	0	0	0	0	0	0	80	94	176	150	0	76	103	117
7f6c0c883fc13abdd9e85799ec2d4bb1	0	0	24	0	0	0	0	0	0	0	0	23	33	24	0	36	44	995	59	0	36	0	0	0	0	0	0	0	0	0	0	0	0	0	0	24	0	0	30	30	42	28	80	451	350	32	220	571	362
050d75494e23ba8f5bc615df4a8a63f9	157	124	116	119	137	247	100	20	0	22	26	121	29	24	133	19	120	39	32	0	0	30	34	42	143	108	112	179	141	128	95	150	169	199	121	106	151	130	165	98	83	19	17	14	15	145	42	8	0
e721e64500348b7a46dcde553e023e59	0	0	0	0	0	0	0	0	359	190	135	0	0	0	0	86	0	0	509	0	598	523	241	0	0	0	0	0	0	0	0	0	0	0	0	0	0	0	0	0	0	0	0	337	270	0	34	0	149
279388f8d31068b6561d5becab7493a2	167	155	184	106	118	138	93	0	0	0	27	130	0	0	117	0	83	78	0	0	0	0	0	0	95	109	128	97	111	85	217	202	193	199	149	72	128	81	157	116	109	84	100	53	32	129	75	86	0
a695d62090bd34ff9f5e3ac02cce67e3	34	0	0	45	32	28	52	208	233	329	353	64	234	112	53	458	42	39	91	188	119	214	295	323	27	34	29	35	22	0	0	0	0	15	18	0	0	0	0	28	24	23	16	103	78	15	47	42	86
3b0baffb62b6b159bca69ab01080c729	150	141	200	97	185	147	122	0	14	0	0	141	0	0	142	0	113	11	7	0	11	7	13	0	134	117	144	137	131	116	180	154	173	168	138	109	119	124	135	139	145	105	63	8	10	105	32	5	3
1c5172cede87f9d0a0d1bf0a90a134a3	159	112	139	30	151	158	158	17	0	29	16	134	0	15	84	0	128	0	13	13	23	17	16	25	140	129	126	148	101	147	176	170	182	203	189	132	173	161	128	102	112	24	36	18	16	172	0	0	0
a84bcc273f3dbcc461636c64171ead2d	78	52	99	143	73	65	256	0	0	0	0	84	0	0	119	0	97	0	0	0	0	0	0	0	171	189	304	151	207	201	119	124	106	98	132	171	271	163	171	178	125	0	0	0	0	200	0	0	0
9d2fb777fbc64e1e5902b8f564dcbe5d	0	0	0	0	0	0	27	11	192	41	31	19	27	27	15	27	18	120	404	31	460	287	80	16	29	0	27	0	0	0	9	28	0	0	0	0	0	0	0	33	27	53	64	452	459	7	75	230	410
dc00d9d64e12d2c7316e4bb82bebcbf6	0	0	0	0	0	0	0	0	35	0	0	0	0	41	0	37	0	245	294	0	278	65	24	0	0	0	0	0	0	0	0	0	0	0	0	0	31	0	0	0	33	0	0	564	600	0	145	521	771
3e55e93b56d2337eec8b8bdcc130fe71	37	5	0	0	0	0	0	2846	66	67	66	36	613	0	53	0	70	0	226	0	0	0	0	52	27	0	0	70	52	0	0	0	0	0	10	0	0	60	0	0	0	0	148	23	35	0	161	61	0
be1f354314eeec168c55cb9fc1801b30	14	0	0	19	0	13	29	230	284	358	377	30	200	54	28	309	22	22	125	273	157	336	442	354	14	0	34	23	0	0	0	10	21	0	6	12	0	0	0	21	0	0	0	57	71	0	37	24	36
68c859b68f597278adebe3e91bbb84dd	0	0	0	73	61	22	88	65	259	309	214	99	94	53	69	147	0	27	159	105	113	278	421	128	61	47	16	38	0	0	34	44	64	14	0	0	0	20	36	66	0	0	0	160	136	0	68	64	51
289dbefdccf65b3b32dee44ece21702f	0	0	11	0	0	0	0	0	36	0	0	28	33	35	17	21	16	348	163	27	125	46	0	0	0	0	26	0	0	0	0	11	0	0	0	7	8	0	17	37	48	102	119	532	512	34	182	598	579
9b6bc114ff1919d7368bad73b25c695e	0	0	0	0	0	0	0	0	0	0	29	0	0	0	117	0	0	0	158	0	179	0	0	0	0	0	24	0	0	0	0	0	26	32	0	28	24	0	0	30	60	104	190	120	599	43	314	615	808
b9abc58c2f0eb4b217400aa5e251b407	0	0	0	19	18	0	59	29	133	33	0	18	18	0	36	36	45	35	795	50	670	277	53	25	42	14	22	0	0	0	0	0	0	0	0	0	0	0	0	49	31	0	55	353	289	0	36	67	385
47de4ce9d1d0c8980e9d57e3090334cb	0	0	0	0	0	0	0	0	217	164	128	0	0	0	31	91	0	181	221	40	268	278	223	119	0	0	37	0	0	0	0	0	0	0	0	0	0	0	0	0	0	74	88	331	362	23	125	230	294
ca3b031071350eca44100709543693de	189	156	147	60	168	170	100	20	0	0	0	154	0	13	138	15	127	48	0	0	0	23	29	0	134	196	164	100	126	79	202	196	141	198	170	68	124	111	99	63	77	62	32	0	0	140	34	0	0
d64d76fee6fdf2437f3b6a8e4cbda626	62	34	41	47	20	38	59	0	45	0	0	34	39	0	78	52	38	376	134	40	144	64	0	0	32	15	35	44	29	21	0	16	24	0	29	55	29	28	27	58	75	198	227	352	280	37	257	291	227
a9719f38ce675bbd683fd28eba22b273	0	0	0	20	0	0	32	30	480	261	120	28	44	29	0	114	0	0	266	0	278	488	323	77	0	0	0	0	0	0	0	0	0	0	0	0	0	0	0	19	0	0	0	189	172	0	41	38	91
a4613cb4c6198341c56131a73aec17af	0	0	0	0	0	0	0	442	292	470	427	28	290	78	0	437	0	0	0	380	0	204	571	499	0	0	0	0	0	0	0	0	0	0	0	0	0	0	0	0	0	0	0	0	0	0	0	0	0
bc9366725154e66a09920f7782b08ca5	0	0	0	0	0	0	0	90	331	0	70	0	0	64	0	0	0	0	0	0	0	0	0	0	0	0	66	0	0	0	0	0	44	0	0	0	43	0	0	117	255	93	73	0	0	0	72	128	2639
5c577fb30004a189713db1681c8cec5b	29	842	22	33	21	20	22	7	0	0	0	20	0	0	0	0	0	35	0	66	0	0	0	0	0	0	0	0	73	20	116	96	115	139	2250	667	0	0	64	0	0	0	0	40	34	0	0	0	0
69c407593c54829ed451fb759e3bd5dd	0	0	21	0	0	0	14	0	51	0	0	0	0	28	0	0	0	411	223	0	248	105	0	0	0	0	0	0	0	0	0	0	0	0	0	21	0	0	12	36	50	134	182	430	419	21	207	459	400
43edffe8f739b68db42ab702962216db	0	0	0	72	0	0	0	55	449	333	231	40	64	43	30	264	0	41	181	0	141	267	233	119	0	0	23	25	0	0	0	0	0	23	0	0	0	0	0	0	0	0	0	153	127	0	45	37	80
3ebff38a8db308be325fe3f23bc2868f	209	205	226	43	183	159	112	22	7	11	0	149	6	9	63	0	125	14	8	20	20	12	11	20	110	107	70	78	60	82	249	218	261	337	211	105	117	112	114	73	72	0	8	0	7	107	6	0	0
905a64e28b0fbf22e53c51853435e9ce	124	131	107	77	127	167	138	0	0	0	0	143	0	0	128	0	155	0	0	22	0	0	0	32	118	168	147	146	155	113	129	135	129	129	156	154	169	109	162	143	156	56	0	0	0	158	51	0	0
4769199839c20dca77de94318a14b518	100	118	115	50	80	160	200	0	26	20	21	124	22	0	135	0	108	0	31	39	24	0	0	27	128	135	106	64	116	110	125	148	144	170	102	200	97	117	150	110	145	0	43	22	22	128	38	30	19
b97c288e0f3dc28927f05d5b22a349d0	0	0	0	0	0	0	0	0	0	0	0	20	0	28	0	0	0	674	85	0	55	0	0	0	0	0	0	0	0	0	0	0	0	0	0	0	0	0	0	28	34	357	444	281	230	0	379	620	185
3f306c3e1c4fcafdebbf916a780bb91e	0	0	0	18	0	0	51	122	435	292	217	53	91	47	47	180	16	0	178	118	155	364	275	182	14	24	19	0	0	0	0	14	0	0	0	0	0	0	0	22	12	22	0	153	105	0	40	26	67
b2773bfc2012bf34142dfe432d448b79	0	0	33	0	0	0	0	0	320	244	170	0	0	0	0	239	0	0	505	0	264	291	165	81	0	0	0	0	0	0	37	0	0	0	0	0	0	0	0	55	0	0	0	288	263	0	0	0	188
5cdc35d4d74c461b92765474bb91ea75	159	108	112	103	134	160	174	0	0	0	0	106	0	0	121	0	100	0	0	0	0	0	0	0	86	132	118	120	104	94	153	159	135	161	161	116	190	201	97	76	114	110	70	0	0	124	91	0	0
2859d0c4e0f71bcc5074a5cf465bb43f	0	0	0	14	24	17	66	33	363	198	90	42	37	0	30	57	0	25	253	39	287	427	323	58	39	44	24	0	0	0	28	0	12	12	0	9	0	0	11	30	0	0	15	186	128	0	72	46	82
a765c0875680074484571fb845e1d7b3	119	134	143	90	147	160	103	0	0	0	0	128	0	0	137	0	84	0	0	0	0	0	0	0	77	117	126	123	108	111	158	125	127	133	118	131	136	152	117	122	176	178	143	0	0	107	86	0	0
53b5e72c1f75d323de76ae2bfdb00f14	131	99	105	0	70	108	64	0	0	0	0	97	0	0	135	0	78	259	0	0	0	0	0	0	87	109	76	125	100	0	98	124	108	109	114	67	110	177	95	0	136	121	170	0	0	61	313	120	0
8d50bdf0a04248310389f6654a8c7407	0	0	0	42	14	0	26	50	389	561	230	50	42	45	44	248	0	0	167	0	92	178	228	88	0	30	56	0	0	0	0	0	0	0	0	0	0	0	0	0	0	0	0	123	122	0	55	0	56
e1e6bd40565a671387d9fbd6e70f9992	7	68	41	48	42	32	86	37	50	95	51	77	62	35	46	32	29	141	178	95	251	109	132	55	52	30	98	47	15	45	55	51	30	45	54	65	48	68	70	28	24	39	56	258	281	28	84	191	300
a5663767fe65b8c0727cd51b114e9d98	133	138	160	92	140	166	156	0	0	0	0	138	0	0	97	0	127	0	0	0	0	0	0	0	92	97	142	130	93	108	184	157	155	164	186	126	201	212	162	107	86	0	0	0	0	113	0	0	0
5aaee2a39c8071c6eb72b4133ab61312	0	0	0	77	0	0	130	0	279	0	0	68	0	0	0	0	62	89	434	0	430	374	0	0	0	39	55	0	0	0	45	35	68	0	53	0	0	0	0	125	0	0	0	308	301	0	97	166	288
959e12df1e53827b77a631f1da8c8ab6	0	0	0	0	0	0	24	343	230	381	371	35	310	127	24	355	0	38	90	381	136	216	380	445	0	0	0	0	0	0	0	0	0	0	0	0	0	0	0	0	0	0	0	51	35	0	0	0	0
416af87ddc1085cdc291a167d72b593d	175	187	223	0	148	0	0	0	0	0	0	243	0	0	155	0	200	0	0	0	0	0	0	0	177	345	186	211	261	223	162	178	222	178	146	0	137	168	273	0	0	0	0	0	0	228	0	0	0
ae8637cfed08207c69490254d4b9e73f	142	87	130	124	56	133	181	0	0	0	0	101	0	0	113	0	115	23	0	0	0	0	0	0	132	146	141	169	97	118	126	154	136	92	115	116	161	139	172	144	130	33	27	0	0	171	70	16	0
a3c1a504988da5b5cdb92acecd4d69f1	0	0	11	0	0	0	0	0	45	0	0	0	0	25	14	0	0	14	302	0	331	95	0	16	0	0	39	0	0	0	0	0	0	0	0	16	0	0	0	0	30	40	69	68	850	15	148	457	753
e4e90e302cbbc9262682d84e2d2120da	0	0	0	12	15	0	56	30	400	232	121	30	60	25	52	92	34	35	296	45	400	370	316	77	34	21	22	0	0	11	15	0	0	13	9	0	0	0	6	33	12	15	17	155	128	0	62	32	92
29ba81f36eb5da7f8182c54c7dbf5a51	18	0	0	8	0	0	41	297	210	343	360	33	272	151	37	297	26	35	86	360	112	215	394	374	17	20	20	0	20	0	0	0	0	0	0	0	0	0	0	0	0	0	0	41	44	0	25	29	32
12d1eaf07de6878166ab954c6bed8efc	19	31	17	15	11	14	22	0	30	0	0	17	0	0	14	0	27	536	121	0	121	32	9	0	23	19	27	18	14	8	20	30	15	23	15	21	16	15	16	34	31	147	202	277	286	26	247	477	291
dfa68dfb9fd7d8c2599ddc1cf57289b5	0	0	0	0	43	0	0	707	58	211	428	70	866	894	0	374	72	0	0	187	0	36	140	263	0	0	59	41	0	0	0	0	0	0	0	0	0	0	0	0	0	0	0	0	0	0	0	0	0
929cd56de39181104b1c59b7e4ba94e4	0	0	20	0	0	0	0	38	370	124	62	0	0	0	0	51	0	0	395	0	471	520	240	81	0	0	0	0	0	0	0	0	0	0	0	0	0	0	0	0	0	0	0	295	256	0	30	0	127
494975433cf1f940b003816db0232f8b	17	10	15	13	18	22	152	242	57	103	67	19	162	407	18	90	88	59	74	100	148	100	57	198	109	32	128	157	43	37	47	29	15	11	83	64	212	107	86	89	33	16	17	22	18	98	36	27	84
7b0262fb0f8c11fa73c647e8fa01e71c	0	0	0	0	0	0	0	0	0	0	0	0	0	0	0	0	0	715	130	0	86	0	0	0	0	0	0	0	0	0	0	0	0	0	0	0	0	0	0	0	0	112	127	278	288	0	296	790	474
04da19814dacda875c66c6e1b2c40cde	0	0	0	0	0	0	0	217	257	286	296	0	254	202	0	273	0	95	207	212	218	285	342	283	0	0	0	0	0	0	0	0	0	0	0	0	0	0	0	0	0	0	0	136	0	0	0	0	0
59000d30375ebfd9e94ed88a49480fc4	0	0	39	0	0	0	0	0	0	0	0	24	40	13	0	18	0	642	100	0	49	0	0	0	0	0	0	0	0	0	0	0	0	0	0	25	0	0	20	37	28	29	46	517	362	25	217	465	422
fb16dbac5a7e49363f0a0c023876cd86	7	0	0	0	0	0	19	2	35	7	11	12	13	27	8	24	17	397	193	18	193	67	23	15	8	0	29	0	0	0	0	0	0	0	0	0	0	0	0	27	28	120	140	462	395	23	178	510	438
a0e537d95c95a46d7ee1fe576365aa04	0	0	0	0	0	50	0	486	42	100	166	55	766	1208	0	156	106	99	48	525	38	57	75	194	0	32	20	0	60	0	0	0	0	0	0	0	0	0	0	0	52	57	0	0	0	0	0	0	83
ec5abb37adde7ee86824a73040f96900	0	0	0	0	0	0	0	0	0	0	0	0	0	0	0	0	0	26	86	0	68	0	0	0	0	0	0	0	0	0	0	0	0	0	0	0	0	0	0	0	0	147	406	44	456	0	434	923	411
e7ae25860757f72485ee097bc3b6b22d	58	92	53	113	94	91	103	17	0	0	18	68	0	18	156	18	93	80	0	0	0	0	0	0	137	84	84	116	155	218	51	57	71	105	38	76	140	48	110	69	113	176	172	25	31	106	101	33	19
22138f8cf1abbef79032f32d6ecbaa95	0	0	0	0	0	0	0	167	148	483	410	53	251	251	43	425	71	0	0	223	96	147	463	369	0	33	0	35	0	0	0	0	0	0	0	0	0	0	0	0	0	0	0	0	0	0	0	0	0
edaec34f201c72fe109e95eb9784d134	17	36	0	0	0	16	40	21	30	74	57	48	21	110	0	32	505	100	70	1110	93	203	612	97	29	27	64	50	85	0	0	0	19	0	26	17	44	0	41	16	12	0	0	0	27	57	20	16	0
e2f7c93ef6f898a87ce05ddb6c756686	7	0	0	16	19	0	25	192	238	222	191	24	253	329	32	222	37	31	176	165	164	214	219	189	21	17	14	13	7	0	16	0	12	0	0	0	0	0	0	16	14	22	19	146	94	9	34	44	96
7f82115c7b663c5c1243d32439d517e9	178	144	160	108	162	147	77	0	0	14	0	97	0	0	123	0	86	12	11	0	0	0	0	0	96	128	128	149	157	106	183	196	165	159	132	75	84	124	147	85	101	51	48	12	9	113	21	0	0
a3ef1ded70c468438e851fb58537c85e	99	0	492	119	0	0	0	603	88	131	264	0	0	0	84	182	56	0	0	0	205	0	0	0	0	0	84	0	0	43	67	435	0	0	0	0	0	1081	0	0	0	0	0	0	0	131	0	0	0
92812a48bc5d90a23a2436cd7ae86fdb	0	0	0	0	0	0	0	341	232	482	416	0	433	96	0	379	0	0	0	347	70	190	371	351	0	0	0	0	0	0	0	0	0	0	0	0	0	0	0	0	0	0	0	35	0	0	0	0	0
a10e3de502fdb9ca8687a327d0094836	0	0	0	0	0	0	0	0	0	0	0	0	30	28	0	23	11	533	132	0	106	48	16	14	0	0	0	0	0	0	0	0	0	0	0	0	0	0	0	29	35	156	155	353	323	0	262	571	320
5e9f9ddcfab6534cc71b2ef1b15848e7	0	0	0	0	0	0	13	0	288	80	43	0	21	14	14	23	0	20	504	0	573	369	127	0	0	0	21	0	0	0	7	0	0	0	14	0	0	0	0	0	0	0	20	366	302	0	42	31	224
45d7631d18ed63c2c80003f28ee7cc10	90	76	109	42	94	91	136	22	0	0	0	99	0	0	85	0	91	0	0	0	45	0	0	0	85	121	80	88	103	108	116	100	88	54	107	193	114	102	112	156	101	23	42	0	0	117	0	0	13
45d91a7aa7154c5b0300954083a51c68	0	0	0	0	0	0	0	515	132	464	605	0	271	55	0	498	23	0	0	408	27	73	304	620	0	0	0	0	0	0	0	0	0	0	0	0	0	0	0	0	0	0	0	0	0	0	0	0	17
8a29b58d42325cd3989a557f589dc410	102	111	122	78	95	96	174	0	0	0	0	126	0	0	111	0	95	48	0	0	0	0	0	19	105	108	71	88	99	102	122	139	95	110	143	193	94	99	114	137	143	100	100	0	0	93	82	0	0
95a9fd9ac996c5b3d1819fbec0ab847b	6	0	0	6	4	5	31	33	140	77	50	14	21	17	19	38	19	214	302	52	294	205	152	42	20	9	23	3	0	0	0	0	13	0	0	15	0	0	0	23	30	66	92	305	277	0	154	209	272
25dbacdf3202951e60a7837afc4dd05f	34	15	0	0	0	0	0	287	205	334	398	0	330	58	0	424	72	44	100	302	148	177	215	381	0	0	0	0	0	0	0	0	0	0	0	36	0	0	0	0	0	0	0	0	67	0	0	0	0
197dd5c37933f2b85645ebdb58fea407	38	0	0	0	0	0	0	0	0	0	0	0	0	33	50	0	0	346	0	0	0	0	0	0	0	0	0	0	0	0	0	0	0	0	0	31	0	0	0	75	94	987	915	0	0	0	433	354	0
d851fafebc6ac06a5d77f038a55de2b6	158	146	132	60	144	136	108	0	0	0	0	132	0	0	94	0	113	0	0	0	0	0	0	0	80	123	109	96	121	103	197	166	175	195	159	93	141	114	146	83	113	48	40	0	0	106	0	0	0
fec52efff7ad2aaa25f9943ef3ba438b	139	132	139	0	110	150	89	0	0	0	0	161	0	0	151	0	168	0	0	0	0	0	0	0	174	212	153	183	153	142	113	155	138	98	92	128	106	142	159	75	113	0	0	0	0	135	66	0	0
77e86493d6dc02086adf7ac5c2b3e8da	27	16	0	0	27	51	0	245	196	219	204	83	320	485	123	203	68	73	84	319	61	116	215	221	0	26	92	63	57	0	22	0	0	0	56	0	0	0	0	37	0	0	0	37	48	28	0	0	0
3754b474d7e5d262794cf0d3e078f006	59	10	19	8	11	11	153	17	14	16	0	70	33	31	144	16	36	364	28	12	14	9	12	6	62	105	118	104	68	62	36	59	35	32	21	113	92	274	68	106	206	32	32	24	14	87	392	81	14
5116eff3ea0af11b2ac596625c0e3d63	93	71	77	52	83	112	178	0	0	0	0	121	0	0	103	0	65	0	0	0	0	0	0	0	118	89	98	124	112	163	80	96	83	92	97	186	126	118	106	168	159	151	150	0	0	130	97	0	0
b9870f960c11a3c708cd2d22af40e20a	331	86	37	28	33	43	47	144	63	85	65	19	70	430	17	80	34	38	41	59	34	0	0	60	70	25	71	148	97	43	97	32	50	133	32	50	64	50	82	66	59	33	16	0	44	44	45	41	287
6f2eee7a62d605ff4b7b4a0bd4e1baee	130	106	112	41	121	95	96	27	17	0	0	99	10	29	99	0	100	45	0	0	0	0	0	0	95	109	112	105	84	106	116	129	110	90	103	90	105	130	113	95	121	67	87	0	0	122	76	39	13
b3f4e3e3cfa7e6606972cb72553b3db8	146	117	99	279	142	93	58	11	15	9	18	107	17	15	91	13	79	30	17	9	25	17	19	13	155	97	141	202	107	125	123	86	99	97	102	76	98	82	128	140	96	37	81	21	16	69	59	10	16
43e37fd4112193ec98e5b293caf3967a	0	0	0	0	13	0	42	42	382	409	272	21	48	45	31	218	0	29	86	41	109	291	388	239	23	22	0	0	0	0	0	0	0	0	0	0	0	0	0	0	0	0	0	85	55	0	38	0	39
96b79955a2e39659dd7cd5811c5aaa53	0	0	12	15	0	0	39	12	185	53	27	23	52	26	25	51	23	86	331	38	398	188	55	35	15	9	0	0	0	20	11	0	0	0	15	0	0	0	0	38	45	49	30	366	271	0	44	166	383
0926599c89a38cf227c06b0ab38f94c0	158	114	156	32	178	141	82	15	0	14	14	113	12	7	71	0	127	0	22	12	0	7	18	27	117	154	133	91	115	118	186	195	227	141	129	82	99	108	168	52	81	17	0	0	0	153	0	0	0
48d0ad978f21a7069bf90dc133427518	0	0	0	0	0	0	18	108	361	380	309	37	108	0	0	241	18	19	79	48	132	217	226	177	38	0	25	0	0	0	0	0	0	0	0	13	0	0	0	22	11	0	0	167	151	0	74	45	62
7da07887cebaf300dc55893901cd3469	138	166	138	88	135	92	139	0	0	0	0	153	0	0	113	0	116	0	0	0	0	0	0	0	103	153	142	124	116	87	139	166	181	147	199	58	118	147	128	70	83	0	0	0	0	122	0	0	0
11b428edc1f71c3a20457f6708550dc8	43	0	0	0	51	29	0	179	243	375	323	0	187	63	65	410	0	0	63	83	84	142	165	151	45	74	39	46	0	0	0	0	0	0	0	0	0	0	0	0	0	0	0	54	48	0	42	37	44
c2f8d685c82fa0218625711a296e240d	0	0	0	0	0	0	0	0	490	355	210	0	0	0	0	143	0	0	153	0	218	470	410	187	0	0	0	0	0	0	0	0	0	0	0	0	0	0	0	0	0	0	0	107	107	0	0	0	0
1c64b72825ee7e65c52b0f3c3c71fc4f	0	0	0	0	0	0	0	0	0	0	0	0	0	0	0	0	0	503	146	0	169	0	0	0	0	0	0	0	0	0	0	0	0	0	0	0	0	0	0	0	0	238	257	370	348	0	307	510	423
02f7e459415fee49a3231499b3f0d781	91	89	80	50	97	92	204	0	0	0	0	90	0	0	91	0	73	0	0	0	0	0	0	0	105	101	93	68	81	236	129	108	117	145	108	166	146	148	120	159	89	0	42	0	0	101	30	0	0
c22ccd1078d97832ffe74b3e0aac9233	0	0	0	0	0	0	0	0	254	0	0	0	0	0	0	0	0	0	621	0	615	401	0	0	0	0	0	0	0	0	0	0	0	0	0	0	0	0	0	0	0	0	0	527	427	0	0	0	240
74bec561068b4a5827d35b68780fc56f	0	0	16	0	0	0	0	165	241	236	212	58	203	134	64	252	71	58	94	241	137	242	245	216	0	0	0	0	0	0	0	0	0	0	0	19	0	0	0	0	56	0	0	102	79	30	75	0	61
84dd5e25e98752cdcb183a20f7d9dddc	131	114	128	109	125	133	108	0	0	0	0	113	0	0	99	0	55	0	0	0	0	0	0	0	82	143	115	163	110	101	141	152	114	157	106	118	183	154	128	106	134	54	0	0	0	121	0	0	0
2e14fc6b852ef66f4b323e6b70373d2a	138	131	163	50	144	142	63	12	0	0	0	137	0	0	126	0	113	0	0	0	0	12	0	13	77	119	140	110	120	73	203	175	117	162	117	89	100	82	116	76	99	51	63	0	0	119	37	0	0
36d9e8b35818c557309030582f135375	64	41	35	79	48	64	252	0	0	0	0	74	0	0	51	0	49	0	0	0	0	0	0	0	138	82	67	84	84	122	82	82	66	65	0	366	98	97	77	232	144	75	81	0	0	120	0	0	0
24d2ca281d91157ffb942814843c2110	0	0	0	36	0	10	69	0	103	187	615	0	0	0	0	490	0	0	0	50	2308	66	65	0	72	0	0	0	0	0	51	0	4	0	0	0	0	0	0	0	0	0	0	0	0	0	0	0	0
1cbf25c7457077fd999d8f4a43fa3e3b	0	85	0	0	0	0	0	0	0	0	0	71	0	8	0	0	0	117	0	187	0	0	0	0	102	124	78	77	3131	71	0	0	0	0	88	0	31	0	0	0	0	0	0	0	0	0	0	0	0
0aca90473f2d5e21a6ee054497ab0474	92	0	129	265	69	107	0	0	0	0	0	102	0	0	0	0	118	0	0	0	0	0	0	0	143	135	184	133	134	245	120	115	160	133	92	94	137	104	291	134	88	0	0	0	0	199	0	0	0
329531866292c2449ce918ad60425ec4	14	12	0	0	0	0	0	0	0	0	10	17	33	17	13	28	16	386	112	19	80	0	0	0	0	0	13	0	9	0	0	8	13	4	10	9	6	0	19	25	28	202	368	269	213	14	297	503	268
a1cf0439a5f46446ec63b95151c1919e	0	0	0	8	9	0	12	9	453	56	0	0	0	0	0	29	15	0	476	14	490	524	94	19	22	11	15	0	0	0	0	0	0	9	3	0	0	10	0	0	0	0	13	50	299	0	26	24	131
c309f0b86ca697c33da2c8c94fca5536	0	0	0	0	0	0	43	0	67	0	0	0	16	19	14	0	0	266	235	23	311	162	0	0	0	0	31	0	0	0	0	0	19	0	0	24	42	0	0	17	0	120	128	449	408	0	109	252	411
8f8ed80c62d1c2fe83836130fb3aab79	0	17	0	42	0	26	0	250	115	169	212	34	585	838	60	202	94	95	0	335	66	85	155	177	0	25	46	0	14	0	0	0	0	0	0	0	0	0	0	0	0	51	0	0	0	0	0	27	69
59c06bf8a693a513ff45459b4725d361	0	0	0	0	0	40	0	308	92	193	238	0	511	670	0	283	89	89	68	354	75	68	153	231	0	0	43	0	0	0	0	0	0	0	0	0	0	0	0	0	0	27	0	11	41	0	0	20	59
a95ac75d4f26df7c485c513c4301b5f2	124	112	110	83	93	85	126	0	12	0	0	86	0	19	127	0	88	19	0	0	0	0	0	0	76	96	98	114	97	107	144	140	130	128	124	158	92	93	157	86	99	76	40	0	0	102	65	0	0
68574661825128ffa985e1868cb9ec58	30	0	0	0	0	0	0	256	105	462	724	18	326	0	31	772	30	0	0	62	0	67	243	594	0	0	0	0	0	0	0	0	0	0	0	0	0	0	0	0	0	0	0	0	0	0	0	0	0
84bebb8ac46504f55e1b5f252a5598e1	0	0	0	71	48	60	135	118	276	187	147	52	126	49	110	185	36	55	65	121	109	257	225	183	52	0	0	48	0	0	36	0	0	0	0	24	0	0	0	45	0	0	64	52	86	0	109	0	112
2d98fa777fdf85b2ba3c90bf7f35d374	123	118	93	85	180	148	77	0	20	0	0	133	0	0	77	0	122	0	0	19	26	0	0	0	136	127	127	152	173	78	124	96	142	184	131	70	136	83	127	77	78	0	0	0	0	154	0	0	0
74884850b412e1ca1d6a919caf56cdbc	32	34	0	0	13	18	0	467	0	84	141	38	805	980	0	161	71	90	50	537	0	0	48	140	0	40	61	0	37	0	0	0	0	0	58	0	0	0	0	0	0	55	0	0	0	0	0	132	0
3faadceacbe927800e22582fd1d5aac4	25	13	42	16	28	21	66	0	0	25	0	52	0	21	104	0	56	155	39	23	49	0	0	0	121	201	109	130	207	392	30	48	17	22	58	106	62	63	46	120	101	90	60	68	76	55	74	98	86
49d2d2576b887085591f3c4f9ac98279	6	0	0	27	24	19	35	196	227	224	276	38	291	122	49	294	45	44	88	206	127	181	206	208	0	21	28	12	5	0	9	0	0	0	15	0	0	0	0	26	0	0	0	34	49	0	41	49	40
46004c38cc51623b63b6c73b49ee5c20	21	15	0	0	0	0	0	0	0	0	0	0	16	17	33	15	14	374	0	0	0	0	0	0	0	0	0	0	36	0	0	16	0	0	19	0	0	15	43	35	32	524	477	68	49	0	576	285	46
8d2293cedcbd19f9e4028a1593fb88cc	0	0	23	0	0	0	0	11	0	0	0	0	19	28	0	17	55	78	404	27	134	44	0	0	0	0	0	0	9	24	0	0	38	0	25	0	15	0	0	17	47	58	47	435	465	28	48	333	715
77b1666bf35b80c924d8cbdcca177b5b	135	132	160	85	191	157	85	0	0	0	0	119	0	0	82	0	114	0	0	0	0	0	0	0	104	116	103	123	153	84	172	154	145	179	170	59	136	116	157	0	83	0	0	0	0	150	0	0	0
e4943c5bfb565ffcf176a394aad04681	0	0	0	0	0	0	0	0	0	0	0	24	33	0	11	37	26	342	209	15	204	0	0	17	0	0	34	0	0	0	0	0	0	0	18	0	0	0	0	28	35	105	104	286	317	28	167	384	444
2a388a77ee914a7b9b56657193a11fd4	0	0	0	0	0	0	0	0	0	0	0	0	0	0	0	0	0	180	277	0	260	90	0	0	0	0	0	0	0	0	0	0	0	0	0	0	0	0	0	0	0	182	182	437	404	0	172	265	391
bb4a48da2fe1a3d1ef28d6ec379b06d4	121	100	91	0	83	162	137	0	0	42	0	120	32	0	81	0	129	0	0	0	0	0	27	59	98	85	75	65	68	139	122	128	126	145	109	125	131	129	91	128	120	0	0	0	0	120	0	0	0
59c61311e3420e221029a080586a9916	111	88	97	65	90	139	97	0	0	0	0	106	0	0	99	0	95	32	0	0	0	0	0	0	69	77	105	119	77	89	110	125	105	108	81	97	129	138	85	129	126	118	98	13	34	97	64	31	22
23a7fedb29d185986cae9928adab4c1e	120	99	105	81	158	150	95	20	0	0	0	160	24	16	104	16	97	14	15	20	14	18	14	23	97	71	101	114	97	77	116	162	133	146	125	99	99	91	94	59	89	11	16	18	15	106	27	14	19
de2d3e282b417d9d1c3b49ce2b7b2a07	0	0	0	0	0	0	46	388	151	223	324	0	363	235	0	306	53	0	63	490	105	165	227	352	0	0	0	0	0	0	0	0	0	0	0	0	0	0	0	0	0	0	0	40	30	0	0	0	26
6246551a6ff78782e38a370204037539	120	117	93	86	125	101	77	0	0	45	0	96	0	0	92	0	89	47	32	0	25	42	0	30	125	96	91	106	150	87	126	119	136	150	131	101	74	113	140	109	73	0	57	0	29	112	0	0	0
9594a3b455354c5f0e599e69ff1c8072	0	5	0	0	0	19	28	243	172	321	344	27	245	124	34	325	0	19	51	285	103	157	315	366	11	0	24	0	0	0	0	0	0	0	13	1	0	0	1	10	11	0	0	42	25	0	0	20	32
5a30a91d50758c2f2403ecd76f535920	0	0	0	40	0	0	37	172	226	203	236	37	157	36	20	231	0	29	129	183	210	245	286	209	23	48	42	0	13	0	0	0	0	0	15	0	0	0	0	30	0	0	0	110	101	0	24	70	58
d618b7a5af3f75b61dc1bd298c70a226	0	0	0	0	0	0	58	217	243	314	264	43	196	52	0	233	0	24	128	220	157	287	344	267	0	0	0	7	0	0	0	0	0	0	0	0	0	0	0	0	0	0	11	53	53	0	0	24	50
1e78a66d190923756bb8f457e94f43f8	121	114	143	100	140	109	63	0	0	0	0	118	0	0	145	0	81	0	0	0	0	0	0	0	88	124	141	136	152	112	115	159	103	142	116	90	83	99	113	100	108	74	59	0	0	113	0	0	0
4056f04cafa8eabf0562820742170898	0	0	0	0	34	31	62	61	287	242	168	55	55	52	51	238	33	35	141	53	124	201	167	116	39	56	19	0	0	0	0	24	25	0	0	13	0	0	19	38	0	32	0	118	104	22	43	51	65
1e276a6b480d08f32564fe37ea75fba3	0	0	0	0	0	0	23	0	145	87	0	0	0	0	0	0	56	123	395	0	283	217	82	0	23	0	46	0	0	0	0	0	0	0	0	0	0	0	0	55	0	0	150	342	251	0	0	165	295
c28a1db474603a1b2606fdc5bd5015f3	111	84	67	0	74	122	88	0	0	0	0	88	0	0	208	0	73	72	0	0	0	0	0	0	159	124	85	131	112	102	79	69	57	52	83	95	124	145	69	60	116	100	92	0	0	79	245	33	0
01ad9a3e6701f27779097865ed179846	105	56	53	258	55	223	166	0	0	0	0	91	0	0	89	0	63	0	0	0	44	0	0	0	110	61	70	72	60	187	69	61	102	74	102	205	139	91	90	268	160	0	0	0	0	103	0	0	0
06244784f08af2402dc79cdfcb2fab61	0	0	0	40	0	0	46	0	373	164	83	0	23	21	0	51	13	36	182	27	278	345	347	58	34	29	22	0	0	0	24	0	0	0	0	0	0	0	0	0	0	0	25	156	97	0	63	78	88
d12a9f3b67bb7607614d0d9ae267c1d9	0	0	0	0	0	0	0	48	0	60	90	0	54	0	0	71	0	366	143	62	152	70	72	100	0	0	0	0	0	0	0	0	0	0	0	0	0	0	0	43	0	116	132	237	265	0	194	391	208
d6208897c8ddc07212203344966cb6fe	126	158	126	54	96	74	72	33	0	0	19	103	14	0	70	0	77	0	45	21	24	27	0	25	95	89	79	104	107	157	168	114	273	147	109	80	83	94	124	91	81	0	0	39	36	91	0	21	0
5721f899197b88b10e2cf4f8ded29f34	0	0	0	0	0	0	0	13	36	11	0	5	13	0	0	9	0	250	181	9	213	59	20	0	0	0	15	0	0	0	0	0	0	5	0	6	0	0	0	0	0	136	197	471	408	0	89	402	561
a862e2c850837f9b410999454395c9b7	22	0	40	3	50	27	17	402	54	103	128	44	488	489	22	128	73	93	60	415	62	67	34	232	14	20	55	21	23	0	28	13	29	28	40	15	0	0	40	16	46	62	50	28	17	34	22	19	26
e78553581757581aeedfbccf3fcf7538	0	0	0	27	0	23	27	63	280	313	222	0	79	282	46	191	0	27	79	0	114	208	351	176	0	27	43	0	0	14	12	0	0	0	0	0	0	0	16	29	0	14	0	42	36	13	47	22	43
e1984a6694a70be48628fc15b7dd7397	127	135	157	29	121	173	105	0	0	0	0	143	0	0	89	0	130	0	0	0	0	0	0	0	70	88	82	81	98	85	153	179	203	233	152	57	83	82	145	51	60	0	0	0	0	133	0	0	0
9655dd6e8af58ee678af5e79e6bfcea6	25	105	684	40	40	43	9	0	0	15	58	9	23	19	14	0	0	0	35	9	0	56	12	3	0	67	5	0	6	10	71	1842	63	46	151	54	0	0	10	10	27	11	0	22	7	29	0	31	11
2599b39f7bf63320125e83ab43f2a27f	0	0	0	0	0	0	0	0	90	0	0	0	0	0	0	0	0	0	537	0	587	206	0	0	0	0	0	0	0	0	0	0	0	0	0	0	0	0	0	0	0	0	0	532	516	0	0	110	458
7f95662d9e03798cca8549f1fcfb6b69	97	85	97	84	84	129	132	0	0	0	0	99	0	0	82	0	58	36	0	0	0	0	0	0	66	67	89	102	91	73	106	93	81	89	76	128	156	149	108	109	108	72	88	43	35	82	53	28	0
0ef4b8980e2d67d775158150b58483e9	0	0	0	0	0	0	0	34	0	0	0	0	0	0	0	0	0	33	88	0	57	0	0	0	0	0	0	0	0	0	0	0	8	0	0	4	0	0	0	49	15	1113	1797	141	138	0	40	78	103
818fa580ad72af9518f74af59d0ec420	0	0	0	0	0	0	35	119	249	234	180	27	113	56	16	172	0	9	140	122	182	346	334	199	0	0	0	0	0	0	0	0	0	0	0	0	0	0	0	14	0	6	7	92	82	0	21	22	108
fd3fb4342edb7b45f73b85883adb6adc	0	0	0	17	0	0	41	17	62	24	10	19	51	49	49	45	22	165	191	38	233	94	39	25	23	8	23	0	0	0	14	24	0	0	0	19	0	0	0	48	72	105	126	242	229	27	140	244	317
0c3e3f0aac04aa24db850c34b66983a8	151	118	117	77	111	97	92	12	0	0	0	92	16	0	108	7	73	39	0	0	0	0	0	0	77	136	99	141	67	81	143	108	104	74	143	43	118	152	129	63	74	86	76	9	15	82	42	26	9
b19ec86eee7858636f2b22ffcaff1d3a	0	0	0	90	0	43	167	0	0	0	0	61	0	0	65	0	80	0	0	0	0	0	0	0	125	71	85	74	70	259	54	56	0	0	0	197	123	120	51	197	172	55	53	0	0	95	0	0	0
231be7af3bfd5fac301abb04819c5b2e	103	111	144	452	120	90	81	0	0	0	0	76	0	0	84	0	66	0	0	0	0	0	0	0	196	78	113	101	93	94	127	134	103	68	132	72	171	66	133	102	79	0	0	0	0	105	0	0	0
2fb88f411e2cc8936a0570b4dad6f1c3	0	0	0	0	0	0	0	0	63	0	0	0	0	47	0	0	0	205	284	0	308	159	0	0	17	0	0	0	0	13	0	0	0	0	0	0	0	0	23	0	63	85	115	424	364	21	99	260	346
a890c1ccf5f1254a8f1a57ac043616a3	99	89	101	97	82	92	82	0	0	0	0	125	0	0	116	0	109	0	0	0	0	0	0	0	93	111	125	158	161	185	90	89	89	99	72	81	134	130	114	80	127	75	69	0	0	89	0	16	0
dcdf330815706cc302b1288b8d871729	90	50	43	33	48	79	81	8	10	6	9	48	9	11	107	5	39	82	12	14	8	2	15	5	52	35	56	71	88	68	59	54	36	32	39	70	59	56	54	74	107	334	241	20	27	45	346	80	32
01c6ced840d13011d63f8fec7b016e76	152	138	109	76	118	168	0	0	0	0	0	141	0	0	94	0	78	0	0	0	0	0	0	0	85	110	128	122	136	97	178	156	177	148	145	0	135	132	143	0	101	0	0	0	0	116	0	0	0
9076f0dc1a57c84a55fd88e445511903	0	18	0	0	0	0	22	288	20	47	47	32	33	218	44	73	46	32	12	809	43	47	150	78	0	0	14	0	30	0	0	0	0	20	15	11	0	14	0	10	17	12	14	0	18	0	34	78	77
3b3dbdfd540d82d7b0b6d70221698eb6	94	66	108	0	127	22	41	0	0	0	7	33	0	0	57	12	63	0	0	7	21	0	0	9	359	188	106	149	196	208	28	105	31	26	0	81	280	230	58	78	53	20	19	0	0	157	0	0	0
c3386998521ec2ece9bba7ad34efd5f4	0	0	0	0	0	0	0	808	0	0	136	0	821	1003	0	149	22	0	0	715	0	0	0	158	0	0	0	0	0	0	0	0	0	0	0	0	0	0	0	0	0	0	0	0	0	0	0	0	0
058f97b2211f8cdf172bf571bf8813bd	57	0	0	0	0	0	0	164	177	216	243	92	247	198	0	278	71	0	115	253	125	150	286	249	0	0	0	0	0	0	0	0	0	0	0	0	0	0	0	0	0	43	0	113	0	0	0	0	0
4ec510b0b639e6ea46a8d2cf1c8e4e10	103	124	101	44	98	80	30	0	0	0	0	114	0	0	117	0	115	0	0	21	0	0	0	0	63	150	126	96	112	165	106	147	82	99	72	0	142	116	107	65	140	84	52	0	24	109	50	0	0
f0e654263efb190ef5e1abae726d02c0	19	9	16	0	0	0	0	0	0	0	0	15	16	29	0	19	14	405	56	0	21	0	0	0	0	0	0	0	23	0	0	0	0	8	0	0	0	0	0	32	24	268	271	78	90	13	665	390	148
5a0561053d69f99b96d36a9d3614f013	0	0	0	0	0	0	0	0	62	0	0	0	0	0	0	0	0	355	192	0	222	94	0	0	0	0	0	0	0	0	0	0	0	0	0	0	0	0	0	0	0	107	124	334	371	0	160	376	357
beee2f59e49b724aba02d63ad3ec526e	55	59	63	129	38	69	122	0	14	16	0	69	0	0	84	0	89	13	0	0	17	11	0	7	211	87	136	153	157	222	44	42	54	59	55	83	147	93	81	111	97	51	34	0	0	120	16	0	0
66433b5b10e6c86656a68987e9777922	4	16	10	32	18	10	39	74	172	130	139	20	62	20	25	129	24	49	202	50	238	228	208	132	16	24	27	11	5	15	8	12	9	12	8	7	8	9	7	20	12	9	19	187	138	13	49	93	156
a4c09d4de3a22ad1e1c34c00b539a718	0	0	15	0	0	0	41	0	198	35	0	0	0	0	0	50	0	0	416	0	409	306	91	0	27	0	0	0	0	11	0	0	0	0	0	0	0	11	23	44	0	0	44	215	151	0	61	44	172
7c3e4d4846ccdae43b8c0550f42f30d3	0	0	13	24	0	0	24	16	145	32	19	10	14	19	21	30	16	58	285	14	319	185	71	14	25	16	11	0	0	7	16	0	0	5	0	8	0	9	4	38	15	32	38	302	341	0	49	136	342
aa681d89f62fb4938e2527db5203ca69	0	0	0	0	0	0	0	423	0	0	89	0	520	2183	0	58	0	0	0	320	0	0	47	93	0	0	0	0	0	0	0	0	0	0	0	0	0	0	0	0	0	0	0	0	0	0	0	0	0
a989a8760b87ca2b81366aec9f113a01	0	0	0	25	26	0	24	18	381	127	57	24	34	0	22	34	0	13	220	20	215	457	180	27	15	20	0	0	0	0	16	12	0	0	0	0	0	0	10	28	0	0	0	196	113	0	42	0	30
1b41db4100dac91103148c0a6f8253aa	0	0	16	15	0	18	27	0	185	110	71	0	26	39	37	58	43	28	218	25	249	233	148	33	32	37	27	0	0	8	22	18	23	14	14	14	4	15	13	32	16	25	21	181	157	8	63	55	191
c2c55db478a99ff1fff12d94e0ad751c	0	17	0	0	0	0	0	32	0	0	0	22	31	28	26	20	34	281	60	0	30	0	0	0	0	0	0	0	17	0	0	28	0	16	11	25	21	19	31	63	62	310	526	135	155	0	253	392	218
9cb561e1fc81c592199c3756c2eebce0	103	61	52	99	62	82	86	16	0	0	17	50	0	0	150	0	43	75	0	0	0	0	0	0	50	66	81	85	60	69	54	68	46	40	35	80	91	76	62	97	112	189	178	0	18	50	312	58	15
f4cda425efa277fb3ffdf76dcdb9f7d7	0	15	0	10	10	11	17	339	105	242	247	30	419	471	27	226	34	58	34	300	50	75	148	261	25	21	8	13	16	0	0	0	0	9	12	0	0	0	0	12	15	0	0	0	13	9	16	13	18
2893f340ab25ec8b1eeee3a7dfd82054	138	124	136	25	102	121	82	0	0	0	0	99	0	0	64	0	102	0	0	16	0	0	20	0	100	96	72	135	141	108	117	104	131	153	129	87	125	109	99	56	77	35	43	0	0	125	20	0	0
015dad1fafca90944d905beb2a980bc3	66	7	60	0	77	17	87	18	0	11	0	0	0	27	177	0	78	0	0	0	0	19	0	0	50	152	105	103	8	23	32	28	21	23	0	93	235	402	16	76	128	158	167	0	0	153	123	0	0
33331bbb56173e885d67e2d8825138b1	0	0	11	0	0	0	0	0	0	0	15	26	23	27	0	0	11	486	27	14	0	0	0	0	0	0	0	0	14	0	0	0	8	0	0	0	9	17	23	33	48	501	466	157	107	0	258	383	108
5c8a194e45c3a99fcd8d1a3296d8f1e2	11	16	15	6	0	0	0	0	0	13	0	13	30	25	0	26	0	464	60	25	66	10	0	0	9	0	0	0	15	0	6	0	10	0	7	15	0	0	20	28	31	121	175	184	163	14	231	495	214
6fdd688da33b366b837859cad836462a	0	0	0	41	0	0	100	0	0	0	0	0	0	0	53	0	27	53	0	0	0	0	0	0	60	0	0	22	0	177	0	0	0	0	0	272	36	0	0	536	288	267	262	0	0	23	191	25	0
c7ad5ed45a0e4cb6a0c76d1fde9e7830	48	0	0	0	0	0	41	21	21	30	21	49	30	22	59	21	0	288	62	29	41	29	24	30	0	0	0	0	0	0	0	0	0	0	0	0	0	0	0	53	0	358	366	146	146	0	317	306	131
fe3851cd4be14ee423da6ebd0340ff0e	35	0	0	22	10	9	55	1639	287	110	80	81	175	9	63	22	79	18	12	17	54	10	0	33	39	0	0	53	39	7	0	0	0	0	0	6	83	0	44	24	91	22	41	106	116	17	9	10	5
b2988d754c565c18ad1de500806d8b3a	0	0	0	76	0	0	81	79	159	202	139	86	114	83	0	188	46	83	79	101	99	130	212	151	0	87	52	46	0	0	53	0	0	0	0	0	0	0	0	0	0	0	45	77	114	0	48	94	138
005b9569c680ce3e57c50f45193e1534	97	105	133	0	73	79	118	0	0	0	0	111	0	0	103	0	107	0	0	0	0	0	0	0	163	123	113	108	167	137	90	68	121	134	116	215	97	106	154	86	89	0	0	0	0	170	0	0	0
540a27709eb25e4332ee921a159df71b	23	9	0	0	24	0	0	324	45	150	323	60	448	262	0	466	84	66	0	443	64	44	92	505	0	0	52	26	28	0	0	0	0	0	0	0	0	0	0	0	0	0	0	0	0	0	0	0	0
fc414e43721e26b76f1b2b6ad4feacac	53	57	48	282	61	76	71	27	32	22	28	45	16	29	67	37	54	40	51	38	64	57	53	39	108	53	120	166	121	111	40	26	44	51	34	48	55	47	45	87	51	52	39	44	58	64	59	38	41
aba94564b2d2c981164ae028005604e0	101	97	79	90	127	70	175	0	0	0	0	103	0	0	124	0	97	0	0	0	0	0	0	0	106	107	97	75	88	69	151	94	88	76	152	55	179	157	113	62	67	0	0	0	0	77	92	0	0
15f796ea0adb378a6d8ac787878d3c8f	72	82	50	0	78	56	72	0	0	0	0	48	0	0	123	0	91	35	0	18	0	0	0	0	86	70	70	60	83	93	94	83	91	76	84	69	78	75	76	106	137	171	151	0	0	85	224	52	0
54aa45dfde017a80c98670684cb5ea9d	0	0	0	0	0	18	0	112	222	205	190	19	126	137	0	167	0	54	150	160	171	234	257	195	0	15	0	0	0	0	0	0	0	0	0	0	0	0	0	28	6	14	15	70	75	0	34	54	72
e398ba9e060902f0428bf9bfa738be9d	68	54	81	94	82	68	99	0	0	0	0	96	0	0	87	0	77	0	0	0	0	0	0	0	181	103	182	147	158	138	35	132	76	73	59	60	185	111	111	134	112	0	0	0	0	111	0	0	0
95d05a491a381701081d1893dfb8eedf	0	0	0	0	0	0	26	449	48	245	378	44	411	64	42	343	25	0	0	555	27	66	171	499	0	0	0	15	0	0	0	0	0	11	0	0	0	0	0	0	0	0	0	0	0	0	0	0	0
2984a37cd7b01b0989ecc76ef5b15bd4	0	0	0	0	0	0	18	0	116	19	0	0	0	10	17	22	0	37	349	0	508	174	37	0	0	0	17	0	0	0	0	0	0	0	0	0	0	0	18	21	0	0	0	482	412	0	14	94	446
bd6a10cdceecb27d50b9272e13e1d2b9	0	0	0	20	0	0	39	0	170	39	0	0	26	0	47	44	0	0	490	13	239	161	57	34	31	0	11	0	0	0	13	0	0	0	0	0	0	20	0	35	28	30	56	298	248	0	60	56	221
b7b8b7291fc633e92c218c033426d525	0	0	0	20	0	0	39	65	285	199	143	28	104	25	20	123	12	32	116	69	184	321	291	132	30	50	12	0	0	0	27	0	22	0	0	0	0	0	5	17	0	0	10	69	65	5	31	15	65
45bb3e66c90ca542f54cde8d4462c58a	88	63	89	64	89	107	144	0	0	0	0	106	0	0	95	0	75	19	0	0	0	0	15	0	89	85	87	98	84	102	123	114	70	108	71	150	109	93	73	151	135	43	46	0	20	79	31	0	13
5d1eca5eed8bc208c96c46d29f236b48	104	125	152	0	81	72	52	0	0	0	0	132	0	0	112	0	131	0	0	0	0	0	0	0	99	158	115	143	133	113	100	82	139	130	125	98	69	126	113	53	127	0	36	0	0	96	54	0	0
be71758e71eb8491962d3882bfc95911	79	92	164	118	79	64	53	0	18	21	0	111	24	38	97	19	137	30	27	25	22	33	22	29	52	120	105	51	62	109	136	140	151	188	96	64	50	60	106	77	80	0	23	28	22	91	25	0	24
ba215527a075b9274356ec8f93a11e4b	0	0	0	0	0	0	49	0	444	171	55	0	0	0	0	0	0	0	224	0	293	442	259	0	0	0	0	0	0	0	0	0	0	0	0	0	0	0	0	0	0	0	0	148	158	0	73	0	57
57a5a0771bcb2845e74489bf098a9704	0	0	0	0	0	0	0	216	221	280	316	0	238	45	0	375	0	0	65	200	71	208	231	270	0	0	0	0	0	0	0	0	0	0	0	0	0	0	0	0	0	0	0	0	0	0	0	0	0
7aed32c1561412d192105252b62961b4	0	0	0	50	21	12	37	96	129	55	87	67	72	93	60	87	83	89	204	78	98	112	44	49	41	60	37	0	0	41	0	34	38	37	51	46	0	46	42	16	0	74	71	135	109	33	51	60	42
f77a20c5b541a985647ce675cfc1c158	0	0	0	0	0	0	0	24	63	62	46	0	47	18	0	61	0	174	204	26	267	99	65	27	0	0	0	0	0	0	0	0	0	0	0	0	0	0	0	0	0	0	33	327	339	0	110	262	369
753df44aa833f8fb39fcbaf8b889db2e	0	0	0	0	0	0	10	0	437	73	37	0	0	0	0	26	0	0	336	0	345	489	167	0	0	0	0	0	0	0	0	0	0	0	0	0	0	0	0	0	0	0	0	230	153	0	20	16	58
d0ec7f2a454ed03efee8ed04dd78614b	119	112	89	34	104	125	108	0	0	0	0	89	0	0	66	0	99	0	0	0	0	0	0	0	124	69	89	92	80	76	152	115	74	118	94	97	165	178	123	79	60	0	0	0	0	92	91	0	0
e65380cdc5e3fb57a3be936961071c39	12	0	0	37	15	0	10	512	65	91	123	18	478	106	31	783	68	48	23	9	49	19	0	10	51	0	21	11	10	0	0	0	0	0	0	13	19	0	0	20	22	13	14	76	77	15	37	27	15
086701f9033187ea7dfa5d6a8d7b6598	0	0	0	0	0	0	0	209	202	279	331	0	206	94	0	274	0	42	60	219	130	132	316	353	0	0	0	0	0	0	0	0	0	0	0	0	0	0	0	0	0	0	0	33	34	0	0	28	49
0e02908de67f0ad036f61dc10bff2241	0	19	18	10	0	0	0	0	0	0	10	20	30	0	0	0	0	428	27	0	26	0	0	0	0	0	0	0	25	0	0	0	13	0	10	19	0	0	32	33	76	331	355	137	148	19	241	326	147
1f0c68a48a3b74ba0ecb1a49d52f8d74	27	18	0	0	0	0	43	0	0	0	0	15	0	0	44	0	17	185	0	0	0	0	0	0	0	6	6	15	29	0	0	0	0	0	7	60	19	25	26	131	116	548	460	35	34	21	452	123	43
57e7e4626bc54b9d79bff8787db99332	0	0	0	16	0	0	41	94	302	130	67	36	92	59	26	73	0	23	172	76	187	281	202	56	0	23	22	0	0	0	12	0	0	0	26	12	0	0	0	28	19	0	21	109	115	0	38	0	44
e14e70c0e8ece1c3641cf978236c0d26	0	0	0	29	27	0	47	97	300	157	128	77	92	0	64	115	0	0	161	106	182	255	114	128	17	32	35	0	0	0	0	6	0	19	0	14	0	0	0	41	0	0	13	105	84	0	51	34	41
7271e32d4bf355780970a1fa3401ddd5	0	0	0	0	0	0	0	77	97	223	245	34	92	57	46	207	0	181	0	111	80	70	131	179	0	0	0	0	0	0	0	0	0	0	0	0	0	0	0	0	72	132	0	88	135	0	207	176	156
d3fcaa58942e93acc278168abe05484c	20	0	0	0	42	56	43	145	157	224	155	53	223	108	0	202	45	0	93	141	136	224	256	194	0	0	26	40	0	0	0	0	0	0	25	0	0	0	0	0	0	0	0	67	56	0	48	0	0
95c3a36bda79b718ce8c37302080231c	0	0	0	0	25	0	18	306	41	131	193	35	628	454	0	274	91	87	40	407	55	58	94	263	0	28	19	31	0	0	0	0	0	0	0	0	0	0	0	0	36	0	0	0	0	0	0	0	0
e0ba8055d79fb2601773705438a1af8d	0	0	0	0	0	0	21	0	56	0	0	0	0	0	0	0	0	269	219	0	232	91	0	0	0	0	0	0	0	0	0	0	0	0	0	0	0	0	0	0	0	105	131	348	377	0	94	261	306
be529b1137898db16adf3c8011fa8e38	0	0	0	17	22	8	30	110	184	168	161	25	172	49	28	215	17	21	117	100	118	179	200	172	7	20	20	10	0	0	3	13	9	12	10	0	0	0	0	0	8	0	10	56	65	7	26	17	69
4b8a4d9f810e584036f710ee2453f067	0	0	0	0	0	0	0	701	0	288	530	0	623	0	0	554	0	0	0	55	0	0	79	501	0	0	0	0	0	0	0	0	0	0	0	0	0	0	0	0	0	0	0	0	0	0	0	0	0
7c93734243ac6cf76f8e5d347fd0faf2	0	0	0	0	0	0	41	148	165	67	55	89	103	213	66	98	0	35	49	106	66	114	83	131	84	56	79	65	51	0	9	0	0	0	11	64	0	50	30	15	36	0	67	63	95	35	44	109	0
f9ae77b7391361936f6711baa0c17a12	0	33	23	0	0	0	0	0	39	0	0	0	0	0	0	0	0	198	158	0	208	65	0	0	0	0	0	0	0	0	0	0	0	0	0	33	0	0	26	0	0	86	45	325	289	41	81	283	460
b3380379ad3d80841e69c26a0661b1f4	9	0	0	0	0	0	0	0	0	0	15	0	17	0	24	0	0	24	0	0	0	0	0	0	0	0	0	0	0	0	0	6	0	0	0	0	0	0	0	22	18	415	721	0	84	14	383	457	96
033748db867bf98952e7bdeb6ac12b8c	104	128	128	0	101	121	107	0	0	0	0	84	0	0	81	0	102	0	0	0	0	0	0	0	139	130	83	86	113	108	100	137	134	148	114	97	141	134	137	74	0	0	0	0	0	0	14	0	0
e441d37e59f731408a60ca2a33ae8502	141	93	130	45	84	64	0	0	30	38	0	91	0	27	55	21	52	39	0	0	0	0	13	0	78	107	86	102	75	147	169	101	201	145	127	122	80	90	85	88	81	27	33	0	0	84	49	0	33
1200c8790170c35af29a0810ec48d411	0	49	15	0	0	0	0	0	0	0	0	0	0	0	0	0	0	288	154	0	147	68	0	0	0	0	0	0	0	0	0	0	10	0	0	0	0	0	37	66	35	126	145	208	177	0	217	335	228
734abc5bb90390d578114a4e3b20d825	0	0	0	15	0	15	65	225	73	115	439	42	31	37	33	486	26	11	72	16	273	36	28	25	22	5	23	0	7	5	3	0	7	0	7	120	172	35	8	227	14	25	26	12	16	17	33	11	32
8f2475465b6692abbb8aa51c3dc5e9a2	0	0	0	0	0	0	0	294	66	244	392	35	358	54	0	604	47	43	0	322	43	57	121	563	0	0	0	0	0	0	0	0	0	0	0	0	0	0	0	0	0	0	0	0	0	0	0	0	0
52b34624c85b5e4d385798288484b7e1	43	0	19	16	0	26	46	0	0	0	0	0	25	18	73	35	22	237	0	0	0	0	0	0	0	0	0	18	37	0	17	0	0	17	0	29	20	23	33	51	68	439	364	90	85	0	416	199	59
72d723537571ea28bb265318e849839c	0	22	0	0	0	16	24	150	74	153	135	37	147	65	29	122	33	181	93	158	127	122	122	132	0	0	0	0	0	0	0	0	0	0	0	0	0	0	0	0	0	56	75	150	162	0	94	139	154
f51ffb0654d236108d526d8892fea070	0	0	40	45	0	0	0	0	202	0	0	0	0	0	37	0	0	0	458	0	241	174	0	0	14	0	0	0	0	35	0	0	0	34	0	0	0	38	0	0	0	65	50	298	283	24	20	81	239
b6712b0f2c53fd26c0db7ca322ba33bf	11	0	12	0	0	0	19	46	0	26	32	0	0	34	44	25	35	197	13	0	0	0	0	0	0	19	19	32	38	11	0	0	16	29	0	19	26	40	24	75	123	320	490	82	59	20	165	318	47
9828955991fdae690299ef5d557ca5a5	35	35	29	37	26	39	24	0	0	0	0	43	35	0	48	0	27	299	0	0	0	0	0	26	27	20	30	25	50	41	33	42	19	38	43	42	40	35	48	70	56	195	195	104	78	29	211	199	87
ab90c186d365dde93fc72ef7aa53138a	0	0	0	0	0	0	0	34	319	347	193	0	44	24	0	134	0	0	45	42	99	219	353	160	0	0	0	0	0	0	0	0	0	0	0	0	0	12	0	0	0	0	0	93	73	19	0	0	0
18290dbc302ef090aa9d4d888cd08150	0	0	0	0	0	0	0	0	0	0	0	0	0	0	0	25	0	443	107	0	60	0	0	0	19	0	0	0	0	0	0	0	0	0	0	17	0	0	0	0	35	93	75	325	324	0	176	523	392
0ebe2c19bba462612d32bcaf0cf0ffd5	8	0	0	13	0	28	10	148	65	31	149	22	44	328	21	96	19	26	59	26	69	120	238	24	6	16	29	7	0	0	6	5	12	0	15	0	6	0	15	97	50	68	89	550	149	0	52	23	87
9a87bb896fcdcde96c6d32f2900210be	53	43	35	27	42	122	146	18	0	0	0	94	0	0	94	0	44	0	0	0	0	0	0	0	123	42	0	57	43	145	69	54	43	43	74	270	84	72	60	186	190	186	100	0	34	85	0	0	8
c6f791fe05bfd5b25f074e299d2c023b	0	0	0	0	0	0	0	0	0	0	0	0	0	0	0	0	0	330	115	0	128	0	0	0	0	0	0	0	0	0	0	0	0	0	0	0	0	0	14	0	0	0	73	395	298	0	203	403	348
311734afad5c1cc409927ee766b7026f	0	10	17	6	0	0	0	0	7	0	0	35	37	32	13	24	8	285	118	36	69	14	16	8	0	0	11	0	0	0	0	0	9	0	0	20	0	0	0	30	41	60	72	258	274	35	137	499	254
9bd851f67c83e3d109743f07a3db3320	12	0	0	0	0	0	44	16	0	12	15	0	0	12	0	0	0	0	0	0	0	0	0	0	16	0	0	0	0	100	17	0	0	15	0	108	34	17	0	283	209	532	592	37	31	0	24	0	11
99a84661384b483d09e5f935fea70517	131	113	110	45	105	142	74	0	0	0	0	92	0	0	97	0	117	0	0	0	0	0	0	0	56	95	57	74	80	100	128	126	122	192	138	63	52	101	131	39	51	0	0	0	0	132	0	0	0
aeff53cff23f3076ad6c9071930202dd	81	42	37	76	79	105	101	7	0	12	0	85	0	15	94	7	45	72	0	0	25	0	14	18	50	50	35	53	48	89	52	59	65	46	45	108	83	50	59	108	101	156	146	40	32	50	82	73	43
c01bd6029dca1dc8735e8560d4252c77	0	0	0	0	0	0	0	223	181	295	277	0	179	86	0	269	0	0	88	228	91	167	317	311	0	0	33	0	0	0	0	0	0	0	0	0	0	0	0	0	0	0	0	64	0	0	0	0	0
83350b91d4d73012413072e2f27795cb	0	17	21	0	0	0	0	0	20	23	26	28	0	0	0	25	24	386	73	33	91	0	26	0	0	0	0	0	0	0	0	0	0	0	0	0	0	0	28	0	0	162	169	164	186	0	211	323	143
8eed7c1d5f518eed9e35fc682b837db2	0	0	0	0	0	0	0	129	276	251	227	0	146	0	0	179	0	0	76	149	136	275	328	235	0	0	0	0	0	0	0	0	0	0	0	0	0	0	0	0	0	0	0	49	51	0	0	0	0
997a6b4ca279b951ead30da9db564e8f	107	69	115	0	101	114	60	0	0	0	0	103	0	0	69	0	75	0	0	0	0	0	0	0	84	97	118	120	127	68	137	108	147	123	115	60	123	96	120	76	65	28	16	0	0	111	0	0	0
783831ab8e713151650594dcb0a0caa0	108	82	127	90	116	113	103	0	0	0	0	71	0	0	72	0	70	0	0	0	0	0	0	0	122	81	106	97	94	123	96	99	130	98	69	70	105	84	121	89	101	0	0	0	0	99	0	0	0
dfc463542f14fd033f953915629935c7	0	0	0	0	0	0	0	0	107	0	0	0	0	0	0	0	0	0	471	0	542	216	0	0	0	0	0	0	0	0	0	0	0	0	0	0	0	0	0	0	0	0	0	488	432	0	0	0	363
880089d0d5ef3540f828c48b7c87235a	0	13	0	0	0	0	0	0	0	0	6	18	20	29	15	25	0	346	82	20	71	17	0	0	9	0	28	0	6	0	0	11	14	0	8	9	11	7	16	27	35	69	80	233	246	10	130	457	469
8fcee5abdea10a8c26fade9ff06ae4d5	0	0	0	0	0	0	0	246	202	245	201	77	173	154	0	230	74	68	75	205	67	136	219	224	0	33	0	0	0	0	0	0	0	0	0	0	0	0	0	0	0	0	0	37	37	0	0	0	0
b5c7d9b3b02f3a6e581c164fdce01bd7	0	0	4	26	7	12	33	35	245	139	145	28	0	62	20	83	17	20	143	0	188	280	242	86	14	20	9	10	0	0	0	16	12	7	8	4	2	0	0	15	11	12	15	111	92	7	34	25	50
1afb48244a25826fab9efb26a97c4e11	25	0	0	0	49	35	44	72	100	58	81	0	56	59	0	109	69	109	156	64	205	143	86	78	0	0	36	52	33	0	0	0	0	0	0	0	0	0	0	0	0	0	86	237	238	0	74	114	210
54ed1411648fa7f732ddab54ad6f8b39	76	81	83	24	97	26	73	15	10	21	0	108	15	23	121	12	141	140	20	16	0	8	13	0	78	41	77	57	50	28	69	104	36	22	91	30	82	78	38	26	51	19	21	0	24	38	82	43	13
a96621e82278e88942c9ded1f1605e1a	0	0	0	0	0	0	0	0	370	181	100	0	0	0	0	44	0	0	249	0	227	368	214	45	0	0	0	0	0	0	0	0	0	0	0	0	0	0	0	0	0	0	0	145	111	0	36	0	53
49b5ebca014501ab7583137b6078582c	99	87	95	0	132	129	113	0	0	0	0	78	0	0	98	0	99	0	0	0	0	0	0	0	64	86	96	85	82	61	129	74	159	142	113	56	96	132	96	60	84	0	0	0	0	95	0	0	0
f6da416f648f97320322a62c8ad84e71	0	0	0	0	0	0	0	0	62	0	0	0	0	0	0	38	0	235	143	31	141	102	49	29	0	0	0	0	0	0	0	0	0	0	0	0	0	0	0	41	25	88	102	241	233	0	138	301	242
fa8f56301d871fa3b051479131fd3e4c	116	116	117	0	110	134	0	0	0	0	0	117	0	0	98	0	84	0	0	0	0	0	0	0	123	123	90	90	124	97	134	98	122	92	146	87	82	131	102	0	101	0	0	0	0	100	0	0	0
459f543dcf39028ebec220de64e38a91	0	0	0	0	0	0	0	224	124	385	427	0	221	30	0	341	19	0	21	206	33	79	240	407	0	0	0	0	0	0	0	0	0	0	0	0	0	0	0	0	0	0	0	25	18	0	14	0	0
51c2a7b6bf2d9cc9f88fe749dcff7543	0	0	0	0	0	0	0	0	0	0	0	0	0	0	0	0	0	451	0	0	63	0	0	0	0	0	0	0	0	0	0	0	0	0	0	0	0	0	0	0	0	172	231	159	138	0	381	488	184
99740e4791f201ec3b211036347242e4	0	0	16	15	0	10	0	0	246	81	49	0	30	0	23	63	0	0	259	22	198	337	126	43	14	0	0	0	0	0	30	0	0	0	0	0	0	0	0	0	0	0	0	211	213	0	28	52	185
8b203b8b59d58453763b240ae3d82bf2	0	0	0	0	0	0	30	0	116	0	0	0	0	0	43	0	0	106	373	0	197	90	0	0	0	0	0	0	0	0	0	0	0	0	0	0	0	0	0	0	50	0	0	366	316	0	45	201	295
683ebf0892f65c24ec7f04eadd9cf851	25	17	17	95	134	229	0	8	0	16	30	7	10	12	10	6	0	0	2	0	8	10	71	8	1	0	40	0	0	0	68	72	1629	295	74	58	24	9	3	0	10	28	20	6	8	0	0	0	31
7f84a8d17b4e6029500ffaeb7d3f5b3c	48	66	70	33	0	0	41	0	0	0	0	72	0	0	55	0	39	242	0	0	0	0	0	0	0	52	66	60	67	0	87	94	69	78	70	0	54	52	63	0	55	87	111	96	104	80	188	204	82
f049c3dad030fc58845def95229c002f	84	68	73	58	58	45	122	0	0	9	0	44	0	9	58	15	48	0	17	16	19	12	21	17	139	43	147	92	69	96	101	62	52	63	101	72	128	132	111	109	103	0	26	0	0	71	7	0	0
878b053bedceaf71c4ea2e099b3e9a89	99	68	100	64	68	152	70	0	0	0	0	104	0	0	71	0	74	0	0	0	0	0	0	0	81	88	99	91	103	95	86	71	99	77	77	102	130	138	109	113	93	0	0	0	0	104	0	0	0
4201659196870275ac280915a2005571	103	129	102	45	65	122	116	0	0	0	0	110	0	0	54	0	114	0	0	0	40	0	0	0	102	125	40	0	42	72	96	74	202	146	125	74	131	78	91	122	0	0	0	0	0	88	26	0	0
413acb769d9d1a100dc3fde5a388f29d	67	77	56	0	65	72	96	0	0	0	0	75	0	0	94	0	70	79	0	0	0	0	0	0	32	65	51	56	91	82	86	71	77	84	47	78	60	85	71	61	111	102	120	28	0	68	102	52	0
f5db73610916da0284122ab54a820b97	83	87	78	45	99	95	121	0	0	0	0	92	0	0	80	0	71	0	0	0	0	0	0	0	101	75	69	77	60	69	92	121	80	74	86	146	53	72	84	142	110	29	0	0	0	106	31	0	0
045d98a7e4f0ed5847ae030a06b16efa	0	0	0	0	0	0	11	0	112	105	50	0	28	16	0	52	0	268	91	0	135	167	144	47	0	0	10	0	0	0	11	0	0	0	0	12	0	0	10	20	9	102	105	133	165	0	143	188	145
dc85301c513581c42b18b7145fbf0616	0	0	0	0	0	0	0	0	161	31	16	0	0	0	0	0	0	0	380	0	461	271	46	16	0	0	0	0	0	0	0	0	0	0	0	0	0	0	0	0	0	0	16	363	287	0	28	29	211
b9956a94e9d21ed6428c75e1e176840b	64	77	69	53	85	51	93	0	0	0	14	79	14	18	107	12	117	0	0	0	0	0	0	12	96	97	115	82	76	55	69	64	63	64	66	102	76	111	83	80	101	32	0	14	0	97	46	0	0
9982f1c35d7c8e4d0f64b966957a2a2b	0	0	20	17	7	4	25	0	193	61	0	13	22	25	20	0	10	16	381	22	302	246	114	27	19	11	14	0	0	0	4	16	0	3	0	0	0	0	5	26	0	6	19	201	157	7	22	35	167
8cfc0eca4810e1ea45a6e7e371c7f167	16	0	0	0	0	0	24	159	170	308	248	30	88	0	32	207	0	0	68	156	112	204	295	254	10	0	0	18	0	0	0	0	0	0	0	0	0	0	0	0	0	0	0	0	38	0	29	0	24
f9daeee66cda8409fda971703c0aedea	0	24	39	38	50	45	306	40	25	84	255	39	38	818	0	88	29	28	57	0	57	0	32	0	0	17	37	0	26	17	25	41	46	0	65	70	78	31	0	58	0	0	0	80	88	23	28	0	0
95b95d56ccb7282becee14f5fa4cd969	23	0	0	0	0	0	0	26	0	0	0	21	0	0	41	0	0	311	58	0	51	0	0	0	0	0	0	0	0	0	0	14	0	23	0	0	0	0	27	26	30	245	273	157	164	8	380	233	128
3ca893c3e9f04d4d3e2062638d468aea	0	0	0	668	83	0	0	0	0	0	0	0	369	204	0	0	0	0	462	780	0	0	0	0	0	0	0	0	0	0	0	0	0	27	61	0	0	0	0	0	0	0	0	0	0	0	0	0	0
f2d72786a75198457098cfeabb295474	125	97	100	79	107	140	88	0	0	0	0	132	0	0	78	0	0	28	0	0	0	0	0	0	0	88	89	112	102	85	0	129	91	0	84	104	111	131	106	78	88	51	22	0	0	86	14	0	0
f57be9433bd29c65a165117c6806b47a	84	70	77	23	79	52	32	0	0	0	14	69	0	0	50	0	40	0	0	0	19	0	0	0	87	101	75	81	107	56	106	61	76	59	103	64	110	114	83	93	91	42	47	0	19	83	31	0	0
f16f6ec68ba27057b521d70f2b7ff197	43	52	71	46	58	24	33	9	4	0	7	63	7	5	52	9	112	10	0	21	0	8	14	14	47	127	157	160	126	67	81	66	132	99	96	47	53	94	244	65	73	5	7	14	8	132	9	11	0
387d7018eb457bfa227f2ef19d75dbb1	64	61	59	114	68	95	143	0	0	0	0	54	0	0	73	0	66	0	0	0	0	0	0	0	54	48	65	48	57	49	102	86	79	119	92	115	104	83	0	94	92	74	68	0	0	94	67	0	0
2bda0846b7ea1488b719ee947044901a	112	89	82	30	95	145	108	0	0	0	0	60	0	0	57	0	74	13	0	0	0	0	0	0	55	92	84	125	81	51	104	86	102	109	73	66	125	119	112	67	80	22	19	0	0	96	26	0	0
51617017322e10ee8b86116e2483fb49	0	0	0	0	0	0	0	0	0	0	0	0	0	0	0	0	0	526	0	0	0	0	0	0	0	0	0	0	0	0	0	0	0	0	0	0	0	0	0	0	0	245	164	104	95	0	474	503	119
14289be3443e1de0ab94eade0a762e45	0	4	18	6	0	0	16	6	54	18	11	12	22	32	8	19	18	168	155	19	151	108	13	13	12	0	0	0	0	0	17	15	11	0	9	12	0	0	0	22	19	55	84	258	215	21	77	239	276
ed8321e5a34ce5d06dac4c8a70eda047	0	0	0	0	0	0	32	0	180	99	31	0	22	18	24	32	0	24	330	0	154	130	46	18	0	0	0	0	0	0	0	0	0	0	0	0	0	0	0	0	0	0	31	196	196	0	32	78	202
d4f372e2edafbf5aab1270431e490a61	0	0	0	0	0	0	0	0	365	238	131	0	0	0	0	92	0	0	52	0	99	293	356	0	0	29	0	0	0	0	0	0	28	26	0	0	0	0	0	21	43	0	0	55	0	0	40	0	0
6b1c5ad4e40d681d219b5a88ff439beb	0	0	0	19	0	0	0	0	141	60	16	12	13	13	0	20	18	43	320	19	300	232	65	17	0	0	0	0	0	20	12	0	0	0	0	0	0	0	0	13	0	0	0	227	188	0	21	73	231
8a91a36fe5b9c646e938907cb010e3ee	0	49	0	0	0	86	146	0	0	0	0	0	0	0	117	0	44	119	0	0	0	0	0	0	0	0	0	0	44	92	0	0	41	0	0	274	102	94	0	203	127	175	189	0	0	0	127	0	0
5767d633e1a118f1fc5ec71ac0cdf7b7	0	0	0	0	0	0	0	0	23	0	0	0	0	0	0	0	0	189	48	0	85	32	0	0	0	0	31	0	0	0	0	0	0	0	0	0	0	0	0	11	0	23	23	402	529	0	62	224	400
40e52deefcbbe9f5dfcd7bc6badf56a8	133	137	81	78	96	66	81	0	0	0	0	82	0	0	115	0	85	0	0	0	0	0	0	0	68	101	88	108	97	65	130	102	84	59	129	0	137	106	116	0	61	0	0	0	0	99	0	0	0
2439458c3d20bf94dc1c1b97387d4c16	0	0	0	0	0	0	21	260	70	306	412	28	294	0	0	421	28	37	0	320	51	39	129	376	0	0	0	0	0	0	0	0	0	0	0	0	0	0	0	0	0	0	0	0	0	0	0	0	0
2f5db07b5a7a864e7adee4c14aef9782	0	0	0	0	0	0	0	112	192	213	151	0	133	48	0	171	0	18	102	139	170	203	287	200	0	0	0	0	0	0	0	0	0	0	0	0	0	0	0	0	0	0	0	79	73	0	0	30	43
fae7a24ac369c2ab0f2b342d68b6ee07	0	0	0	0	0	0	35	0	0	0	0	0	0	0	0	0	0	0	411	0	562	126	0	0	0	0	30	0	0	0	0	0	0	0	0	0	0	0	0	0	0	0	0	37	485	0	0	124	545
1e2cc6e89c75793ae72dfe764a7525d3	51	33	19	49	39	72	59	0	0	0	0	28	0	0	123	0	20	132	0	0	0	0	0	0	36	24	45	49	37	36	37	31	26	23	36	52	53	43	37	67	52	300	218	72	70	24	189	121	40
2eea8d24d896598b2f0e6cdc2d5f4be1	63	68	84	33	81	64	38	0	0	0	0	69	0	0	78	0	90	53	37	66	0	0	0	0	48	91	86	84	101	64	85	62	93	83	79	42	105	94	91	60	75	31	42	42	0	69	47	70	0
c3d3175336c5b544d3e7112ffa77efe1	128	134	188	0	0	0	0	0	8	0	8	169	0	14	109	0	0	22	9	0	0	25	0	0	0	133	92	100	103	0	146	182	231	0	138	0	0	110	147	0	0	69	71	10	19	139	79	19	0
bcd118a4fb6c8c3339903d8131e6e117	60	77	56	16	79	0	50	0	0	0	0	42	0	0	46	0	60	0	0	0	0	0	0	0	325	89	75	53	52	258	38	77	36	10	28	141	149	66	61	74	66	0	0	0	0	135	0	0	0
d7758903ac7fcb8626034d373e8acd41	0	0	0	0	0	0	0	0	113	0	0	0	0	0	0	0	0	0	341	0	158	111	0	0	0	0	0	0	0	0	0	0	0	0	0	0	0	0	0	22	0	0	38	317	298	0	0	107	442
1b35c3e27a2ff4a79b32028a017aaa34	60	0	29	0	51	0	0	0	0	0	0	0	0	0	82	0	23	34	0	0	0	0	0	0	206	61	0	0	48	97	0	47	0	0	0	255	101	55	0	92	49	50	77	0	29	78	93	54	0
44e1fde1abc3ab25d9cdaf7eca71bd3d	0	0	0	0	0	0	0	412	8	30	94	25	417	1403	0	92	15	27	0	370	14	0	0	76	0	0	0	0	0	0	0	0	0	0	0	0	0	0	0	0	0	0	0	0	0	0	0	0	0
10937812a8cd1af330124b28d002884c	2	3	11	56	0	8	74	0	0	0	0	22	0	0	1	0	1	0	0	0	24	0	0	0	58	36	4	10	11	77	24	51	6	2	3	75	32	0	12	77	31	0	0	0	0	19	0	0	0
6a195363d9bad223d6f0dd20318553fc	0	0	0	8	0	0	37	0	33	0	0	0	0	0	24	0	0	81	219	0	222	29	10	13	0	0	0	0	0	0	0	0	0	0	14	0	0	0	0	0	0	0	0	469	460	0	0	234	667
b652ac255bda29ebd1e74a2a3db4af52	94	93	83	41	83	112	82	0	0	0	0	76	0	0	107	0	84	0	0	0	0	0	0	0	92	84	86	101	113	98	87	92	76	80	82	69	81	88	111	71	88	56	41	0	0	65	0	0	0
6d1470def174c9395f3dc6172121c6b2	0	0	0	0	0	0	0	71	263	118	92	0	68	80	0	139	0	0	128	60	120	226	207	101	0	22	0	0	0	0	0	12	0	0	0	0	0	0	0	0	0	0	0	46	49	0	56	0	0
9ba991fd51d9c558f35a30633401ced5	82	53	68	38	89	96	73	0	0	0	0	97	0	0	67	0	82	0	0	0	0	0	0	0	71	86	71	106	85	104	87	110	71	118	86	79	106	86	78	66	81	77	52	0	0	77	0	0	0
9e6bb28c6563f56998d456d68e0b4693	0	29	0	0	0	0	0	0	0	0	0	0	0	0	0	0	0	387	0	0	0	0	0	0	0	0	0	0	0	0	0	0	0	0	0	0	0	20	0	66	0	493	524	156	136	0	332	253	87
9c79acdf427322a7900365a04321b23d	0	0	12	0	0	0	28	44	183	225	154	30	58	0	0	213	0	0	137	0	76	151	202	147	27	0	0	0	0	0	9	0	0	0	16	17	0	0	0	36	0	0	0	57	69	0	73	14	0
9ff12953e6c9c2072ee73b709a2e20f5	46	38	55	396	0	108	40	0	0	0	0	73	0	0	43	0	48	18	0	0	20	0	0	0	157	90	67	55	112	90	50	130	53	82	34	38	46	0	86	51	47	0	0	0	0	59	0	0	0
b4f6e425ae839c2341f78f45c334e73e	73	13	0	21	0	38	64	20	0	0	0	43	0	16	82	16	26	119	19	14	8	0	0	0	19	16	20	14	56	35	32	24	24	22	26	37	29	48	38	53	52	252	190	33	38	43	186	159	30
ce0cbc9a27428cd6c5bc53fd4550f256	0	0	0	11	0	0	21	172	193	181	174	35	133	66	19	141	21	21	99	172	107	187	130	128	10	0	0	0	0	0	7	5	5	10	0	0	0	0	0	10	0	0	0	49	41	0	22	12	31
5b734ef81b7f1bf9c7e9e70b968b3ffe	0	0	0	0	0	0	0	0	0	0	0	0	0	0	0	0	0	348	87	0	96	40	0	0	0	0	0	0	0	0	0	0	0	0	0	0	0	0	0	16	20	129	160	236	218	0	206	346	185
c37394d85d2c7f4556e9ffb24509849a	0	0	0	0	9	0	22	39	64	126	101	25	51	0	19	99	0	129	101	46	148	91	93	130	0	0	16	0	0	0	0	0	0	8	0	12	0	0	0	36	15	46	64	188	197	10	74	167	163
27a2d2398dd1d21738c1d889c83d01fa	0	0	0	0	0	0	0	36	407	227	155	0	0	0	0	114	0	0	95	0	96	353	270	112	0	0	0	0	0	0	0	0	0	0	0	0	0	0	0	0	0	0	0	62	51	0	0	0	0
2d43b0eea19572a777bc6e5ec9f0820a	0	0	0	0	16	0	0	250	39	113	139	45	419	879	0	126	69	112	73	283	27	0	107	85	0	0	37	0	0	0	0	0	0	0	21	0	0	0	0	0	0	0	0	0	0	0	0	0	0
2de4c4d21f34ef30deccd7956154f589	0	0	0	11	14	0	14	19	329	265	88	24	12	19	0	51	0	0	102	0	159	288	282	30	0	10	0	0	0	0	0	0	0	0	0	0	0	0	0	0	0	0	0	94	58	0	27	0	0
f5b9522555757a0f7f17bb4f42063c30	0	0	0	0	0	0	0	0	347	250	156	0	24	0	0	81	0	0	76	15	84	370	274	113	0	0	0	0	0	0	0	0	0	0	0	0	0	0	0	0	0	0	0	70	46	0	16	7	0
9d9ef244dea95c2350f483ca7a6575ab	108	123	104	32	101	58	144	0	0	8	10	125	15	9	78	5	89	30	14	14	11	15	0	5	42	39	29	24	33	64	79	120	52	22	53	114	60	44	34	116	79	33	34	15	15	53	37	12	10
b8ac8be8cfdb8c0a436202842880d631	0	0	0	0	0	0	10	0	0	0	0	0	0	0	0	0	0	310	67	0	0	0	0	0	0	0	0	0	0	0	0	0	0	0	0	0	0	0	0	0	0	219	329	143	187	0	205	440	211
618bbb9bed84dfe4a2bf5c136cd3adad	9	0	0	15	15	9	12	240	152	215	251	20	245	54	15	297	14	18	44	97	25	80	88	124	14	16	14	10	10	0	0	0	5	10	12	8	0	0	3	10	0	0	0	24	15	7	20	21	17
83d552306410f2455d5e94c2e505da3b	0	0	0	0	0	38	0	237	0	45	92	0	560	1187	0	64	70	65	28	260	0	28	46	96	0	0	26	0	0	0	0	0	0	0	0	0	0	0	0	0	0	32	0	0	0	0	0	0	0
1074cd11b1f1a5a5f8b10567dfefd03c	94	64	54	0	101	0	0	0	0	0	0	70	0	0	81	0	99	0	0	0	0	39	16	29	85	112	122	91	159	126	70	77	54	0	50	0	105	107	121	104	102	0	0	0	0	123	0	0	0
f79603c1f264f71d45379d0c1e0b13bc	101	76	55	98	71	54	77	8	0	0	0	69	13	0	147	0	45	0	0	0	0	0	0	0	57	79	78	112	81	70	63	47	47	54	41	96	91	71	41	120	103	173	3	0	0	75	2	1	0
318b0203e3af6dc744166aaf8c48b31f	0	0	0	19	0	0	0	68	221	135	88	0	35	0	34	68	0	0	175	94	188	274	231	80	0	0	25	0	0	0	0	0	0	0	0	0	0	0	0	0	0	0	0	135	133	0	0	0	79
911936783ff9baf117921b7dd7981b16	0	0	0	0	0	0	0	0	0	0	0	0	0	0	0	48	0	323	25	0	0	0	0	0	0	0	0	0	0	0	0	0	0	0	0	0	0	0	0	0	0	270	283	82	103	0	285	315	84
321394275897c16a526a1a79eb71e275	0	0	0	0	0	0	105	0	454	0	0	0	0	0	0	0	0	0	188	0	0	502	0	0	0	0	68	0	0	0	0	0	0	0	0	0	0	0	0	26	0	0	0	123	161	0	125	0	128
8fdf7f8a9cef31500427958bd257b4b0	18	16	62	11	39	15	73	16	18	0	21	58	0	0	79	7	57	20	0	10	0	0	16	0	106	133	180	80	63	453	29	68	26	18	24	57	67	42	36	93	78	110	195	13	19	39	30	20	0
e70dd859bacfccfdbda689576e3762c4	0	8	0	0	0	0	0	0	0	0	0	5	32	21	0	30	0	349	44	15	49	0	0	0	0	0	0	0	0	0	0	0	0	0	22	0	0	0	16	13	14	137	155	187	177	12	190	335	189
9b6a6f7a6591bda1fc4974fe16ea803e	76	74	92	0	78	112	0	0	0	0	0	103	0	0	53	0	79	0	0	0	0	0	0	0	81	126	93	98	112	98	115	71	114	136	117	71	93	63	111	54	0	0	0	0	0	118	0	0	0
72de9829d7c8731c9b777aec0a914940	0	0	0	0	0	0	0	0	236	66	30	0	0	0	0	26	0	0	317	0	304	295	113	0	0	0	0	0	0	0	0	0	0	0	0	0	0	0	0	0	0	0	0	204	144	0	13	0	112
8d7aec473b7bc6e69ab7cf18c909a3b7	11	0	0	16	12	15	23	206	100	208	189	27	205	152	24	254	29	30	40	213	68	90	185	272	6	0	13	13	9	0	0	0	0	0	12	0	0	0	0	0	0	0	0	18	20	0	10	0	22
9731528ee239c2f7f330881feae5b508	54	61	65	93	45	32	46	0	0	0	0	64	0	0	74	0	62	0	0	0	0	0	0	0	108	109	87	83	76	84	74	67	57	43	79	51	172	138	154	63	66	45	27	0	0	107	0	0	0
1d6a6bfe525b61f699b7ead0ac40de1a	84	79	111	0	114	108	50	0	0	0	0	100	0	0	59	0	89	0	0	0	0	0	0	0	64	130	106	121	121	93	106	121	126	129	0	44	79	88	98	56	85	0	0	0	0	90	0	0	0
68471c59be3e5ffa6f1731b7d6de1cd3	0	0	0	0	0	0	0	0	0	0	0	0	0	13	0	24	0	259	164	0	62	24	0	0	0	0	28	0	0	0	0	0	0	0	0	0	0	0	0	0	38	46	47	222	266	0	196	408	375
7ca5c7c49cd02037aedba61791469bd2	0	0	0	13	0	0	27	14	160	55	19	14	13	18	14	27	12	58	251	18	252	181	84	17	0	13	22	0	0	0	8	0	8	0	0	0	0	0	0	19	0	9	0	167	160	0	32	78	203
5278712479e54e3279040cb121e70666	0	0	0	0	0	0	35	16	0	0	33	0	55	0	47	0	0	131	0	0	0	0	0	0	0	0	0	0	0	29	0	0	0	0	0	61	0	0	0	117	100	568	565	62	0	0	204	126	0
20ab37b186f6dc33a35f39588b1c19b7	0	0	0	0	0	0	0	0	0	0	0	0	0	0	0	0	0	0	419	0	458	215	0	0	0	0	0	0	0	0	0	0	0	0	0	0	0	0	0	0	0	0	0	416	318	0	0	0	308
b5168063985c2006e50fc89bd4f79f81	104	77	111	52	107	65	59	0	0	0	0	111	0	0	87	0	74	0	0	0	0	0	0	0	49	83	85	70	116	79	128	125	83	99	93	26	88	75	102	60	66	31	0	0	0	62	0	0	0
7ad0875409ba5a4ab47602b358817d72	29	0	0	0	0	0	29	87	108	229	226	67	157	40	0	262	28	0	0	104	51	129	301	268	25	0	0	39	0	0	0	0	0	0	0	0	0	0	0	0	0	0	0	0	0	0	0	0	0
e8565492488dc9578c3efda695f2e62c	0	0	0	0	0	19	36	129	165	175	196	0	110	19	19	176	21	0	123	162	107	139	204	228	0	0	10	0	0	0	0	0	0	0	0	0	0	0	0	0	0	0	0	98	65	0	34	0	60
d6ccb614518ab88c4f2cd4d64b7b783b	0	0	0	0	0	0	10	0	91	25	24	0	0	0	0	26	0	106	244	0	273	153	57	0	15	0	9	0	0	0	0	0	0	0	0	0	0	0	0	18	15	31	29	272	232	0	45	149	227
2b41829c253ece7b43654ad554790922	74	64	59	40	47	57	40	0	0	14	0	117	0	0	101	0	47	0	0	0	0	0	0	19	63	118	109	104	89	39	55	76	31	36	39	37	103	156	105	67	60	108	82	0	0	88	55	0	0
e03702544e8cda8757b1cd9fbb965ab2	0	0	0	0	0	0	23	0	44	0	0	0	0	0	20	14	0	0	351	0	356	160	20	10	0	0	0	0	0	0	0	0	0	0	0	0	0	0	0	0	0	16	0	374	409	0	14	65	368
60b62b79fb142dd910d38af70af60922	114	125	112	33	93	87	16	0	0	0	0	57	0	0	42	0	82	0	0	0	0	0	0	0	66	113	84	114	120	78	123	85	127	139	84	23	59	72	158	27	38	0	0	0	0	101	0	0	0
f331fe570c86dba18cfc622741220949	77	117	86	0	75	82	88	0	0	0	0	60	0	0	31	0	86	25	0	0	0	0	0	0	69	72	0	82	83	93	91	77	83	101	82	103	87	81	98	83	0	0	38	0	0	95	25	0	0
70c2996919942a371bfbe339ba930ef7	73	58	49	40	66	86	65	0	22	0	0	62	0	6	68	9	40	16	0	0	0	9	0	7	68	59	64	70	65	56	64	55	42	66	59	133	65	68	54	84	81	57	63	19	13	64	38	24	0
af3ad5293c445ffbfc757ad1c9de296b	8	0	13	16	0	13	238	10	31	0	0	11	9	0	7	35	5	0	0	27	64	13	24	11	675	65	90	59	68	82	28	37	38	22	72	28	156	63	254	0	0	0	0	7	0	125	0	0	34
4c177190d21943d3f2a2c20b5ac3eecd	0	0	0	0	0	0	0	122	293	328	264	0	41	0	0	218	13	0	0	91	28	147	339	210	0	0	0	0	0	0	0	0	0	0	0	0	0	0	0	0	0	0	0	0	0	0	19	0	0
3a9f9a1e6dafe23590d76286b0d1d806	0	0	0	0	0	0	0	585	31	127	216	25	403	172	0	177	19	0	0	500	0	38	66	220	0	0	0	0	0	0	0	0	0	0	0	0	0	0	0	0	0	0	0	0	0	0	0	0	0
b68b1479fc9e6bbde0df45d806cdd67f	0	0	0	0	0	0	0	0	32	0	0	0	0	0	0	22	0	114	154	29	255	57	0	0	0	0	0	0	0	0	0	0	0	0	0	0	0	0	0	0	22	0	0	327	311	0	75	217	477
59b59c340d01900dfd5bc7d8df6e8167	0	0	0	0	0	0	0	0	0	0	0	0	0	0	0	0	0	307	96	0	71	0	0	0	0	0	42	0	0	0	0	0	0	0	0	0	0	0	0	35	0	73	79	255	296	0	191	430	323
5c9ef910cbeb353328842dc4d92c5432	0	0	0	0	0	0	26	260	127	152	172	31	260	141	0	198	31	42	37	309	59	103	174	200	0	5	0	0	0	0	0	0	0	0	0	0	0	0	0	0	0	0	0	19	11	0	10	11	14
e83126afdcb85d56872f802479d23c81	0	0	0	0	0	0	60	0	0	0	0	25	0	0	0	0	0	0	17	0	0	0	0	0	285	0	0	0	0	393	0	0	0	0	0	104	0	0	0	0	0	0	0	0	0	79	0	0	0
e337510ea8cd36e3a31b0691dfef0f89	0	0	0	13	11	0	30	35	220	186	107	0	39	24	0	154	18	0	86	48	88	225	212	108	0	22	23	0	0	0	11	17	0	0	0	0	0	0	0	25	0	0	0	0	0	15	35	0	0
c4af075ce31e13ef94e891f3ac731475	103	55	73	29	69	68	114	0	7	0	0	60	0	0	73	0	63	0	7	12	5	0	8	0	66	73	64	58	44	63	89	97	114	86	80	146	59	60	74	65	74	0	31	0	18	75	0	16	0
106faca5f827a783f462ad8fb690f428	0	0	0	0	0	0	0	0	191	100	47	0	0	0	0	34	0	24	181	22	244	243	141	26	0	0	0	0	0	0	0	0	0	0	0	0	0	0	0	19	0	0	25	209	180	0	46	61	138
d5e2c4751a1d4e26a0d42241436d5069	0	0	0	27	0	0	17	31	234	131	92	16	50	0	0	82	21	14	135	0	119	301	179	68	19	0	13	0	0	0	0	0	0	0	0	0	0	0	0	0	0	0	18	71	71	0	16	16	30
a59a3c27abd44e995846adb8a7ee5752	28	0	0	0	0	14	0	292	60	201	247	14	248	81	33	276	24	13	25	326	33	55	133	278	0	0	0	56	0	0	0	0	0	0	0	0	0	0	0	0	0	0	0	14	9	0	0	8	10
5c76f778f77594c848d2c06ac5d9682f	46	63	97	0	56	29	42	0	0	0	0	64	44	33	71	0	93	56	0	0	0	0	0	0	75	157	104	61	134	80	55	57	27	50	0	69	107	104	75	54	85	0	0	0	0	107	0	0	0
a6e89b52a0fbaaeb88a2023c8c34dc3b	0	0	0	0	0	0	0	0	373	166	61	0	0	0	0	35	0	0	154	0	155	329	196	47	0	0	0	0	0	0	0	0	0	0	0	0	0	0	0	0	0	0	15	88	63	0	22	0	39
71baaa7055a43c841781088737cf80ee	0	0	0	0	0	0	0	101	140	115	131	58	100	114	0	73	0	49	121	104	150	132	188	93	0	0	15	0	0	0	0	0	21	0	0	0	0	0	0	0	0	0	22	78	89	0	8	0	51
475b065e4396bc0baa48bdf16330ddee	18	27	0	0	0	0	17	0	0	0	0	25	0	0	66	0	23	140	0	0	0	0	0	0	25	0	31	19	28	29	15	21	21	24	18	15	35	34	22	40	50	421	511	38	52	16	240	166	0
0200f6b1f2a061f4de6bdf99be9debcf	76	64	93	71	65	117	70	0	0	0	0	82	0	0	77	0	45	0	0	0	0	0	0	0	29	70	57	101	51	33	87	120	105	109	36	88	99	93	89	58	61	27	25	0	0	75	16	0	0
223de7fae6ae98c0f7e6c5f802470a0c	0	0	0	10	0	8	134	0	0	0	0	12	0	0	15	0	0	0	0	0	13	0	0	0	63	8	21	19	20	120	20	14	0	0	10	157	37	24	9	133	98	86	40	0	9	22	38	26	0
0feb00dd28ccec7cb1a9189e9e71b8ae	60	79	79	52	73	95	61	17	27	20	0	61	0	0	65	0	91	0	20	27	22	0	0	0	78	83	71	86	89	68	75	70	76	68	45	87	98	78	82	82	96	0	0	0	0	69	0	0	13
2a41533a28af367dbf9ace72a117e87f	0	0	0	0	0	0	0	344	43	186	289	67	284	65	0	359	61	52	0	359	43	36	98	241	0	0	0	0	0	0	0	0	0	0	0	0	0	0	0	0	0	0	0	0	0	0	0	29	0
631e7389c56d698de63428f0651c134e	69	39	60	48	73	64	73	0	0	0	0	69	0	0	101	0	48	0	0	0	0	0	0	0	42	58	84	71	64	62	36	75	55	55	40	57	60	50	60	72	93	100	89	0	0	42	142	0	0
bf7117791db8fbe5b0416780f34fb65a	0	0	0	0	0	0	31	150	100	189	191	51	230	67	57	209	45	57	0	188	43	77	201	234	0	12	0	0	21	0	0	0	0	0	0	0	0	0	15	0	0	0	0	0	0	0	34	25	0
5e3e123acbe2ba8faa8b36112377c6d5	0	0	0	0	0	0	0	0	0	0	0	0	0	0	0	0	0	207	168	0	57	0	0	0	18	0	41	0	0	0	0	0	0	0	0	0	0	0	0	0	0	0	0	464	363	0	107	289	492
240d6b22101ec7cf33c82057c1e0b929	0	0	0	0	0	0	0	292	42	272	336	10	205	177	0	287	25	0	0	302	0	22	152	341	0	0	0	0	0	0	0	0	0	0	0	0	0	0	0	0	0	0	0	0	0	0	0	0	0
a107dcd2b64ade56e5bc6f1fedda8929	0	0	0	31	0	34	64	145	62	139	178	73	106	56	95	135	82	61	32	166	40	70	119	147	34	54	15	65	0	0	0	29	15	41	0	0	0	0	0	32	0	20	9	17	37	0	46	39	39
91e436ed2b693ab5b96257bdb43e374d	64	70	68	31	93	51	60	0	0	0	0	54	0	0	49	0	68	0	0	0	14	22	0	0	82	80	101	107	67	64	91	90	76	52	86	41	134	110	81	53	58	0	21	0	0	71	0	0	0
850ff0c7c5c9a7bd8ab263f6f7b63035	0	0	0	0	0	0	0	40	309	170	93	0	0	33	0	66	0	0	102	0	171	314	206	42	0	0	0	0	0	0	0	0	0	0	0	0	0	0	0	0	0	0	0	100	54	0	0	20	23
5cd2d17b001d141a0dab83c22f2cc7df	0	22	0	0	0	0	0	0	0	0	0	0	0	0	0	0	0	413	0	0	0	0	0	0	0	0	0	0	19	0	0	0	0	0	21	19	16	0	0	0	56	153	173	193	0	0	193	479	185
b54cecad18a74b5dcaef6600be8fd80e	44	22	31	41	18	19	62	29	28	29	42	45	50	37	98	0	66	0	40	21	0	0	23	0	39	78	136	106	72	29	41	20	12	38	0	26	70	83	73	85	54	44	57	30	40	38	87	0	16
2870db0749b2d2d5f25cfd3770a4503f	0	0	0	0	0	0	54	0	217	0	0	27	0	0	0	0	45	64	243	0	225	226	0	0	0	0	0	0	0	0	0	0	0	0	0	0	0	0	0	0	50	0	0	219	202	0	0	105	139
c211028d7759e37375f5984bac664b14	95	92	0	0	112	122	102	0	0	0	0	98	0	0	105	0	0	0	0	0	0	0	0	0	0	106	74	115	95	84	150	0	132	0	137	84	146	111	141	0	60	0	0	0	0	0	0	0	0
a8e16968f8487822d1c90db11449f448	0	11	0	0	0	0	0	0	0	0	0	14	45	21	0	27	0	300	47	8	49	0	0	0	0	0	0	0	0	0	0	0	0	0	0	0	0	0	13	32	39	71	131	193	131	40	151	318	129
a9b4de57fb26abb1c382c47983aff4f2	0	0	0	0	0	0	0	328	75	237	297	0	221	34	0	252	13	0	8	337	0	43	170	343	0	0	0	0	0	0	0	0	0	0	0	0	0	0	0	0	0	0	0	0	0	0	0	0	0
c3ae7d986c10f356549d50357adb24c1	0	0	0	0	0	0	0	0	386	297	156	0	0	0	0	91	0	0	0	0	0	294	384	114	0	0	0	0	0	0	0	0	0	0	0	0	0	0	0	0	0	0	0	0	0	0	0	0	0
5d5e49a3cdb112e6f6c99b2ff7a563f8	96	102	107	0	95	113	0	0	0	0	0	83	0	0	71	0	95	0	0	0	0	0	0	0	62	85	86	58	0	79	112	104	92	138	68	59	93	109	135	0	0	0	0	0	0	90	0	0	0
4ed1ad2f03a681b681621625f84ede72	84	46	49	58	80	122	37	0	0	0	0	72	0	0	51	0	58	51	0	0	0	0	0	0	33	46	101	70	58	0	67	85	51	73	52	67	85	72	87	80	77	68	62	0	30	74	57	40	0
981a0681c57b6a112879221fea622e02	5	0	0	57	0	0	7	53	2001	30	29	53	0	0	50	83	0	0	0	0	54	0	0	0	40	0	0	0	0	0	8	0	0	0	0	0	0	32	0	20	0	0	0	0	0	0	39	0	0
6f7a0f156b7b69b71e2d74f657af0711	0	0	0	0	0	0	0	314	38	119	176	0	431	412	0	195	47	0	37	324	0	77	91	187	0	0	0	0	0	0	0	0	0	0	0	0	0	0	0	0	0	0	0	0	0	0	0	0	0
f88193efb2c02ea7e438f10e60b86368	7	5	9	0	0	0	20	64	83	92	127	23	73	105	0	101	32	85	69	67	71	53	77	78	0	13	20	13	9	7	0	0	0	0	8	0	0	4	9	15	25	64	60	102	111	6	57	88	143
af79518b819a4bc75b4cf9c5760db0e5	0	0	0	0	0	0	0	0	338	264	219	0	0	0	0	121	0	0	0	0	34	268	288	199	0	0	0	0	0	0	0	0	0	0	0	0	0	0	0	0	0	0	0	26	37	0	0	0	0
c8915b2dad88bdcfce782a11bb6bf715	80	76	52	0	51	123	99	0	0	0	0	52	0	0	46	0	51	0	0	0	0	0	0	0	70	49	53	48	65	87	81	84	75	82	49	78	104	97	60	93	79	31	0	0	0	71	43	0	0
ce0e17efe3136767fbfdef3312f67336	34	57	26	330	78	355	0	73	22	17	21	0	0	61	0	0	104	10	22	0	21	12	20	18	0	0	14	0	0	0	41	55	83	53	31	44	14	0	0	0	13	0	0	0	27	15	10	60	38
1e1ee9807591a6f163e0ce725302f682	89	58	42	0	52	72	68	0	0	0	0	52	0	0	93	0	0	47	0	0	0	0	0	0	56	0	55	90	65	58	56	66	38	0	52	64	73	71	44	59	85	164	145	0	0	43	146	0	0
b44d953b99fc8e44d7b46b8e98a869ed	51	53	29	157	50	33	37	0	0	0	0	111	0	0	71	0	58	0	0	0	0	0	0	0	107	70	106	177	111	148	58	67	37	62	65	57	64	75	61	79	90	0	0	0	0	38	51	0	0
b14b9cd11ff574d9f43baa70618c48e2	67	57	70	119	42	90	65	8	0	24	21	64	0	0	47	0	72	0	16	0	0	0	35	0	76	67	46	75	71	55	95	82	99	95	86	61	75	67	76	81	67	0	0	0	0	68	0	0	0
a2c45679733004eb45e94334e3d5094f	48	56	0	0	0	0	62	0	0	0	0	65	0	0	169	0	46	0	0	0	0	0	0	0	0	76	95	93	104	0	0	0	0	0	49	33	68	107	84	61	61	62	60	0	10	69	251	6	11
0f70b3cd1176c349db2fccbd56b9de48	0	0	0	13	0	15	30	0	156	62	0	0	0	0	18	36	19	10	229	0	239	229	133	0	16	13	0	0	0	0	0	0	0	0	0	0	0	0	0	12	0	12	0	106	103	0	34	23	95
2d46dae8e35b22c05036ea3111b8940d	0	0	0	0	0	0	0	0	274	246	190	0	0	0	0	111	0	0	34	0	40	278	339	173	0	0	0	0	0	0	0	0	0	0	0	0	0	0	0	0	0	0	0	36	29	0	9	0	0
3596825b68ef86c5b1e994bd0bcfd802	0	0	0	0	0	0	31	217	115	193	206	0	157	38	0	208	0	0	63	208	80	141	199	258	0	0	0	0	0	0	0	0	0	0	0	0	0	0	0	0	0	0	0	0	0	0	0	0	0
1230b398078a8b69d8beaa41c799c699	0	0	0	0	0	0	21	43	137	144	118	14	36	24	0	106	0	58	88	28	151	129	169	117	0	0	0	0	0	0	0	0	0	0	0	0	0	0	0	25	0	0	17	123	102	0	46	80	85
55096b1a26118ea25ee63b1ea3adc1fc	0	0	0	0	0	0	0	241	82	287	240	0	145	55	19	224	0	17	0	221	19	72	258	303	0	0	0	0	0	0	0	0	0	0	0	0	0	0	0	0	0	0	0	0	0	0	12	0	0
d357b49f0385a46df03a65da9d99d877	0	0	0	0	0	0	33	0	182	40	0	21	0	0	30	0	0	0	275	31	287	208	55	0	24	24	0	0	0	0	0	0	0	0	0	0	0	0	0	0	0	0	0	150	137	0	47	48	146
90955d0cb97a021e41b128e07c0c6e22	0	0	0	0	0	0	0	444	0	150	295	0	289	334	0	221	0	0	0	391	0	0	72	289	0	0	0	0	0	0	0	0	0	0	0	0	0	0	0	0	0	0	0	0	0	0	0	0	0
97002b2e8ca6049c55eab73659c61416	27	0	0	0	11	19	0	197	0	231	282	17	169	67	21	324	11	0	0	253	0	0	280	328	0	0	0	23	27	0	0	0	0	0	0	0	0	0	0	0	0	0	0	0	0	0	0	0	0
eaec2e689950af4091cf9837484d213d	0	0	0	0	0	0	0	409	33	123	167	0	330	641	0	153	0	0	0	354	0	0	48	189	0	0	0	0	0	0	0	0	0	0	0	0	0	0	0	0	0	0	0	0	0	0	0	0	0
c26eabaa37aa928f256d3154f7605566	21	11	0	43	18	18	38	77	69	116	118	39	82	35	36	134	26	44	73	105	59	76	88	141	40	18	25	29	23	0	39	19	32	36	19	20	0	0	17	23	50	28	29	34	22	11	17	13	12
ae2bfd698ac9560a008d30de5954955b	88	66	85	86	89	0	68	0	0	0	0	92	0	0	68	0	62	0	0	0	0	0	0	0	74	103	77	114	84	81	95	97	92	85	66	0	70	89	94	69	89	0	0	0	0	100	0	0	0
42d368a17c904c7f09e5f0daf20effb6	0	0	0	18	0	0	0	22	74	47	46	0	66	28	0	92	0	31	113	23	180	59	56	45	22	0	24	0	0	0	8	7	15	0	0	0	0	0	0	37	39	39	0	181	150	9	37	81	380
34cfb6d1ac9e994efb389cd4a4e72d02	80	65	85	0	54	0	0	0	0	0	0	96	0	0	103	0	74	0	18	0	0	0	0	0	108	146	90	77	129	66	46	61	37	0	0	19	88	97	74	48	63	0	0	0	0	121	35	0	0
16131c414928b91e66265dd05022e3ef	0	0	0	0	0	0	4	156	215	289	317	0	94	0	0	176	6	0	6	105	17	87	269	239	0	0	0	0	0	0	0	0	0	0	0	0	0	0	0	0	0	0	0	8	11	0	10	3	13
73748067baf6a8d8dfd693497d93c01f	86	51	0	85	0	71	106	0	0	0	0	0	0	0	112	0	0	0	0	0	0	0	0	0	116	0	0	104	0	103	0	0	0	0	0	96	95	74	0	145	104	114	76	0	0	95	135	0	0
b5132cb54303b84bde6e8d69a65453c7	93	63	46	0	0	78	59	0	0	0	0	109	0	0	162	0	71	0	0	0	0	0	0	0	81	87	56	67	79	0	57	53	0	0	44	66	78	128	74	54	56	0	27	0	0	64	163	0	0
13619828c878447a5e2bc1cf8b804d6b	0	0	5	14	0	0	117	10	454	28	37	21	0	14	23	51	0	15	8	12	61	0	9	9	20	0	30	0	51	13	19	4	0	0	19	14	27	24	8	45	127	12	20	545	482	13	10	0	0
ae91fa9cc2daeb1aeb4d8ca99b9be51f	128	119	76	34	88	72	36	0	0	0	0	89	0	0	42	0	71	0	0	0	0	0	0	0	62	81	55	77	75	49	84	103	116	119	105	44	59	63	85	31	52	0	0	0	0	77	0	0	0
f3bdd11907287d118553eb7846a7a24c	0	0	0	67	0	0	0	46	117	68	80	57	41	0	0	76	0	41	127	16	168	159	79	30	94	0	64	0	0	0	0	0	0	0	49	0	0	0	0	0	0	68	21	108	106	0	29	38	84
9bbcf2d8aa450247935f1f4d1ff8b4ad	0	0	0	0	0	0	32	0	131	97	49	30	0	0	32	35	0	32	211	50	144	207	115	28	28	13	32	9	0	0	0	0	0	0	0	8	0	0	15	34	0	19	0	56	85	0	20	47	41
dd12175fcf66f1e73855d41426d2038b	16	7	0	0	12	11	40	95	108	124	100	38	223	169	44	142	46	0	57	118	77	93	104	112	0	28	0	13	10	0	0	0	0	13	0	16	0	0	7	0	0	0	0	0	68	0	0	0	0
33b77d6b08ce6ca7546ea5059497dfb2	0	0	0	0	0	0	0	349	0	244	353	0	177	85	0	333	0	0	0	267	0	0	106	385	0	0	0	0	0	0	0	0	0	0	0	0	0	0	0	0	0	0	0	0	0	0	0	0	0
ad2bd580b2e9e660f2240dcdd1713228	85	78	77	27	78	71	0	0	0	0	0	88	0	0	58	0	71	0	0	0	0	0	0	0	55	77	91	72	102	71	90	90	86	118	95	33	83	38	87	32	58	27	0	0	0	88	0	0	0
050b33e479ca125ed4e8070919640f43	3	0	0	1	5	0	15	11	153	61	52	13	15	9	2	39	4	32	227	31	239	156	134	57	3	4	3	0	3	0	0	0	0	0	0	0	6	0	7	22	0	9	7	229	59	0	17	35	159
f8bd30acfbafd105a51e1cf8db61ec9a	0	0	0	0	0	0	0	0	0	0	0	0	0	0	0	27	0	317	53	23	75	40	20	0	0	0	0	0	0	0	0	0	0	0	0	0	0	0	0	24	29	111	147	156	150	0	150	246	138
47bba424b829322ef84b233d7ccdf79f	0	0	0	0	100	100	0	0	0	0	0	0	0	0	79	0	84	0	73	0	111	0	0	0	187	132	62	0	0	0	0	82	0	0	0	90	128	0	0	119	137	44	0	0	88	0	65	0	120
009d805acce40d8ce328cf5a91166985	23	16	40	23	23	26	99	0	0	18	0	57	0	0	57	0	73	0	16	18	0	0	0	0	95	107	66	71	118	76	45	38	48	30	91	86	105	89	91	96	69	0	0	0	0	42	0	0	0
029dd32ff802446ed69aec1226f4e7be	57	59	55	131	58	107	110	29	40	19	0	56	0	0	50	0	0	0	0	0	0	34	0	0	61	0	0	49	0	0	77	61	96	76	69	163	91	50	41	141	111	0	0	0	0	57	0	0	19
de4acd4a793b969d5caafbc53ce895d4	3	0	0	22	0	0	29	86	119	146	66	43	131	39	29	146	14	38	102	93	94	110	137	151	29	15	0	15	0	0	10	14	0	0	9	10	0	0	8	0	0	0	0	51	59	0	36	26	22
0d8665762580b15609a4ac9f1ef02fbf	0	0	0	0	0	0	0	0	0	0	0	0	0	0	0	0	0	178	144	0	123	50	39	0	0	0	0	0	0	0	0	0	0	0	0	0	0	0	0	0	0	79	87	169	178	0	125	255	198
03e4e393eeba2981d4b11dfebd4e7932	0	0	0	0	0	0	0	0	245	161	68	0	0	0	0	62	0	0	87	0	103	326	223	50	0	0	0	0	0	0	0	0	0	0	0	0	0	0	0	37	0	0	0	0	54	12	0	0	0
8f07324f5b95436ce2a18d27b9c7cf49	0	0	0	0	0	0	0	431	24	30	83	12	334	830	0	101	27	21	0	370	23	0	0	95	0	0	0	0	0	0	0	0	0	0	0	0	0	0	0	0	0	0	0	0	0	0	0	0	0
ab3d54ae592ec62af7b8a05a0785075b	0	0	0	0	0	0	0	0	235	121	57	0	0	0	32	0	0	0	171	0	175	254	214	0	0	0	0	0	0	0	0	0	0	0	0	0	0	0	0	0	0	0	0	115	128	0	0	35	117
84659a369a632cbbd8e27588be9c359b	0	0	0	26	0	0	37	128	76	105	100	0	121	113	95	121	89	0	34	109	58	73	145	119	70	73	47	0	52	0	0	0	61	33	0	0	0	0	0	0	0	0	0	0	49	0	57	0	48
aaa06d647be2c31d902da99c1d422ccd	76	46	48	103	105	101	59	20	57	24	25	0	15	15	14	18	59	25	52	34	73	74	71	36	31	20	25	51	23	14	26	13	33	191	31	14	0	27	45	0	0	0	8	0	32	131	18	22	0
1ac76b490ca9469bd26dadeb25b8e4a5	0	0	0	0	0	0	0	16	66	62	27	0	0	39	0	270	47	0	0	0	67	0	0	67	0	0	22	0	0	0	0	0	15	0	0	0	19	0	0	27	40	25	15	0	0	0	37	56	947
1518740ec85b1778bc7d1ec4efc0bddf	0	0	0	0	0	0	0	321	0	0	97	0	361	1029	0	87	0	0	0	319	0	0	7	124	0	0	0	0	0	0	0	0	0	0	0	0	0	0	0	0	0	0	0	0	0	0	0	0	0
b73ed4a5a9594e2c8198a98ff143c603	0	0	0	0	0	0	0	14	0	0	0	0	33	0	0	0	0	269	27	0	26	0	0	17	0	0	0	0	0	0	0	0	0	0	7	11	0	0	15	0	27	141	192	117	164	0	167	275	100
7b663013b83d35cd2d76773b901909d4	0	0	0	0	0	13	8	24	12	85	131	9	111	326	12	24	20	49	135	79	24	53	207	49	0	11	25	0	8	0	0	0	9	0	0	0	0	0	0	6	45	41	0	11	44	0	29	61	214
8a4dd24f793ef5640fe3d3c527f8f08e	0	0	0	26	0	0	27	87	61	94	111	0	102	41	29	115	36	0	142	109	125	84	91	135	27	0	0	6	0	0	0	0	0	0	0	0	0	0	10	0	0	16	20	86	39	0	25	34	128
3e82a2b9068e2b4ea801ecf55d19a176	0	0	0	0	21	0	0	162	0	293	236	15	100	102	0	309	10	0	0	167	0	0	305	311	0	0	0	0	0	0	0	0	0	38	0	0	0	0	0	0	0	0	0	0	0	0	0	0	0
a42d616fbc2a750e93aaa4c2a0827090	7	5	0	0	21	0	0	277	34	175	191	29	362	179	52	282	47	40	0	169	33	18	53	159	0	22	25	10	17	0	0	0	0	0	28	0	0	0	0	0	0	5	0	0	0	0	0	0	0
d625a53e22de339330edabd157b0a045	77	76	86	52	93	95	65	0	0	0	0	96	0	0	71	0	71	0	0	0	0	0	0	0	48	56	83	76	66	68	86	93	94	88	77	50	60	90	87	0	0	0	0	0	0	51	0	0	0
0c7ce8f4fa3ca3d073fda946d5de13a7	0	0	0	0	0	0	0	263	0	24	103	21	383	868	0	114	47	39	27	271	0	13	37	83	0	0	22	0	0	0	0	0	0	0	0	0	0	0	0	0	0	0	0	0	0	0	0	0	0
f6f5b996c4aa1781adbc8883a21d0a5f	43	0	33	0	45	32	41	0	0	0	0	38	35	39	32	0	0	143	41	0	47	0	0	0	50	50	39	25	47	45	27	45	0	0	0	0	73	77	28	0	71	0	0	43	85	53	83	105	74
668179f5509833e0169e7917ad480b5c	0	0	0	0	0	0	0	103	196	258	284	0	68	37	0	169	0	0	0	79	22	101	293	232	0	0	0	0	0	0	0	0	0	0	0	0	0	0	0	0	0	0	0	6	6	0	8	8	10
e22b9cee0d9f574fc34bf29380068dda	0	0	0	0	0	0	0	0	159	199	211	0	46	0	0	197	0	0	95	0	122	170	271	184	0	0	0	0	0	0	0	0	0	0	0	0	0	0	0	0	0	0	0	61	0	0	0	0	0
bc187fd91a6bbe24a04f6c4a2a83f3fe	0	0	0	13	12	0	0	105	183	83	51	22	117	107	19	49	0	17	98	139	83	175	113	59	14	11	10	0	0	0	11	18	11	11	0	12	0	8	0	24	0	0	0	58	54	0	18	23	35
8045438d8d4ae977f4617e5b24678ded	0	0	0	0	0	0	0	7	0	0	9	11	17	28	0	13	21	170	21	0	0	0	0	8	0	0	0	0	21	0	0	0	0	15	0	0	0	0	33	26	34	285	334	56	65	20	184	159	84
fa5b2286eedeec17773d8eb21e5868f2	0	2	0	0	13	8	30	13	0	0	21	16	8	0	54	18	16	112	0	22	39	0	0	14	79	17	25	30	47	34	13	8	9	13	8	10	53	48	22	51	53	106	103	76	73	27	119	129	83
805beb828b8c44564d059291f0099567	0	13	0	0	0	0	0	0	0	0	0	0	20	22	0	0	0	325	28	0	0	0	0	0	0	0	0	0	0	0	0	0	0	0	0	0	0	0	0	0	0	180	138	90	50	0	210	305	94
bf039cc2a711b3fa3f36db948e101449	0	8	0	0	3	8	12	86	94	104	153	0	128	0	17	194	28	13	96	107	110	118	116	113	8	14	16	8	0	0	0	0	0	0	6	0	0	0	0	0	6	0	0	70	80	5	21	17	71
015212599c113c7252feb5810083a0a8	0	0	0	0	0	0	0	0	215	128	111	0	0	0	0	53	0	0	97	0	172	259	194	94	0	0	0	0	0	0	0	0	0	0	0	0	0	0	0	0	0	0	0	95	77	0	0	0	65
5afb1cc94adf19263099ec95d0ee4757	39	35	39	44	51	37	51	0	0	0	0	50	0	0	115	0	27	0	0	0	0	0	0	0	44	40	52	63	61	45	39	53	0	36	29	48	46	65	40	58	72	161	126	0	0	45	147	0	0
4f8bf412b37c3f7f28c00624b81a55bb	0	0	0	0	6	0	24	0	200	98	42	0	0	0	0	0	0	0	139	0	204	241	200	0	15	0	0	0	0	0	11	0	0	0	0	0	0	0	9	19	15	0	0	112	97	0	31	20	74
4d38a991ba6d93a5175d695090380449	102	100	89	0	99	96	0	0	0	0	0	0	0	0	0	0	85	0	0	0	0	0	0	0	76	104	84	104	94	0	100	117	115	90	0	59	110	0	95	72	85	0	0	0	0	103	0	0	0
6dd21bde670883d281b6f31ea2c02d02	0	0	0	0	0	0	0	0	0	0	0	0	0	0	0	0	0	321	0	0	0	0	0	0	0	0	0	0	0	0	0	0	0	0	0	0	0	0	0	0	0	206	274	62	76	0	248	278	55
bad0024ca154347985f8b24532fbebdf	0	0	0	0	23	0	0	135	134	137	116	0	120	150	0	133	110	0	75	139	87	133	170	116	0	0	0	44	0	0	0	0	0	0	0	0	0	0	0	0	0	0	0	0	0	0	0	0	0
f77c9849d8e8a8baa676d607bf49d292	32	48	26	5	23	26	20	108	87	98	97	21	80	0	18	139	18	10	27	58	50	103	129	111	25	14	18	22	21	18	21	18	20	13	30	12	20	13	16	19	19	14	12	21	32	32	16	16	15
856f2799b14dc34ed785ee8cb4763ce8	0	0	0	0	0	0	0	97	144	240	183	0	98	46	0	262	0	0	0	106	44	84	173	187	0	0	0	0	0	0	0	0	0	0	0	0	0	0	0	0	0	0	0	0	0	0	0	24	0
155b2853341df5cf6a9b78ce2a784dc0	0	0	0	0	0	0	0	0	45	0	0	0	0	0	0	0	0	0	282	0	350	110	0	0	0	0	0	0	0	0	0	0	0	0	0	0	0	0	0	0	0	0	0	360	330	0	0	52	298
5f2aee6026e0a5c45a9decd439a76e64	76	44	86	0	58	41	40	0	0	0	0	55	0	46	0	0	37	0	0	0	0	0	0	0	73	71	47	60	49	40	70	73	53	53	0	45	94	77	85	43	60	69	40	0	0	56	35	0	0
984f056600cedb6211d3108d657b7216	60	62	94	59	69	55	44	0	0	0	32	54	0	0	38	0	43	0	0	14	0	0	28	0	43	50	50	60	66	61	75	59	76	91	77	40	99	98	64	26	42	0	0	0	0	68	0	0	0
420ae2b438fa1f0ee5a7d27c1dca130b	0	0	0	0	0	0	0	4	6	1	2	0	7	9	0	5	0	291	57	2	54	14	7	6	0	0	0	0	0	0	0	0	0	0	0	0	0	0	0	0	0	88	0	156	216	0	124	299	178
73fd2fa044c53e632ef2d9cd0bde4a93	82	83	68	0	72	85	43	0	0	0	0	69	0	0	35	0	65	0	0	0	0	0	0	0	66	73	57	94	61	48	91	94	92	125	77	34	57	76	131	35	0	0	0	0	0	89	0	0	0
51cd6bd30ca03d10244aa2bd92c3d943	74	55	72	0	72	67	58	0	0	0	0	48	0	0	46	0	61	0	0	0	0	0	0	0	80	53	60	67	64	94	97	66	89	70	73	60	82	59	67	55	59	0	0	0	0	94	0	0	0
94d8c29cdf6bd6312943059558bbba3e	0	0	0	0	0	0	0	255	0	0	71	0	416	871	0	77	41	55	39	248	0	0	27	66	0	0	0	0	0	0	0	0	0	0	0	0	0	0	0	0	0	0	0	0	0	0	0	0	18
35a0c3e1aa3ae2bf0bb94e8009fcc8b4	0	0	0	0	0	0	0	54	168	294	226	0	46	0	0	161	0	0	0	67	0	145	319	205	0	0	0	0	0	0	0	0	0	0	0	0	0	0	0	0	0	0	0	0	0	0	0	0	0
f29af55f2026001676bbb45b1c70d83d	0	0	0	0	0	0	0	0	87	0	0	0	0	0	0	0	0	14	261	10	333	153	29	0	0	0	0	0	0	0	0	0	0	0	0	0	0	0	0	0	0	0	0	251	194	0	16	31	203
838f78031e2e2b018333f732a13b41fb	18	0	0	0	23	10	16	75	86	211	247	26	87	0	0	307	27	12	19	78	29	59	179	183	0	17	25	14	0	0	0	0	0	0	0	6	0	0	0	12	0	0	0	0	0	0	21	22	18
196ff6c32f12bd0831f5744fe5e815d0	0	0	0	0	0	0	0	0	0	0	0	0	13	0	0	6	0	266	0	0	0	0	0	0	0	0	0	0	0	0	0	0	0	0	0	0	0	0	0	0	0	0	0	216	238	0	81	287	206
f2104b4998358eb83a133225794d453b	62	15	10	21	9	109	163	5	6	0	0	26	0	6	33	0	30	0	9	6	12	0	11	13	54	10	27	20	11	94	42	25	34	33	37	267	72	20	27	152	106	20	10	0	17	58	24	0	0
0c423753056159796ad17b995a8bd283	0	0	0	0	0	0	0	91	111	108	113	0	52	0	0	151	0	0	153	75	117	129	142	146	0	0	0	0	0	0	0	0	0	0	0	0	0	0	0	0	0	0	0	98	101	0	0	0	57
f5e2d6e5938ff137d7e4c1b496bcc5ec	0	10	0	0	0	0	0	0	0	0	19	0	0	0	0	0	0	214	0	0	147	0	0	0	0	0	0	0	0	0	0	0	0	0	0	0	0	0	19	0	19	72	106	255	202	0	128	170	230
35d6752b1527375ed988d5a30c8f9ffe	0	3	0	5	0	8	10	66	16	43	41	14	24	5	9	61	0	8	10	27	257	20	7	14	14	10	23	5	84	5	0	0	0	4	0	11	57	122	3	16	15	88	30	455	471	8	0	0	9
f8b27e0250882c619976b7b292e7f334	12	20	18	20	27	19	30	23	72	53	43	43	10	6	16	24	14	34	72	20	81	98	102	32	17	35	15	23	19	29	60	11	20	48	38	34	0	21	17	28	28	38	31	47	55	33	26	46	46
022b851c8bf50917781b9df41c6feb71	47	83	63	27	56	61	50	0	0	0	0	61	0	0	46	0	70	0	0	0	0	0	0	0	81	63	65	63	76	60	82	70	47	50	59	37	88	79	75	61	71	13	0	0	0	60	0	0	0
1abfeb8c631b34e5b906ad251e15cf1a	84	39	34	0	36	58	86	0	0	0	0	39	13	0	68	0	49	39	0	14	0	0	0	0	57	41	47	49	49	81	27	53	33	38	36	58	80	67	38	67	75	62	48	0	0	59	59	0	0
036f48d1697c15a662a2247345ea1d37	77	50	60	52	51	33	59	0	0	0	0	62	12	10	75	0	29	12	0	0	0	0	0	0	45	43	55	69	59	34	44	52	30	26	31	53	53	64	65	37	54	70	56	15	0	43	86	14	0
2aa4cdd5500f0d8a8f017c596279b30b	0	0	0	0	0	0	0	0	168	306	201	0	35	14	0	122	0	0	0	0	0	186	297	162	0	0	0	0	0	0	0	0	0	0	0	0	0	0	0	0	0	0	0	0	0	0	24	0	0
c37e1549e1f91fbf3d7b8274f155aff0	0	0	0	0	0	0	0	0	71	0	0	0	0	0	0	0	13	0	278	0	302	186	0	18	0	0	0	0	0	0	0	0	0	0	0	0	0	0	0	16	0	0	0	265	241	0	0	25	170
3c3d5ab8aa8e59a12313cb8c201a5397	52	0	0	0	61	0	0	197	0	138	202	0	229	119	108	290	0	0	0	172	0	0	117	190	0	0	0	0	0	0	0	0	0	0	0	0	0	0	0	0	0	0	0	0	0	0	0	0	0
51b7105a0f25969108a740ca3a31fd6e	0	19	0	61	28	40	85	0	0	0	0	36	0	0	0	0	39	53	18	0	0	0	0	0	116	16	24	51	26	313	0	0	22	0	50	101	71	44	23	252	142	0	0	74	65	0	0	0	60
b2fbafa72b28c24aca0a05b48b8638fd	0	0	0	0	0	0	0	0	0	0	0	13	20	39	0	0	17	243	0	18	0	0	0	8	0	0	0	0	0	0	0	0	0	0	0	0	0	0	0	41	0	93	148	159	130	20	93	270	154
828a4ee42f7c3553e8aae92c3f67f69a	0	43	55	85	44	44	49	0	0	0	0	49	0	0	0	0	38	0	0	14	0	0	0	0	87	71	116	111	151	107	41	56	44	62	46	0	80	71	53	36	38	0	0	0	0	63	21	0	0
504eedab3ebee16571398ddeefaa7fb3	0	0	0	0	7	11	11	224	0	26	64	14	403	837	0	85	22	28	17	233	0	0	42	62	0	0	11	0	0	0	0	0	0	0	0	0	0	0	0	0	0	11	0	0	0	0	0	0	0
e2b8da189445292f9ccdc84759a8fd43	53	60	64	42	61	35	29	0	0	0	0	40	0	0	34	0	60	0	0	0	0	0	0	0	67	56	54	61	48	90	91	45	68	55	55	0	66	73	103	47	50	48	35	0	0	95	18	0	0
9f2e97905ba0638f44d6b9208b8de6e1	0	0	0	0	0	0	154	0	0	0	0	0	0	0	79	0	0	28	10	0	12	0	0	0	51	0	0	0	0	76	0	0	0	0	0	202	0	0	0	189	178	159	137	21	26	36	155	29	10
e5596729028d55d5eace4e04efe05bb1	0	0	0	0	0	0	0	0	0	0	0	0	0	0	0	0	0	279	98	0	0	0	0	0	0	0	0	0	0	0	0	0	0	0	0	0	0	0	0	0	0	0	0	353	302	0	0	247	360
fc79c78c784ec4ac3792b36f22124c2d	0	0	0	0	0	0	0	70	188	140	94	0	43	0	0	82	0	0	122	49	130	198	201	79	0	0	0	0	0	0	0	0	0	0	0	0	0	0	0	0	0	0	0	66	58	0	0	0	0
257d5ea5e82ea7a8c77506cc9d6c11e0	0	0	0	0	0	0	15	0	161	43	0	0	0	0	0	35	0	0	151	12	172	261	97	10	0	0	0	0	0	0	0	0	0	0	0	0	0	0	0	0	0	0	0	135	124	0	0	0	39
8554be51b9424f0c777834618e826400	0	0	0	0	0	0	0	440	226	130	101	0	183	198	45	247	0	34	95	116	0	0	0	0	54	0	47	0	91	0	0	0	0	0	0	0	0	0	0	0	86	0	0	0	0	0	0	0	0
b666db7df6c018b14a62c4e265902073	33	31	17	24	0	0	15	2	30	22	11	9	15	12	14	15	15	110	94	16	104	29	28	17	24	17	16	0	16	16	5	14	15	13	17	12	17	23	21	9	10	68	45	137	121	4	69	129	143
e0b6dfccb7bba8a51ca2a21ed303a361	0	0	0	0	0	0	10	33	153	149	75	12	46	0	7	96	0	0	101	31	173	189	178	118	0	0	0	0	0	0	0	0	0	0	0	0	0	0	0	0	0	0	0	56	75	0	0	0	57
33e4ce0575c7bbfc7623cf2fe3813837	0	10	0	0	0	0	0	0	0	0	0	28	23	28	0	16	31	289	0	0	0	0	0	0	0	0	0	0	23	0	0	0	0	0	10	0	0	14	9	60	0	195	218	45	51	0	307	130	46
45c8879fa3f8a6885be2c2d85224b483	0	0	0	0	0	0	0	103	123	131	149	0	128	0	0	176	0	0	62	139	78	87	162	138	0	0	0	0	0	0	0	0	0	0	0	0	0	0	0	0	0	0	0	44	36	0	20	0	21
45ab760de1e89a491f62fe0109a3d969	0	0	0	0	0	0	0	265	17	228	258	0	161	60	0	302	0	0	0	243	0	0	119	307	0	0	0	0	0	0	0	0	0	0	0	0	0	0	0	0	0	0	0	0	0	0	0	0	0
ca3af6f7b1140fa4d853cc8df3d1fe08	0	0	0	0	0	0	0	0	175	99	63	0	0	0	0	75	0	56	178	0	214	174	182	60	0	0	0	0	0	0	0	0	0	0	0	0	0	0	0	0	0	0	0	129	134	0	0	49	0
39c8094dc969b646d81e79d8d3069cf4	54	47	90	71	55	55	72	0	0	0	0	68	0	0	51	0	50	0	0	0	0	0	0	0	45	57	46	39	48	44	89	86	72	65	85	49	59	55	94	44	54	0	0	0	0	67	0	0	0
d8e12ddc3d2bdeaaa70e317e7abd1ec0	0	0	0	0	0	0	0	68	141	151	107	0	0	0	71	47	0	0	56	0	98	142	191	52	18	37	36	0	0	0	0	0	36	0	0	0	0	0	0	0	0	0	0	67	89	0	56	25	0
125f64423c4da602db2e46fe8dec7b2f	0	0	0	0	0	0	0	0	0	0	0	0	0	0	46	0	31	219	0	0	0	0	0	0	0	0	0	0	0	51	0	0	0	0	0	0	0	0	56	0	39	149	144	0	35	0	211	217	45
2d92b6d240f1db7f5086650403367329	0	0	38	0	0	56	70	34	68	52	0	49	0	0	56	0	0	0	0	0	0	0	0	0	85	49	81	64	70	85	0	41	0	72	0	131	86	71	0	111	98	59	43	0	0	91	0	0	0
b9d109927e562ed334e6daba30341d6b	0	0	0	0	0	0	0	146	42	192	196	0	128	73	14	221	0	20	25	140	65	120	207	225	0	0	0	0	0	0	0	0	0	0	0	0	0	0	0	0	0	0	0	0	0	0	0	8	0
fbc646bcac041b3c6290b9d7f479d272	22	0	0	0	0	0	52	71	0	114	167	46	160	123	36	140	84	42	65	93	62	107	123	221	0	25	41	36	0	0	0	0	0	0	0	0	0	0	0	0	0	0	0	21	17	17	24	0	0
c08d526b80f5e5e0893dd67c68169f48	5	1	10	3	3	3	13	0	63	0	0	11	0	0	8	0	10	95	144	0	197	101	28	0	5	6	18	0	2	0	4	4	12	8	5	1	1	4	7	7	11	27	38	163	188	5	43	126	166
8cf223ff01e0ed406ae661b15b2b2d4e	0	0	0	0	0	0	0	0	294	136	70	0	0	0	0	69	0	0	42	0	68	280	232	61	0	0	0	0	0	0	0	0	0	0	0	0	0	0	0	18	0	0	0	33	33	0	0	0	0
255823506ddfddc9954c1d3679eb76a2	35	20	45	66	25	42	42	13	0	0	15	47	10	0	44	18	64	0	0	0	0	0	0	8	71	121	108	98	137	139	43	44	33	29	33	34	56	41	63	32	35	0	0	0	0	111	0	0	0
487a3b77ca16d1845bbae058796827ee	0	0	26	0	0	0	0	0	14	0	0	0	18	40	0	32	0	43	206	0	174	64	0	19	0	0	0	0	0	0	19	0	0	0	15	0	17	17	0	0	0	37	25	247	216	0	19	99	301
4e3a95a0dd3bd421f9ba97a4c8ae5086	0	0	0	0	0	0	0	0	0	0	0	0	0	0	0	0	0	382	0	0	0	0	0	0	0	0	0	0	0	0	0	0	0	0	0	0	0	0	0	0	0	175	163	78	63	0	179	296	94
9cdebadde7d9d43d55677fc7d5629c5f	0	44	20	23	105	24	0	0	0	29	64	0	0	0	0	77	0	102	0	0	146	0	0	19	0	0	47	0	0	0	69	39	171	522	378	47	0	0	15	0	0	0	27	62	0	0	0	0	0
c371def27b9d23f8fe3dcd6180e049c2	0	0	0	0	0	0	0	20	189	166	91	0	16	23	18	38	0	6	73	0	90	167	246	52	0	0	0	0	0	0	0	0	0	0	0	0	0	0	0	0	0	0	0	51	51	0	13	0	0
d612992f1570e4a7ab959faeb4feeac4	30	28	37	15	30	30	30	16	0	0	15	76	0	15	96	0	61	0	0	0	0	17	0	20	56	106	104	70	63	42	23	43	46	26	41	41	55	74	93	38	59	0	16	0	0	102	25	0	0
84e1eaaa3a79ae3e4c8b89b94bf1acfc	0	0	0	0	0	0	19	0	197	104	55	16	0	0	0	0	0	0	80	0	92	245	217	43	15	32	0	0	0	0	0	0	0	0	0	0	0	0	0	0	0	0	0	40	59	0	0	0	0
3f23d6147438a1d48abe1d0071237e79	0	0	16	4	9	5	372	657	30	29	29	0	106	0	35	0	47	0	24	25	26	25	16	0	0	0	23	18	11	14	9	0	10	0	2	19	107	118	26	64	0	9	14	0	0	16	9	0	0
a6ee68d72dbeb5fa7549e997a36ff7dc	45	68	59	393	42	64	35	0	0	0	0	0	0	0	39	0	38	0	0	0	0	0	0	0	127	0	53	47	52	59	55	0	48	38	60	0	91	52	41	0	39	0	24	0	0	61	0	0	0
35852994aa8ca96d437fd16a7bb05fc3	0	0	0	14	0	0	21	11	48	10	0	0	16	12	18	35	0	31	283	0	250	101	31	13	15	0	0	0	0	0	15	9	0	0	0	0	0	0	0	9	0	0	13	181	144	0	20	55	180
69244e91435d46ed99325f3efc46f652	29	57	52	20	44	82	53	34	27	32	27	50	18	30	22	0	54	31	38	31	0	32	38	28	19	31	24	42	21	30	46	54	86	56	59	28	26	19	46	24	87	30	26	13	30	33	0	21	11
2af8cc20e9c55f552d409ca069fae820	69	43	64	94	42	21	58	14	0	0	7	37	9	0	111	9	57	0	17	4	10	12	0	17	95	39	40	84	38	123	22	43	14	8	29	71	43	51	22	86	86	27	38	9	10	56	19	5	0
cd268029e4f2cf067eab78f2914ff5e5	0	0	0	0	0	0	0	63	119	165	132	81	106	114	74	146	92	0	0	56	67	72	143	154	31	47	0	0	0	0	0	38	0	0	0	0	0	0	0	0	0	0	0	0	0	0	0	0	0
4b74fce799c5bfc53d22255757dc8447	0	0	0	82	117	157	143	24	0	0	0	0	6	0	0	0	89	0	0	13	10	0	10	20	81	0	0	0	0	112	0	0	0	120	0	143	96	0	0	147	183	0	0	0	0	0	0	0	0
6545fe3c9ae343b9a13c540186cd1614	0	0	0	0	0	0	0	401	59	145	186	0	439	0	0	275	56	0	0	204	0	0	44	138	0	0	0	0	0	0	0	0	0	0	0	0	0	0	0	0	0	0	0	0	0	0	0	0	0
f751143d1a3e7ea237214c9092d91692	81	95	154	0	0	0	0	0	0	0	0	101	0	0	80	0	0	0	0	0	0	0	0	0	0	81	76	64	61	0	161	130	165	0	145	0	0	126	133	0	0	34	0	0	0	127	0	0	0
1cf354e9fa6ab14d2e27b9aea534f5ba	0	0	7	9	0	9	56	0	0	0	0	23	16	14	43	0	29	113	12	0	0	0	0	0	38	99	131	40	30	12	16	9	20	13	15	18	81	76	26	14	35	72	97	16	16	67	77	88	19
77c6c8798b2f3110b34349222a737d5a	19	0	0	0	0	0	0	0	0	0	0	0	0	0	50	19	0	140	37	0	0	0	0	0	0	0	0	0	0	0	12	8	23	0	0	8	0	0	0	0	65	200	145	144	151	8	205	162	125
c1fe576f41ea7664b8744d29a16a86f9	0	8	0	0	0	0	0	0	0	0	0	10	16	13	0	12	15	187	62	10	55	20	0	0	0	0	0	0	0	0	0	0	0	0	0	0	6	0	0	16	28	39	82	125	101	12	138	333	180
94f888316b2982422fab39e914f0a034	0	0	0	8	0	0	27	32	99	94	43	17	0	0	26	53	16	12	83	0	115	153	164	39	8	10	0	9	0	0	0	0	0	0	0	5	0	0	0	10	0	0	8	66	63	3	42	14	45
514e257de771c1c7634b4b10876c0e9e	0	0	0	0	0	0	0	0	0	0	0	0	0	0	0	0	0	284	67	0	0	0	0	0	0	0	0	0	0	0	0	0	0	0	0	0	0	0	0	0	0	55	0	301	251	0	102	203	269
57ae317d39ad161617de0873c0ae1db1	0	0	0	0	0	0	0	0	0	0	0	0	18	0	0	0	0	352	0	0	0	0	0	0	0	0	0	0	0	0	0	0	0	0	0	0	0	0	0	0	0	126	176	93	110	0	180	276	105
8adb23ee2669708149790ae805a5f5e1	0	0	0	0	0	0	0	0	144	223	197	0	59	0	0	235	0	0	0	83	51	99	190	189	0	0	0	0	0	0	0	0	0	0	0	0	0	0	0	0	0	0	0	0	0	0	0	0	0
6d860441801360d4b03bf3fa6462f35e	0	0	0	0	0	0	0	237	75	133	235	0	127	0	0	205	0	0	0	185	67	102	79	324	0	0	0	0	0	0	0	0	0	0	0	0	0	0	0	0	0	0	0	40	0	0	0	0	0
845736bf761e7c6a263e8d37c4b441e3	51	42	66	0	40	57	83	0	0	0	0	59	0	0	31	0	43	0	0	0	0	0	0	0	70	0	0	57	0	56	50	43	58	67	80	137	69	57	44	94	80	0	0	0	0	58	0	0	0
4a94f2602264bf98ab2a3d29c558e971	0	0	0	0	37	48	0	80	0	279	174	9	109	49	24	168	10	0	0	132	0	0	431	185	0	0	0	0	0	0	0	0	0	0	0	0	0	0	0	0	0	0	0	0	0	0	0	0	0
3388b0bace3f8f6031beab177595694d	0	0	0	29	12	8	0	59	84	165	134	43	98	53	0	151	0	0	73	45	92	74	61	141	19	0	22	0	0	0	0	0	0	0	0	0	0	0	0	0	0	0	15	46	43	0	17	0	29
133be95fdaeff50bc0b2c28e8a8b46a2	0	0	0	0	0	0	0	68	34	50	64	13	45	32	0	83	0	107	58	44	34	17	28	48	0	0	0	0	0	0	0	0	0	0	0	0	0	0	0	28	0	29	38	171	129	0	89	263	178
6e18ac1eaa53e0de0059204791fa25b9	88	86	64	8	53	41	50	0	0	0	0	38	0	0	21	0	33	0	0	18	0	0	14	0	72	61	63	46	51	48	102	42	75	63	77	28	75	92	91	31	22	0	0	0	0	64	0	0	0
e7004d1428df5ee05aff8f924231bd7a	0	0	0	0	0	0	0	0	99	52	0	0	0	20	0	0	0	26	172	0	225	156	91	37	0	0	0	0	0	0	0	0	0	0	0	0	0	0	0	0	0	5	20	176	177	0	24	45	120
83956aaab933af6066720891a5a0d261	71	0	0	94	85	69	138	18	35	19	24	172	50	19	0	28	162	7	20	31	25	29	22	36	0	85	78	81	0	0	70	0	0	43	74	0	0	0	0	0	0	0	0	13	81	0	72	14	48
3a18d564fb37a97132c15d7b6d388f4a	0	0	0	0	0	0	0	205	0	0	0	0	0	0	0	394	0	0	0	0	0	0	0	1376	0	0	0	0	0	0	0	0	0	0	0	0	0	0	0	0	0	0	0	0	0	0	0	0	0
2f22f16d009993c5ce29f782317bcc8c	51	47	52	0	55	56	49	0	0	0	11	95	21	23	77	0	0	30	0	14	0	12	0	15	0	62	80	59	47	0	54	57	72	55	89	44	63	56	83	42	44	0	0	0	0	51	19	0	0
3d8cd8085e49f97b81a770449f04675c	0	0	0	0	0	26	21	68	119	176	124	0	65	39	19	119	26	0	85	117	75	139	139	148	0	0	17	0	0	0	0	0	0	0	0	0	0	0	0	0	0	0	0	27	45	0	10	0	23
cffb7f9982ca4a55fa306b7f444018a3	8	0	0	0	0	0	0	0	0	0	0	21	0	0	0	0	0	149	42	0	0	0	0	0	0	0	0	0	0	0	0	0	0	0	0	0	9	0	0	32	40	339	392	80	73	0	112	245	86
3e526e7f9d0ce0f82aa692324290bf59	0	0	20	54	0	0	0	86	121	243	226	0	78	0	0	244	0	0	0	76	0	0	109	143	0	0	0	0	0	0	0	0	0	0	0	0	0	0	0	0	0	0	0	0	0	37	0	0	0
57a1480fce98c69aef0b4b5f4ecda899	0	0	0	0	0	0	0	0	0	0	0	0	0	0	0	0	0	0	291	0	313	155	0	0	0	0	0	0	0	0	0	0	0	0	0	0	0	0	0	0	0	0	0	280	268	13	0	0	251
181b827566b6d7d603e8ef1e9e6812ca	0	51	0	0	0	0	34	177	62	101	137	26	164	61	0	171	0	16	34	263	35	56	133	208	0	0	0	12	0	0	0	0	0	0	0	0	0	0	0	0	0	0	0	15	8	0	0	5	8
beb80782511f563d282863675357d306	0	0	0	0	0	0	0	0	52	0	0	0	33	0	0	0	14	186	78	0	40	47	19	16	0	0	0	0	0	0	0	8	0	5	0	0	0	0	0	18	0	56	85	116	94	0	117	203	157
49864a4528c297533d9be4bda6a24301	0	0	0	0	0	0	0	0	100	0	0	0	0	0	17	0	0	28	219	0	186	119	0	0	0	0	0	0	0	0	0	0	0	0	0	0	0	0	30	0	0	0	0	238	174	0	0	73	214
2b95a72a80e038e8b0447f83109b92d6	58	50	73	33	69	0	52	0	0	0	0	59	0	0	56	0	60	0	0	0	0	0	0	21	55	59	60	77	70	50	92	64	69	62	0	0	79	84	59	46	61	0	0	0	0	69	21	0	0
e3f8055ef538f9e40b263dcd2be850fb	0	0	0	0	0	0	0	0	47	0	0	0	0	0	0	0	0	0	211	0	264	92	0	0	0	0	0	0	0	0	0	0	0	0	0	0	0	0	0	0	0	0	13	61	239	0	21	63	401
2f9538a94a3c789caccc605eab6c3291	10	0	0	0	0	0	11	359	26	128	253	26	220	67	0	172	0	0	0	261	0	0	81	248	0	0	0	0	0	0	0	0	0	0	0	0	0	0	0	0	0	0	0	0	0	0	0	0	0
84c747e107109dfc90b0771706940366	0	0	0	0	0	0	0	0	0	0	0	0	0	0	0	0	0	66	0	0	0	0	0	0	0	0	0	0	0	0	0	0	0	0	19	9	7	0	0	0	42	52	76	759	0	0	213	139	409
e7d9ca1cd5e27a7d723e0da16c81a634	32	39	25	28	18	35	55	0	0	0	0	37	0	0	37	0	22	77	0	0	0	0	0	0	18	28	21	18	20	29	30	27	35	17	32	78	32	19	35	78	56	95	75	74	52	25	45	91	65
18d394dd9f91f2b1e4359f8d81049e88	55	49	50	192	50	49	0	0	0	10	0	0	0	0	0	0	42	0	0	0	0	0	0	0	142	47	81	47	97	38	88	59	84	61	93	0	132	58	65	0	0	0	0	0	0	74	0	19	0
8fa97339e924ea0ad7c3a775d93d570a	0	0	0	0	0	0	94	0	0	0	0	0	0	0	0	0	0	104	58	0	93	0	0	0	0	0	0	0	0	0	0	0	0	0	0	99	0	0	0	84	98	115	111	76	85	0	131	110	82
e90812dd3e79ccab95b4913881cc94d4	0	0	0	0	0	0	0	78	112	113	102	0	101	70	28	128	25	20	48	105	76	47	179	126	25	0	0	0	0	0	0	0	0	0	0	0	0	0	0	21	0	0	0	0	55	0	29	0	0
0a4de240b67d3da9b121688f7d5365e9	0	0	0	0	0	0	0	438	0	55	193	30	281	107	0	178	23	17	12	393	0	0	0	207	0	0	0	0	0	0	0	0	0	0	0	0	0	0	0	0	0	0	0	0	0	0	0	0	0
0e401164dc2a5189f1458b26e09d1f7b	0	0	0	0	0	0	0	0	180	78	34	0	0	0	0	0	0	0	131	0	203	211	59	0	0	0	0	0	0	0	0	0	0	0	0	0	0	0	0	0	0	0	0	109	82	0	0	0	43
d48254b13350c460539945f0f7a01943	0	0	0	0	0	0	0	115	153	127	147	0	164	89	0	146	0	0	0	123	67	132	147	135	0	0	0	0	0	0	0	0	0	0	0	0	0	0	0	0	0	0	0	0	0	0	0	0	0
b8ef6677e966321f10473c2937003503	35	41	43	15	26	49	19	17	19	3	22	41	29	21	38	11	8	7	31	0	28	16	0	0	47	36	33	26	18	58	47	36	57	32	24	57	38	32	40	33	48	5	8	22	6	61	27	1	0
19bd498e53b177ea433e01ee87851594	4	0	0	61	13	7	28	30	66	50	39	19	10	11	22	28	16	1	32	60	95	115	86	49	61	0	25	6	4	0	37	0	47	7	4	19	0	0	0	24	48	5	42	47	64	16	31	48	75
5c9cc7de7c38e6fb933bfc18979a4ccf	0	0	12	25	23	0	72	0	0	0	0	16	0	0	24	0	32	0	0	0	13	0	0	0	73	34	56	65	34	164	22	13	17	9	32	116	69	37	27	149	126	148	126	20	22	31	27	0	19
9ff8bbb48ff197a5bee476177499a325	63	0	81	0	98	45	37	0	0	0	0	78	0	0	56	0	45	0	0	0	0	0	0	0	49	66	54	116	61	65	0	58	0	0	0	90	85	62	64	115	89	0	0	0	0	84	0	0	0
f068ed7635479e9b4e835cd305e05043	46	48	51	48	36	51	48	0	0	0	0	50	0	0	69	0	29	0	0	0	0	0	0	0	36	56	48	45	40	32	53	47	43	48	41	67	67	57	0	72	65	54	60	0	0	46	70	0	0
73db0a9d06141cfa29e165a3f87e38c7	0	0	0	19	0	0	0	0	172	0	0	21	0	0	0	0	20	60	125	0	180	227	0	0	19	35	35	0	0	0	0	0	0	0	0	0	0	0	0	0	0	0	0	153	145	0	0	92	124
57afb93819f58a6676435c9232fc79b3	0	0	0	0	0	0	0	5	39	16	8	0	21	0	0	31	0	133	155	8	154	74	35	8	0	0	0	0	0	0	0	0	0	0	0	0	0	0	0	0	0	0	0	250	211	0	0	165	190
3d338d86c44e99913838281be117565c	0	0	0	0	0	0	0	0	162	103	86	0	27	7	0	76	0	0	127	0	178	189	139	95	0	0	0	0	0	0	0	0	0	0	0	0	0	0	0	0	0	0	0	114	94	0	0	0	0
bc7206327e68c99105cf64c558e9bd99	0	0	0	0	0	0	0	0	157	111	0	0	0	0	0	27	0	0	165	0	161	168	113	0	0	0	0	0	0	0	0	0	0	0	0	0	0	0	0	0	0	0	0	113	89	0	0	13	85
234fa0b3b075ebf55e91f9f9e8275720	0	0	69	187	54	39	0	0	0	0	0	81	0	0	64	0	63	0	0	0	0	0	0	0	0	80	123	65	86	59	54	92	68	53	61	0	73	71	79	49	0	0	0	0	0	69	0	0	0
13c5cc12075eda17483153a7fc8935b2	70	73	93	0	51	52	40	0	0	0	0	0	0	0	51	0	58	0	0	0	0	0	0	0	79	79	74	51	72	46	86	73	97	0	77	41	103	73	77	0	42	0	0	0	0	54	0	0	0
81f3198e2f4a995d6063df73d1207066	62	42	58	34	55	108	88	0	9	0	0	52	0	14	67	10	42	0	0	0	0	11	0	10	27	37	36	25	37	25	78	67	50	46	64	39	63	56	42	49	51	28	10	0	0	33	31	0	0
384affac776dfd99d3eff2307b6fecb0	10	41	56	34	176	57	5	40	11	11	19	0	11	72	0	0	0	0	0	1	6	9	14	17	10	0	8	15	0	0	89	108	328	538	73	67	0	8	0	0	7	7	5	0	0	0	0	8	8
5086e9d302a633ed7afa683762a645c6	61	37	61	21	63	31	68	0	0	0	0	48	0	0	61	0	50	0	0	0	0	0	0	0	46	37	34	44	28	40	76	44	51	41	113	50	55	64	93	37	42	30	23	0	0	51	0	0	0
c3920f6521a8e22537952570ec5dcad8	0	0	0	0	0	0	0	0	93	0	0	0	0	0	0	0	0	0	244	0	316	174	29	0	0	0	0	0	0	0	0	0	0	0	0	0	0	0	0	0	0	0	0	232	204	0	0	0	181
c841cb6d590851d42ffff800e806b688	0	0	0	0	0	0	0	0	15	0	0	0	0	0	0	0	0	208	104	0	128	22	0	0	0	0	0	0	0	0	0	0	0	0	0	0	0	0	0	0	0	58	73	176	224	0	64	177	185
e4556c8a99914f0e3916e5c308d60994	21	0	18	0	13	8	39	833	27	187	133	31	42	17	22	29	25	0	0	0	109	8	15	32	20	6	0	23	0	0	9	29	9	0	19	39	0	0	0	38	0	0	50	17	0	0	0	0	0
e7588c80fbf5de72c73a87e5f7fe1530	0	0	0	0	0	0	0	86	106	104	101	0	95	46	0	169	0	0	66	106	75	135	122	108	0	0	0	0	0	0	0	49	0	0	0	0	0	0	0	0	0	0	0	51	39	0	0	0	0
b687f78006c3bc2fcba9e35760141edd	25	0	0	0	0	0	0	158	68	158	141	40	153	116	0	206	52	40	0	138	53	0	137	206	0	0	0	21	16	0	0	0	0	0	14	0	0	0	0	0	18	15	0	0	0	0	0	0	0
b03060fdb7cac5e32967afbac0849be5	0	0	0	50	0	0	49	131	143	83	128	0	108	53	0	72	0	0	0	151	0	66	146	133	0	0	0	0	0	0	0	0	0	38	0	0	0	0	0	0	0	0	0	0	0	0	101	39	0
8b09cf806abdfa5dddac2cc81a507876	0	0	0	26	0	0	102	22	513	39	124	19	0	6	13	30	0	0	0	13	229	12	10	0	41	0	42	23	57	8	0	0	4	0	0	7	100	32	31	23	0	0	16	119	110	13	12	0	0
ee23b86d0e43b72ac76149dd47146358	0	0	0	0	0	0	0	0	185	93	50	0	0	0	0	71	0	0	137	0	116	180	157	56	18	0	0	0	0	0	0	14	0	11	0	12	0	0	0	0	0	0	13	79	53	0	0	0	0
a76700cb5983c586301362b6cd292247	0	0	0	0	0	0	0	168	0	269	193	0	138	25	0	226	0	0	0	142	0	0	243	267	0	0	0	0	0	0	0	0	0	0	0	0	0	0	0	0	0	0	0	0	0	0	0	0	0
6d8b381b4902f3eb0c2bc79690c61eec	62	17	36	19	48	79	26	14	0	15	15	84	16	0	84	0	0	8	0	11	11	0	11	0	51	40	50	40	51	22	43	80	68	61	44	54	43	63	101	29	63	0	10	0	0	90	12	12	0
5926c229bb29bc17d7482aa893398d48	0	0	0	33	0	0	24	0	220	94	29	0	0	0	0	0	0	0	98	0	61	154	66	0	29	0	0	0	0	6	6	0	9	11	0	0	0	0	6	23	16	0	0	121	84	17	29	0	0
c8203e183eede23d86ee4d7827572b2c	0	0	0	0	0	0	0	0	0	0	0	0	27	0	0	0	0	205	109	0	79	49	0	0	0	0	0	0	0	0	0	0	0	0	0	0	0	0	0	0	0	77	93	133	100	0	111	206	149
2cffaf6f9b8ce320c364dd2a47aaffb0	69	44	58	63	0	37	89	0	0	0	0	78	0	0	94	0	43	0	0	0	0	0	0	0	62	47	51	68	81	35	47	58	29	29	49	32	88	43	46	63	64	0	0	0	0	60	0	0	0
94ef08db649a5339b6de95109a8bad0f	5	0	0	18	10	10	0	265	234	98	109	23	29	62	31	27	28	0	18	41	15	0	28	0	9	0	0	14	0	0	0	0	17	0	0	0	0	0	6	103	132	45	114	18	12	0	0	29	149
5762bc04aa308e286bf0519516ef2b47	0	0	0	0	0	0	0	176	84	143	202	14	166	74	0	187	0	0	17	225	34	64	152	177	0	0	0	0	0	0	0	0	0	0	0	0	0	0	0	0	0	0	0	0	0	0	0	0	0
f8e201fe942203e45d4fc51536ac4f26	0	0	0	0	0	0	0	98	60	107	100	57	98	56	0	152	44	61	70	74	69	45	47	77	40	38	0	51	0	0	0	0	0	0	19	0	0	0	0	7	0	0	0	40	44	0	43	40	70
325ca25e9c6f6066b183bad6d04cd2c9	0	0	0	0	0	0	0	0	0	0	0	0	0	0	0	0	0	189	0	0	0	0	0	0	0	0	0	0	0	0	0	0	0	0	0	0	0	0	0	0	0	230	214	92	78	0	181	188	67
a9266edae1a389b9765e6fd290689264	0	0	0	0	0	0	0	122	76	190	193	0	140	31	0	273	21	0	14	118	33	64	113	169	11	0	0	16	0	0	0	0	0	0	0	0	0	0	0	0	6	0	0	7	7	0	0	9	0
072c66724df8ba5c4e68846e8e7c0d46	0	0	0	0	0	0	0	247	0	153	220	0	195	61	0	218	0	0	0	300	0	0	114	245	0	0	0	0	0	0	0	0	0	0	0	0	0	0	0	0	0	0	0	0	0	0	0	0	0
e8349d9d037f2e7d11cd4d2eb3da09d7	0	0	0	0	0	0	8	281	103	122	183	12	173	69	0	169	15	10	0	237	22	50	99	177	0	0	0	0	0	0	0	0	0	0	0	0	0	0	0	0	0	0	0	0	0	0	0	0	0
e13e964e04c03694e1fc5fffd1e39962	0	8	0	0	0	0	0	0	0	0	0	0	0	0	10	0	0	220	0	0	0	0	0	0	0	0	0	0	21	0	0	0	0	0	0	0	0	9	0	29	14	263	234	54	56	0	140	174	51
385a2b5bd9408b1bc6aec7c1f03d320c	0	0	0	0	0	0	0	113	85	155	137	29	89	26	26	143	0	0	56	133	71	100	151	161	0	0	0	0	0	0	0	0	0	0	0	0	0	0	0	0	0	0	0	0	0	0	0	0	0
24c93b88e250144f6e7b722686f46cd0	0	0	0	0	0	0	0	0	0	0	0	0	0	0	0	0	0	140	95	0	113	0	0	0	0	0	0	0	0	0	0	0	0	0	0	0	0	0	0	0	0	56	76	337	240	0	45	158	275
6a7c293dd7d370cb2a4f5c90cc0497cd	60	30	54	36	38	23	0	0	0	0	0	54	9	0	0	13	68	14	0	12	0	7	0	0	64	102	93	102	163	57	29	73	25	0	48	0	72	43	115	51	26	15	0	0	0	97	0	9	0
973bbd0c55a6ca9bd2bdaf9f844332b9	18	0	0	0	0	0	0	0	0	0	0	9	14	16	22	11	0	189	16	14	0	0	0	0	0	0	0	0	10	0	0	0	0	0	0	0	0	0	13	22	15	100	112	60	61	18	115	208	73
79a07e88d69da3c41b3b6d8670027a32	39	33	66	145	61	37	0	7	0	7	5	18	0	0	17	12	26	9	0	11	0	8	13	0	51	87	186	103	166	56	53	13	32	15	48	23	57	61	66	19	28	0	3	4	0	58	0	0	0
287dbe20fad2efec6f3f906d8f6d522a	0	0	0	0	0	0	59	116	122	167	182	0	147	62	0	230	0	0	0	100	0	49	101	91	0	0	0	0	0	0	0	0	0	0	0	0	0	0	11	0	0	0	0	0	0	0	0	0	0
eb8f6015240f91302e58d72667c8600c	49	26	33	34	31	28	21	0	0	0	0	20	12	21	59	0	17	43	0	0	0	0	0	0	21	17	26	37	43	22	34	38	18	14	31	21	37	39	27	31	48	123	116	29	0	28	186	41	0
0efdb406d46fefb208288e8ebdb294ad	0	0	0	0	0	0	0	63	41	83	98	42	194	633	0	96	55	80	29	77	16	39	53	73	0	0	37	0	0	0	0	0	0	0	0	0	0	0	0	0	8	0	0	0	7	0	0	0	27
26defcad0a413ccbc4134c59b5c0905f	29	9	0	0	0	0	0	5	0	0	10	0	0	0	52	0	0	82	0	0	0	0	0	0	0	0	0	9	33	0	0	0	0	24	0	13	7	14	10	32	22	343	312	23	20	0	117	26	0
d12c9b63b80b127584dd61fa71d22e9e	0	0	0	0	0	0	0	202	0	151	228	0	227	118	0	269	0	0	0	182	0	0	80	173	0	0	0	0	0	0	0	0	0	0	0	0	0	0	0	0	0	0	0	0	0	0	0	0	0
54f27ad2afc3ebe505774cd825f5e312	0	0	0	0	0	0	20	0	50	0	0	0	0	0	0	20	0	0	184	0	251	89	22	0	0	0	0	0	0	0	0	0	0	0	0	0	0	0	0	0	0	0	10	32	189	0	37	74	394
c3c5d7aa7cc1ee4636dd0f894c3185fd	0	0	0	0	0	0	0	198	92	90	176	0	135	57	0	184	0	0	0	231	44	76	124	186	0	0	0	0	0	0	0	0	0	0	0	0	0	0	0	0	0	0	0	0	0	0	0	0	0
b4b92d74af1964e7d5de05c7040b0b5a	25	21	10	14	0	10	21	0	0	0	0	15	15	0	32	19	0	110	0	8	0	0	0	0	0	0	0	13	18	13	13	0	8	0	14	19	0	13	0	41	39	192	159	29	16	15	234	182	22
68ae56a490a67908645190c51aea20f5	0	0	0	0	0	0	0	0	40	0	0	0	0	0	0	0	0	116	133	0	134	87	23	0	0	0	0	0	0	0	0	0	0	0	0	0	0	0	0	0	22	36	50	170	160	0	51	110	196
d5528e4bceb0d1e9f65fe4158bfd4c18	0	0	0	0	0	0	0	0	0	0	0	0	0	19	0	0	0	216	0	0	0	0	0	0	0	0	0	0	0	0	0	0	0	0	0	0	0	0	0	34	0	360	421	0	0	0	171	184	0
c468a184c4739c72feba75bae06c173b	0	0	0	0	0	0	0	0	156	71	35	0	0	0	15	40	0	0	151	0	96	141	59	32	0	0	0	0	0	0	0	0	0	0	0	0	0	0	0	0	0	0	0	98	92	0	14	17	67
631bad1342f60a1ec56064efc3f72038	0	0	0	0	0	0	0	0	154	234	139	0	0	0	0	116	0	0	0	0	23	125	211	96	0	0	0	0	0	0	0	0	0	0	0	0	0	0	0	0	0	0	0	0	0	0	0	0	0
f4c8840360c8205b85ddc4189fe17f0b	30	17	22	36	22	37	47	0	0	0	0	0	0	0	60	0	17	72	0	0	0	0	0	0	23	0	0	26	0	22	30	26	18	26	19	92	35	42	17	99	57	157	136	38	34	0	97	62	0
d1ad9069f197231328064320df8f0575	0	0	0	0	0	0	0	0	0	0	0	0	0	13	0	0	0	158	71	10	75	35	0	0	0	0	0	0	0	0	0	0	0	0	0	0	0	0	0	14	0	16	33	245	214	9	81	210	182
424ce4208e172e7e8de05730f42093bb	0	0	0	0	0	0	30	0	27	0	0	11	22	16	18	33	0	0	314	13	278	48	26	0	11	0	27	0	0	0	0	0	0	0	0	0	0	0	11	0	0	0	0	0	365	0	0	0	0
874f68e0f8ca56c99e556c882f7c8831	13	0	4	0	13	0	12	24	0	58	47	29	67	43	37	65	32	40	118	27	50	43	32	43	21	22	11	0	0	8	0	0	0	7	4	0	8	18	7	23	24	30	39	92	77	21	49	88	117
d842da87b23a9bd3ca38703e5bbcb9b1	0	0	11	0	0	0	0	0	0	0	0	0	0	0	0	0	0	187	0	0	0	0	0	0	0	0	0	0	0	0	0	0	0	0	0	0	0	0	22	25	0	65	92	0	52	0	275	344	44
684cdc5095dfbcb6444403fd07f8d38f	0	0	0	0	0	0	53	0	0	0	0	0	0	0	0	0	0	94	0	0	0	0	0	0	97	0	0	0	0	0	0	0	0	0	0	235	0	0	0	133	0	176	165	44	0	0	41	65	0
752989e100f51ffaf4c5bc8a03dc15f1	0	0	0	0	0	0	0	0	0	0	0	11	21	0	0	31	0	136	67	0	60	0	0	0	5	0	0	0	0	0	0	0	0	0	0	14	0	0	11	0	0	175	132	119	99	0	90	202	180
67c219dd54817c53f58880534a725dee	0	0	0	0	0	32	26	18	24	61	75	0	34	860	0	64	25	36	29	0	11	13	21	21	0	0	24	0	0	0	0	48	0	0	0	0	0	0	0	0	17	44	0	0	0	0	23	71	77
8f008b175303d1f417629fa69fd38916	79	64	79	0	47	92	0	0	0	0	0	74	0	0	36	0	0	53	0	0	0	13	36	0	35	0	35	0	0	41	137	124	165	131	161	65	0	83	0	0	39	0	0	56	0	0	0	0	0
8a32da8ae5fa151f083cad0af448c19b	0	0	0	0	0	0	0	0	60	0	0	0	0	14	0	0	0	103	133	0	129	117	0	0	0	0	0	0	0	0	0	0	0	0	0	0	0	0	0	0	0	36	43	179	173	0	47	103	148
1a1f8aebe84a5b6edb43cb6a7d994c6d	0	0	0	0	0	0	0	93	147	228	231	0	0	0	0	176	0	0	0	64	0	57	225	233	0	0	0	0	0	0	0	0	0	0	0	0	0	0	0	0	0	0	0	0	0	0	0	0	0
000c3ef2a4ff469d6650dc771f6e7b64	36	47	0	35	45	0	50	0	0	0	0	46	0	0	74	0	0	0	0	0	0	0	0	0	0	0	33	53	43	0	39	0	0	0	0	0	47	40	43	73	73	137	126	0	0	33	178	0	14
545ba592de115c15f08a00a617bb2ab5	25	0	0	0	0	0	0	162	57	137	171	0	200	44	0	186	51	26	0	193	0	46	116	203	0	0	0	42	21	0	0	0	0	0	0	0	0	0	0	0	0	0	0	0	0	0	0	0	0
cf4df1cc2e610e78faabfb5c396ae314	0	0	0	0	0	0	0	223	42	69	158	0	223	354	0	114	0	0	0	245	16	20	55	177	0	0	0	0	0	0	0	0	0	0	0	0	0	0	0	0	0	0	0	0	0	0	0	0	0
528882974aed1e0ea7ffa2b2f1d467eb	0	53	81	0	57	71	0	0	0	0	0	65	0	0	68	0	84	0	0	0	0	0	0	0	67	109	44	127	79	59	63	45	59	0	81	0	0	93	113	0	0	0	0	0	0	79	0	0	0
f9da3478562c0c8ef9b589a5a52bbe8d	0	4	0	10	0	0	21	32	83	49	68	9	56	0	6	91	11	12	96	26	81	105	65	66	9	5	10	0	0	0	0	12	0	0	0	5	0	0	0	12	4	24	26	100	84	0	24	36	76
082aec82c4b39d3a404f56262406de39	0	0	0	0	0	0	0	31	160	124	90	26	33	24	0	71	0	0	102	25	121	184	179	91	0	0	0	0	0	0	0	0	0	0	0	0	0	0	0	0	0	0	0	87	69	0	0	0	0
d559725dfd08c28ad6bce246755da590	0	0	0	0	0	0	0	11	293	62	29	0	0	0	0	13	0	0	112	0	138	287	113	8	8	0	0	0	0	0	0	0	0	0	0	0	0	0	0	0	0	0	2	11	68	0	9	7	25
8752c596dcd18cbb7d24b0bb0cbbd757	0	0	0	0	0	0	0	19	129	122	90	0	0	0	0	64	0	0	119	0	121	168	155	43	0	0	0	0	0	0	0	0	0	0	0	0	0	0	0	0	0	0	0	76	70	0	0	0	76
9b4631006ba2f949b9cd72e6c37cd31e	0	0	0	15	0	0	15	0	111	59	45	0	0	0	0	38	0	0	123	0	98	99	98	18	0	26	19	0	0	0	0	0	0	0	0	0	0	0	0	0	0	18	0	104	128	0	40	37	79
221fedb5e4c69fe0bc7694f6bb473b24	70	62	58	31	43	67	0	0	0	0	0	50	0	0	51	0	46	0	0	0	0	0	0	0	55	80	0	54	69	50	81	91	57	99	48	0	47	56	65	0	54	0	0	0	0	69	0	0	0
986a3dbc2f3e44c22467b760c26f5bde	0	0	0	0	0	0	0	0	0	0	0	0	0	0	0	0	0	381	0	0	0	0	0	0	0	0	0	0	0	0	0	0	0	0	0	0	0	0	0	0	0	262	269	0	0	0	285	184	0
5d30bd087eaa7f4c025988f83aabb64f	0	0	0	0	0	0	0	0	144	94	73	0	0	0	0	0	0	0	105	0	170	248	165	0	0	0	0	0	0	0	0	0	0	0	0	0	0	0	0	0	0	0	0	0	69	0	0	0	0
7962e4bc85ecadc6126cbf9efd8a5135	8	0	0	0	0	0	11	190	33	71	119	22	168	153	21	140	23	19	23	199	23	53	106	156	0	0	0	21	0	0	0	0	0	0	0	0	0	0	0	0	0	0	0	10	4	0	0	9	9
b2403fb1871b6ade9e5cb6c9904ac061	52	57	55	93	0	61	46	0	0	0	0	0	0	0	0	0	66	0	0	0	0	15	0	0	67	53	50	35	0	0	83	60	78	61	81	52	65	64	48	58	99	0	0	0	0	60	0	0	0
f9290d80cecb7deca9df8d24053396a2	0	0	0	0	0	15	0	20	105	156	113	22	30	28	0	88	17	11	36	9	53	89	173	109	0	25	14	0	0	0	0	0	0	0	0	0	0	0	0	0	0	0	0	33	0	0	38	17	0
9a25eb6384d2251e4f77aa1c75b2b7d9	16	8	16	0	0	0	0	0	0	0	0	0	0	0	31	24	0	161	75	0	45	0	8	0	0	0	0	0	17	0	0	0	0	0	0	0	0	0	14	0	38	130	124	93	109	0	146	153	96
62e51011006cf022101bff5057758339	64	58	59	9	58	50	64	0	0	0	0	49	0	0	38	0	43	0	0	0	0	0	0	0	48	59	43	43	35	50	64	46	48	92	56	62	37	40	60	44	36	14	0	0	0	55	0	0	0
dc3a7f8ee2feb744e3bfe04394d88821	0	0	0	30	0	0	0	33	140	62	37	0	30	27	0	52	0	0	135	0	185	127	90	51	0	0	0	0	0	0	0	0	0	0	0	0	0	0	0	0	0	0	0	104	76	0	0	0	0
2d5071a6009a8bf747b86a502e7ce4b8	0	0	40	0	0	76	0	0	0	0	20	0	0	22	0	0	0	0	0	0	0	0	14	0	78	72	189	100	70	81	133	52	41	0	70	0	0	0	0	0	0	0	0	0	6	93	0	0	190
82039f64e271af4e1f14a9a18013406e	0	0	0	9	9	9	14	0	122	145	97	15	39	0	12	104	0	0	43	0	61	140	152	85	7	16	19	9	0	0	0	0	0	0	0	0	0	0	0	0	0	0	0	20	40	0	11	14	26
b35daeea34ceb7b858261bcb1de86850	0	0	0	0	0	80	0	0	0	0	0	0	0	1116	0	0	0	0	0	0	0	0	0	0	0	0	0	0	0	0	0	0	0	158	0	63	0	0	0	0	86	0	57	0	0	0	0	0	0
2ae070da24a9a4e9f6d452e5f9fd9bdd	46	0	0	0	0	0	0	144	0	0	0	0	0	0	0	305	0	0	0	0	0	0	0	1221	0	0	0	0	0	0	0	0	0	0	0	0	0	0	0	0	0	0	0	0	0	0	0	0	0
8c47caa436b4b078d5c8336676b371e5	0	0	0	0	0	0	57	35	136	92	106	0	79	29	0	52	35	24	50	62	38	124	128	88	0	30	0	0	0	0	0	0	0	0	0	0	0	0	0	0	0	0	0	0	0	0	50	0	59
356f67f7ec021aade46560da0dba8c5b	0	0	0	0	0	0	0	0	0	0	0	0	0	0	0	0	0	238	0	0	0	0	0	0	0	0	0	0	0	0	0	0	0	0	0	0	0	0	0	0	0	155	140	111	97	0	172	226	147
6272d40e83d31b4db9eedaf01e25f698	0	0	0	0	0	0	0	50	62	59	40	0	64	41	0	76	0	63	46	46	55	54	63	52	0	0	0	0	0	0	0	0	0	0	0	0	0	0	0	0	0	0	59	52	68	0	67	113	76
c313041c414f4c48cd01eebfe91870f5	0	0	0	4	0	0	0	172	42	87	151	22	135	0	0	184	0	0	29	238	40	75	102	233	0	0	0	0	0	0	0	0	0	0	0	0	0	0	0	0	0	0	0	9	0	0	0	0	6
12a077b53c91c84e1eb6beb265257d2c	0	0	0	0	0	0	0	0	0	0	0	0	11	0	0	0	0	112	33	0	38	0	0	0	7	0	19	0	0	0	0	0	9	0	0	0	0	0	11	16	26	50	72	217	214	16	79	197	232
02a49bd201cf17b55f833c0c4f78490c	63	61	49	24	49	76	46	0	0	0	0	26	0	0	29	0	54	0	0	0	0	0	0	0	47	48	37	65	48	55	72	56	60	57	78	35	59	44	75	25	20	0	0	0	0	56	0	0	0
19941f205d2624df3b2c2ba664231414	0	0	0	0	0	0	13	0	141	53	32	21	0	0	0	0	0	0	95	19	128	152	96	21	0	0	0	0	0	0	0	0	6	0	0	0	0	6	0	0	0	0	15	97	84	0	31	16	82
a3e3759b05256130b2e7d7842b62395e	0	0	0	0	0	0	0	0	0	0	0	0	0	0	0	0	0	112	0	0	0	0	0	0	0	0	0	0	0	0	0	0	0	0	0	8	0	0	0	0	37	54	32	434	0	0	59	290	546
81ca9d4e296e144cf99a348a45dc1da2	0	0	0	0	0	0	0	0	0	0	0	0	0	0	0	0	0	264	0	0	0	0	0	0	0	0	0	0	0	0	0	0	0	0	0	5	0	0	0	0	0	120	125	91	70	0	160	253	81
6804b6280583443f65a7cab8fcc47036	59	59	70	0	43	38	34	0	0	0	0	50	0	0	57	0	74	0	0	0	0	0	0	0	48	50	32	45	51	57	84	69	31	68	53	44	42	32	71	40	56	0	0	0	0	61	0	0	0
abfe9b8a5b09121e085afd73a61447bc	44	44	0	0	0	69	81	0	0	0	0	64	0	0	0	0	28	0	0	0	0	0	0	0	0	55	50	53	38	60	78	79	62	71	59	59	54	60	71	44	59	0	0	0	0	0	0	0	0
c7131f5f41c99547896ae55fe457197b	0	0	0	0	0	0	0	228	0	89	125	0	270	292	0	141	30	22	0	329	0	0	0	163	0	0	0	0	0	0	0	0	0	0	0	0	0	0	0	0	0	0	0	0	0	0	0	0	0
c71a7ce2c0351a9cfe54830d69e6ae67	0	0	0	0	0	0	0	383	0	96	190	0	229	24	0	154	0	0	0	310	0	0	30	245	0	0	0	0	0	0	0	0	0	0	0	0	0	0	0	0	0	0	0	0	0	0	0	0	0
7d1df1944462e209448b02ee118ff9f1	0	0	0	0	12	0	0	0	161	104	64	34	27	35	0	41	17	30	78	28	31	99	62	30	0	38	0	0	0	0	16	15	8	0	0	0	0	0	0	0	0	0	0	38	37	0	56	0	38
8ac1133f85873f9caccddf6b763a36fe	63	52	71	150	59	107	0	0	0	0	30	36	0	0	52	0	45	0	0	0	0	0	0	0	53	0	0	56	43	0	65	75	52	81	70	51	70	47	51	69	52	0	0	0	0	62	0	0	0
c0e6cd5e7f5eed27cbb2201004e9438c	0	0	0	0	0	0	0	201	0	89	107	0	244	397	0	126	0	0	0	240	0	0	83	150	0	0	0	0	0	0	0	0	0	0	0	0	0	0	0	0	0	0	0	0	0	0	0	0	0
434492dfe19f3675b2bb002ea4650243	0	0	0	0	0	0	0	0	64	0	0	0	0	0	0	0	0	65	163	0	176	84	68	0	0	0	0	0	0	0	0	0	0	0	0	0	0	0	0	0	0	0	28	148	136	0	37	90	133
a7fb73795a62eb27e56a6fc538cbce3a	0	0	0	0	0	0	0	0	0	0	0	0	0	0	277	0	0	0	0	0	0	0	0	0	354	346	0	0	0	0	0	227	0	0	0	0	0	0	0	172	0	0	0	0	0	0	0	0	0
44376b19ab7c023739b04e2ee5302221	5	0	0	8	0	12	0	162	0	130	145	11	517	74	0	205	30	0	25	101	12	0	34	92	0	14	3	0	14	0	0	0	0	0	0	0	0	0	0	4	10	0	0	0	0	0	0	8	4
05f7964a3967ecb43a8dbf7891b805e9	0	0	0	0	0	0	0	0	0	0	0	0	486	582	0	0	0	0	0	605	0	0	0	0	0	0	0	0	0	0	0	0	0	0	0	0	0	0	0	0	0	0	0	0	0	0	0	0	0
96d59fc3a7c5d9904c6502160d1114cb	54	37	43	46	74	48	29	0	0	0	0	77	0	0	65	0	49	0	0	0	0	21	0	0	30	32	47	41	61	77	44	22	52	58	71	33	44	32	65	37	63	0	0	0	0	54	0	0	0
a196d8a1514a74d3a9545e5063ee781a	0	0	0	0	0	0	0	132	0	0	41	0	332	823	0	49	32	33	31	113	0	0	23	47	0	0	0	0	0	0	0	0	0	0	0	0	0	0	0	0	0	15	0	0	0	0	0	0	0
703468ee026c3bec8e703a689048f7e9	0	6	0	0	12	0	13	168	38	55	112	0	241	318	0	86	53	53	34	168	36	29	38	106	0	18	21	13	0	0	0	0	0	0	11	0	0	0	0	0	0	0	0	0	0	0	0	0	18
cd6c3a3e0433707e15a758143d9c91a9	0	0	0	0	0	0	0	81	67	170	185	0	86	0	18	241	0	0	0	115	0	45	123	201	0	0	0	0	0	0	0	0	0	0	0	0	0	0	0	0	0	0	0	0	0	0	0	0	0
74b996e3ce742b6aaae9cd3766c3da76	0	0	0	0	0	0	45	0	0	0	0	0	0	0	0	0	0	203	0	0	0	0	0	0	0	0	0	0	0	0	0	0	0	0	0	0	0	0	0	0	0	0	86	156	180	0	103	307	232
aad989f28f760ae1a16241650859dfd5	0	0	0	0	0	0	0	3	78	3	7	0	16	14	0	21	0	0	216	11	197	114	0	10	0	5	0	12	0	0	0	0	0	0	33	0	0	0	0	0	0	0	0	147	140	0	0	0	108
19b539153692e4e268e24f02e34a0e56	0	0	0	72	0	0	0	0	0	38	0	0	53	431	0	129	0	0	0	0	0	123	0	57	0	0	0	0	0	0	0	0	0	0	38	0	0	16	0	0	0	0	0	0	0	0	0	0	564
324921d9eefb325adc4b0ed3f77ec62c	17	0	0	0	0	0	0	0	0	0	0	0	0	25	24	22	0	146	0	0	0	0	0	0	0	0	0	0	0	0	7	0	0	0	0	0	0	12	18	37	30	158	168	149	0	0	197	117	148
7332486486d2b3dd5389b6246cedd067	0	0	0	0	0	0	0	0	82	21	25	0	0	0	0	0	0	61	147	0	145	89	59	0	0	0	0	0	0	0	0	0	0	0	0	0	0	0	0	0	0	0	23	204	188	0	0	78	144
72bef56c72d8dd34313afdc5771d5320	0	0	0	0	0	0	0	0	0	0	0	0	0	0	0	0	0	0	0	0	0	0	0	0	0	0	0	0	0	135	0	0	0	0	0	0	0	0	0	0	0	271	168	0	0	0	169	0	0
8f62fc30f4434d2239877e8cc80fb496	37	48	60	38	48	64	38	5	0	8	0	38	0	0	36	0	30	7	0	0	0	6	0	0	19	51	29	29	47	45	37	37	50	44	71	43	50	42	71	20	30	26	23	3	10	25	20	15	4
f6eba86dd97e400591bb0b48a9d81a49	0	0	0	0	0	0	0	361	0	96	156	0	192	163	0	110	0	0	0	294	0	0	66	162	0	0	0	0	0	0	0	0	0	0	0	0	0	0	0	0	0	0	0	0	0	0	0	0	0
b904b92a90e324f4c69366a869a94930	0	0	0	0	0	0	0	0	109	35	8	0	0	0	0	4	0	47	203	0	229	153	74	0	0	0	0	0	0	0	0	0	0	0	0	0	0	0	0	0	0	0	0	187	194	0	0	9	0
cc9ad340a9a06aa31e114f2b41e10310	41	19	25	56	32	66	48	0	10	0	0	24	4	0	35	0	19	11	7	8	19	7	0	13	64	29	36	43	49	43	38	42	16	36	43	44	84	82	53	52	35	33	0	0	0	55	0	0	0
5fa0587b15b7c5f06df560721570edae	0	16	0	0	0	0	0	25	0	14	20	0	26	0	0	34	0	139	0	0	0	0	0	0	0	0	0	0	38	0	0	0	30	0	0	0	0	0	41	30	52	286	270	29	0	0	104	108	0
2d4a444f857db23e5a1e8f70beb9594a	0	0	0	0	0	0	0	0	84	0	0	0	0	0	0	0	0	98	110	0	115	109	35	0	0	0	0	0	0	0	0	0	0	0	0	0	0	0	0	0	0	0	49	148	140	0	55	99	114
ffa8dd0b778d9ea45bb946b6ee931939	0	0	0	0	0	0	0	122	0	27	56	0	246	936	0	51	0	0	44	120	0	0	0	36	0	0	0	0	0	0	0	0	0	0	0	0	0	0	0	0	0	0	0	0	0	0	0	0	0
08b47615722794da6a036367f645ce3b	0	0	0	0	0	0	0	0	228	196	173	0	0	0	0	113	0	0	0	0	0	107	269	144	0	0	0	0	0	0	0	0	0	0	0	0	0	0	0	0	0	0	0	0	0	0	0	0	0
bbf6846641a2f8721d739abb4e69a4b7	25	15	31	10	18	24	44	18	0	11	0	45	0	0	58	0	23	12	0	0	12	0	0	0	69	53	46	50	32	49	12	23	34	11	25	99	52	76	52	36	64	38	39	9	10	63	25	14	0
e27cb9797985c373f5940757ecae6191	0	8	9	0	0	0	0	13	0	0	0	0	0	6	0	8	0	158	14	5	14	0	0	0	0	0	0	0	8	0	0	8	0	0	0	0	0	11	0	21	23	220	242	57	55	6	106	218	71
c07f425967242c01da725fb0ed254e2f	0	0	0	80	92	0	0	0	0	0	0	0	39	879	0	405	0	30	0	0	0	0	0	0	0	0	0	0	0	0	0	0	0	0	57	0	0	0	0	0	0	52	0	0	0	0	0	0	0
f195c18c5d7a03d0392d9162260f3751	0	0	0	0	0	0	0	57	57	298	268	0	0	0	0	226	0	0	0	0	0	0	190	271	0	0	0	0	0	0	0	0	0	0	0	0	0	0	0	0	0	0	0	0	0	0	0	0	0
4ca656c1bc8f8f64576a8676527dfe2e	0	0	0	0	0	0	0	0	0	0	0	0	0	0	43	0	0	168	0	0	0	0	0	0	0	0	0	0	0	0	0	0	0	0	0	0	0	0	0	0	0	268	277	0	0	0	226	125	0
e4470bbbd37e260a8b11207bc69279d2	0	0	29	74	0	0	84	0	0	0	0	0	0	0	0	0	0	0	11	0	0	0	0	0	103	62	56	79	98	102	0	0	0	0	43	87	133	50	58	73	0	0	0	0	0	69	0	0	0
f70393522166706b4e405e218b112d7f	0	0	0	0	0	0	0	0	144	0	0	0	0	0	0	0	0	0	176	0	165	242	89	0	0	0	0	0	0	0	0	0	0	0	0	0	0	0	0	0	0	0	0	90	58	0	0	0	52
a273a5af5947d603360c22446e2087bd	23	0	0	0	0	0	0	0	0	0	0	0	0	14	0	16	13	227	0	0	0	0	0	0	0	0	0	0	12	0	0	0	0	0	0	0	0	0	0	0	0	141	170	37	25	0	155	200	45
9d87ec551f8acf565f76a80e172a3d8e	0	0	0	0	0	0	0	0	0	0	0	0	16	11	0	17	0	185	21	0	36	0	0	0	0	0	0	0	0	0	0	0	0	0	0	0	0	0	0	0	21	94	114	106	74	0	86	242	122
2452a998b67f13475f863b266953f267	0	0	0	0	0	0	0	0	153	275	286	0	0	0	0	212	0	0	0	0	0	0	268	214	0	0	0	0	0	0	0	0	0	0	0	0	0	0	0	0	0	0	0	0	0	0	0	0	0
50501cd0232f1a772db8028c18d12d87	0	0	0	14	12	13	17	99	68	114	135	20	158	66	10	146	0	18	13	96	27	49	116	102	20	10	0	14	0	0	0	0	0	7	6	0	0	0	0	12	0	0	0	0	14	0	0	0	0
d9a1bb34e7edc1a2865adb3763c04ded	22	0	0	0	0	0	73	10	14	10	13	40	0	0	61	0	61	0	0	0	0	0	0	0	76	76	0	45	58	71	0	28	32	17	51	41	69	52	56	57	61	0	18	0	0	88	46	30	0
e90c226c1c3b794e68030f946f70e752	0	0	0	0	0	18	21	32	156	190	94	0	69	0	15	155	0	19	24	40	0	104	187	113	0	0	21	0	0	0	0	0	0	0	0	0	0	0	0	0	0	0	0	0	0	0	0	0	21
4a6ffe89cbdc0ba869dd1f9073873752	0	0	0	0	0	0	0	0	238	83	31	0	0	0	0	0	0	0	119	0	134	206	107	0	0	0	0	0	0	0	0	0	0	0	0	0	0	0	0	0	0	0	0	73	46	0	0	0	16
3e55906ed8ff656a2279c79afb9fcfdf	0	0	0	0	0	0	20	30	89	62	46	10	44	28	12	62	11	16	82	50	76	58	83	57	0	11	0	0	0	0	0	0	0	0	0	0	4	0	0	6	4	0	0	91	99	0	21	34	81
cbaaf7593f216995c2379a80a183de31	42	36	31	18	46	58	55	0	0	0	0	38	0	0	33	0	53	0	0	0	0	0	0	0	62	37	47	44	49	58	47	39	66	43	44	47	73	64	47	31	44	0	23	0	0	48	0	0	0
4c1663a62ef33808ef2d91ffbeb68d3c	16	8	0	0	13	9	15	102	31	93	150	0	164	168	20	154	37	29	8	88	27	42	101	147	0	0	0	0	0	0	0	0	0	0	0	0	0	0	0	0	0	0	0	0	0	0	14	0	10
6e0abb8f40bb59ddb54555f67b6aadb4	0	8	0	0	0	0	0	0	0	0	0	0	26	0	0	12	0	180	15	0	0	0	0	0	0	0	0	0	10	0	0	11	0	9	5	4	0	0	0	22	16	32	57	75	62	7	195	330	110
e7a0574a227b3fe1bd215774a7f5fc3f	7	7	9	4	9	12	34	18	0	0	6	12	0	13	59	6	18	56	13	9	15	0	18	0	52	53	89	21	62	29	0	20	7	8	9	50	54	69	14	26	47	47	87	4	0	19	80	59	0
a2c9f0a0d5c8619648f227239058eaef	68	30	54	21	78	31	20	0	0	0	0	52	0	0	52	0	31	0	0	0	0	0	0	0	44	60	54	67	44	31	43	67	46	42	41	0	64	53	43	32	41	36	25	0	0	26	27	0	0
82b8dba30ec404dce589c9f7ec66bd4b	0	0	0	0	0	0	0	186	0	220	192	0	186	0	0	319	0	0	0	169	0	0	89	241	0	0	0	0	0	0	0	0	0	0	0	0	0	0	0	0	0	0	0	0	0	0	0	0	0
814f69e492c9c33ff06ff3e42e9ea386	61	64	63	18	52	85	0	0	0	0	0	51	0	0	25	0	34	0	0	0	0	0	17	0	70	47	46	60	46	43	71	70	81	93	46	0	34	28	75	31	27	0	0	0	0	48	0	0	0
07ac307f2d622b343a06c42277ed38ec	0	0	0	0	0	0	0	0	38	0	0	0	0	0	0	12	0	130	85	0	79	46	17	0	0	0	0	0	0	0	0	15	0	0	0	0	0	0	0	0	0	19	52	153	122	0	38	164	175
88aecc94e62d36b136dbe35128aad159	46	55	59	20	48	50	11	8	0	0	0	40	8	9	0	0	48	10	0	0	0	12	0	0	47	35	37	45	31	39	81	85	77	95	47	0	31	40	59	41	45	0	0	0	0	45	0	0	0
f16d9a94af757492b401c9e40870375e	0	0	0	0	0	0	0	0	271	48	23	0	0	0	0	19	0	0	127	0	136	251	78	0	0	0	0	0	0	0	0	0	0	0	0	0	0	0	0	0	0	0	0	10	77	0	0	0	0
462769624bc1868eacb8d47f482f0b30	0	0	0	0	0	0	0	0	0	0	0	0	0	0	0	35	0	209	0	0	0	0	0	0	0	0	0	0	0	0	0	0	0	0	0	0	0	0	0	0	0	218	221	0	0	0	178	221	0
4d13a0d9f65ae2d8df89fe7a7bad97aa	0	0	0	0	0	0	0	0	0	0	0	0	0	0	0	0	0	161	0	0	74	0	0	0	0	0	0	0	0	0	0	0	0	0	0	0	0	0	0	27	0	138	143	161	144	0	152	166	130
953da124217132494df04c5293531fb5	80	85	63	0	56	95	43	0	0	0	0	0	0	0	0	0	0	0	0	0	0	0	0	0	39	74	67	62	65	53	59	80	78	89	89	38	46	52	0	0	42	0	0	0	0	53	0	0	0
df9c9b4f53d23d322d782eccd8eb17ac	40	20	21	31	30	33	59	0	0	0	0	22	0	0	41	0	20	47	0	0	0	0	0	0	38	35	22	32	28	26	31	0	17	0	20	42	40	26	24	75	63	93	87	0	0	32	68	33	0
ac0d640843c2b68f2161d0aa7293c222	0	0	0	0	0	0	0	0	185	108	29	0	0	0	0	27	0	0	96	0	123	216	138	0	0	0	0	0	0	0	0	0	0	0	0	0	0	0	0	0	0	0	0	62	27	0	0	0	0
a3522b8a643b47478cae4b7a21e37a6b	0	0	0	0	0	0	0	0	0	11	0	0	0	0	32	0	0	12	0	0	0	0	0	0	0	0	0	0	0	0	0	10	0	17	8	7	0	15	18	0	9	0	12	14	0	0	32	262	69
2fe44d39966943ddeb9f917f52c179fd	0	0	0	0	0	0	0	0	124	43	0	0	0	0	0	0	0	0	143	0	185	167	57	0	0	0	0	0	0	0	0	0	0	0	0	0	0	0	0	0	0	0	0	148	133	0	0	0	77
f8517ff6fc5b71d96725bd6f7eba8a0a	0	0	0	0	0	0	0	146	70	99	112	0	162	69	8	127	0	0	0	179	38	72	105	124	0	25	0	0	0	0	0	0	0	0	15	0	0	0	0	0	0	0	0	0	0	0	0	0	0
512e86517b7937db5150f6669b9c08a2	71	61	62	0	48	0	54	0	0	0	0	54	0	0	0	0	47	0	0	0	0	0	0	0	48	81	58	52	50	0	63	53	81	0	71	26	57	65	55	0	46	0	0	0	0	60	0	0	0
92f0dae509f4ebffb7f01ebf2c759161	58	57	109	41	55	45	29	0	0	0	0	0	0	0	19	0	44	17	0	0	0	0	0	0	0	60	39	65	58	33	62	60	75	73	66	35	32	33	55	16	20	0	0	0	0	38	0	0	0
f88ea94ee6b8d449e884134e88aac93c	0	0	11	117	0	20	42	0	19	0	0	23	6	11	52	0	37	0	12	0	21	7	0	8	30	14	27	39	14	53	14	30	0	12	13	95	29	14	20	156	116	71	84	14	29	18	62	0	0
50f30edf5c218accf5570f34b213ef8c	0	0	0	20	0	13	0	14	113	84	48	18	17	0	30	64	8	9	64	16	66	93	127	57	10	12	10	0	0	0	8	0	0	0	12	4	0	0	0	11	0	13	0	41	33	0	25	21	30
0e9aadaf939b399492ad0509bc6b207c	0	0	0	0	0	0	30	0	0	0	0	0	0	0	62	0	57	0	0	0	0	0	0	0	84	100	98	0	87	71	77	0	0	50	63	0	111	83	93	0	0	0	0	0	0	93	0	0	0
1139756dcc38963747f1f42b72dbb039	44	31	49	64	0	37	0	0	0	0	0	52	0	0	0	0	41	0	0	0	0	0	0	0	96	65	81	111	117	89	0	72	45	47	42	0	65	46	90	0	44	0	0	0	0	52	0	0	0
a40d82a9036a0815d6547859311b0758	24	22	43	84	23	35	75	0	0	0	0	48	0	0	51	0	43	0	0	0	0	0	0	0	74	56	69	43	57	79	0	32	36	0	50	27	67	40	39	48	36	0	0	0	0	58	0	0	0
8bb89661c961355aa5ab01b1c5e79306	0	0	0	0	0	0	0	50	88	131	119	0	45	0	0	88	0	0	64	59	79	116	157	109	0	0	0	0	0	0	2	0	0	0	0	0	0	0	0	0	0	0	0	55	0	0	0	0	63
17aac2ef26d228b7ac74052aa330fd1d	104	0	79	0	78	82	72	0	0	0	0	58	0	0	0	0	0	0	0	0	0	0	0	0	0	0	61	0	0	66	84	80	63	83	98	0	0	78	91	0	0	0	0	0	0	79	0	0	0
9b6a7459b2c92cee0abfc36d503488b7	0	0	0	0	0	0	0	99	33	44	77	0	23	157	20	87	24	25	36	19	32	26	77	19	15	0	12	0	0	0	0	0	0	0	0	27	0	0	0	51	0	31	79	131	115	0	32	0	47
30775c4fb89a7ef0b71404c87196266a	0	0	0	0	0	0	0	0	0	0	0	0	0	0	0	0	0	258	0	0	0	0	0	0	0	0	0	0	0	0	0	0	0	0	0	0	0	0	0	0	0	87	68	116	121	0	116	237	96
a1a3a8b0ac9b46884f2c1025e4b9b7c7	40	33	57	35	44	40	52	0	0	0	0	35	0	0	33	0	37	0	0	0	0	0	0	0	35	37	44	41	33	30	51	58	67	34	39	49	48	46	71	31	46	27	22	0	0	29	24	0	0
799ee982dcf100bbf7ae707fff9f6395	0	0	0	0	0	0	0	161	83	178	210	0	133	0	0	150	0	0	0	133	0	0	163	168	0	0	0	0	0	0	0	0	0	0	0	0	0	0	0	0	0	0	0	0	0	0	0	0	0
c66ff65d8d8a62c3c531c4afdf9a7592	0	0	0	0	0	0	0	26	140	93	58	0	17	15	22	37	0	0	106	27	114	126	115	56	0	0	0	0	0	0	0	0	0	0	0	0	0	0	0	0	0	0	0	73	53	0	0	0	44
67f1422685eb088abdad229a0c9d7daf	38	57	68	47	39	31	43	0	0	0	0	40	0	0	28	0	38	0	0	0	0	0	0	0	36	52	38	30	40	43	60	48	76	34	51	20	35	51	89	22	39	0	12	0	0	45	14	0	0
9ecd2d59360d59d0ca24715df275c1fe	24	34	52	352	52	82	0	7	17	7	0	32	0	11	20	24	27	0	0	0	19	0	6	0	57	29	45	37	49	0	41	29	45	63	60	19	38	19	28	7	14	5	0	0	0	26	11	3	0
a29de90058aacaebf43bbdf4d3f5cb6f	8	13	18	18	0	0	67	15	7	0	13	43	0	12	21	11	40	15	13	11	10	7	0	0	57	47	36	70	36	93	41	27	30	55	18	121	15	0	0	79	62	17	27	10	18	51	0	14	4
17d3c59e9e5be32a54135dc4c48c8b3b	0	0	0	0	0	0	0	0	0	0	0	0	0	0	0	0	0	196	0	0	0	0	0	0	0	0	0	0	0	0	0	0	0	0	0	0	0	0	0	0	0	34	69	90	88	14	89	230	85
f1c2071b4e6cbe3eada29200ad37958f	0	0	0	0	0	14	0	87	93	89	108	33	141	178	0	126	0	0	0	97	0	75	120	90	0	0	36	0	0	0	0	0	0	0	0	0	0	0	0	0	0	0	0	0	0	0	0	0	0
5a98b7e4f8b7874442aa62d1bd1bfe6c	33	34	49	10	26	40	28	4	0	0	10	89	0	0	45	0	59	0	7	7	0	0	7	0	25	36	59	24	27	29	54	56	100	65	65	23	20	49	69	25	39	0	7	5	8	69	0	0	0
b4a1cd7bd2f060ea50a2c3b7b9b4e582	0	0	0	0	0	0	0	0	92	0	0	0	0	0	0	0	0	42	153	0	150	134	82	0	0	0	0	0	0	0	0	0	0	0	0	0	0	0	0	0	0	0	0	158	118	0	0	57	128
9a773859eb2bc53c1355e060b73770a0	0	0	0	0	0	0	0	0	155	68	0	0	0	0	0	29	0	0	107	0	126	138	138	28	0	0	0	0	0	0	0	0	0	0	0	0	0	0	0	0	0	0	0	81	66	0	15	0	38
12342bc5a8b458024ce32abaebef3521	43	25	31	37	35	20	17	0	0	0	0	15	8	6	63	0	41	0	0	0	0	0	0	6	23	53	85	106	32	0	45	38	22	26	21	23	26	45	52	44	50	13	15	0	0	31	81	0	6
4d1796aa1e10c91e91fe8e1d6583c980	0	0	0	0	0	19	0	126	0	31	72	11	249	548	14	64	37	47	27	128	0	23	29	72	0	12	19	0	0	0	0	0	0	0	0	0	0	0	0	0	0	0	0	0	0	0	0	0	0
f5e7fece650fe65edea83fb039fd7a72	0	5	0	0	8	7	0	155	15	41	69	0	244	584	0	45	31	25	28	123	11	20	18	48	0	7	0	8	0	0	0	0	0	0	0	0	0	0	0	0	0	0	0	0	0	0	0	0	17
ee15090a3d14d1b576630f7e77256f28	0	0	0	0	0	0	0	0	285	249	0	0	0	0	0	0	0	0	0	0	0	245	285	0	0	0	0	0	0	0	0	0	0	0	0	0	0	0	0	0	0	0	0	0	0	0	0	0	0
89f5825244e8bf48861684c949fb8f10	0	0	0	0	0	0	0	0	69	0	0	0	0	0	0	0	0	69	125	0	172	99	35	0	0	0	0	0	0	0	0	0	0	0	0	0	0	0	0	0	0	0	19	126	131	0	38	85	106
16bc54dfdd602cd5289b2e100c09315a	0	0	0	0	0	0	0	86	110	147	142	0	96	0	0	106	0	0	0	97	0	87	180	143	0	0	0	0	0	0	0	0	0	0	0	0	0	0	0	0	0	0	0	0	0	0	0	0	0
bab66cc9af2231ae2e89737005be824d	0	0	0	17	0	0	18	0	113	0	0	0	0	0	0	0	0	81	168	0	134	115	0	0	41	0	29	0	0	0	0	0	0	0	12	0	0	0	0	0	0	0	0	128	116	0	0	41	115
34f2b89757a1256da089559d6afb5d15	75	53	53	0	54	65	42	0	0	0	0	36	0	0	28	0	64	0	0	0	0	0	0	0	0	53	53	60	60	52	45	58	79	76	97	34	43	56	62	0	37	0	0	0	0	0	0	0	0
15f5ec3c52da2aeef903511ffc4e823d	0	0	0	0	0	0	0	0	0	0	0	0	0	0	0	0	0	239	0	0	0	0	0	0	0	0	0	0	0	0	0	0	0	0	0	0	0	0	0	0	0	109	131	75	64	0	154	163	61
18106b606634a48784433ba568910374	64	72	69	47	60	0	44	0	0	0	0	49	0	0	0	0	30	0	0	0	0	0	0	0	62	59	55	53	52	45	64	71	68	84	49	47	48	0	67	47	54	0	0	0	0	0	0	0	0
016079f49055121fed1ca7b977224334	51	55	61	0	62	0	0	0	0	0	0	0	0	0	35	0	0	61	60	0	49	0	0	0	0	0	0	54	61	54	0	0	72	65	0	0	0	0	61	0	0	41	45	51	79	47	34	55	58
fe7a3110b846dd14de40c6ee580b876e	30	31	23	72	33	41	130	8	9	13	8	23	0	0	26	0	66	0	7	0	11	0	0	0	11	24	36	38	15	41	30	61	47	53	23	27	33	37	10	40	44	0	0	0	0	6	36	0	0
d3239da101bae8ead3f95af876428332	0	0	0	0	0	0	0	0	117	171	71	0	31	0	0	97	0	0	0	0	35	108	237	93	0	0	0	0	0	0	0	0	0	0	0	0	0	0	0	0	0	0	0	0	16	0	0	0	0
7dad85236a110342ed9944e3aa3a56c7	0	0	0	0	0	0	0	0	162	150	100	0	0	0	0	102	0	0	0	0	0	135	158	0	0	0	0	0	0	0	0	0	0	0	0	0	0	0	0	0	0	0	0	0	0	0	0	0	0
42ff93d54afa8e335cd41c9d0c6fa9ee	0	0	0	0	0	0	0	0	0	0	0	38	44	0	0	0	0	195	17	18	0	0	0	0	0	0	0	0	0	0	0	20	0	0	0	0	0	0	0	0	0	133	165	49	69	13	118	209	50
a726fcdb65ce07bed75be4d1b4d554d1	40	0	47	29	60	40	53	0	0	0	0	52	0	0	42	0	58	0	0	0	0	0	0	0	36	55	56	50	35	38	78	60	65	49	55	0	0	35	53	43	56	0	0	0	0	37	0	0	0
2dbeb9e3b59e5bfd1c008959d535fd97	0	0	0	0	0	0	0	0	57	0	0	0	0	0	0	0	0	60	149	0	145	108	42	0	0	0	0	0	0	0	0	0	0	0	0	0	0	0	0	0	0	23	22	130	118	0	41	66	94
1ee9c26299f7dd3cf95bec714ff6084e	0	0	0	0	0	0	0	184	70	131	349	0	0	418	0	236	0	0	0	0	106	0	0	0	0	0	0	0	0	0	0	0	0	0	0	0	0	0	0	0	0	0	0	0	0	0	0	0	0
5fd494e738409eb4ecb5e42b6f747653	0	0	0	0	0	0	0	94	70	112	95	0	64	0	0	118	0	0	50	98	89	95	86	134	0	0	0	0	0	0	0	0	0	0	0	0	0	0	0	0	0	0	0	53	26	0	0	23	36
306aba95bd1684219cd49a029eb27d6e	0	0	0	0	0	0	0	0	0	0	0	0	0	0	0	0	0	159	30	0	32	0	0	0	0	0	0	0	0	0	0	0	0	0	0	0	0	0	0	0	0	122	131	95	84	0	83	155	99
527c00e00c2e0a3bd17dd426b323b95f	9	4	12	11	7	8	46	7	13	0	8	24	9	0	105	24	0	0	0	0	12	0	13	0	37	23	28	28	36	43	19	7	13	8	6	158	27	41	16	83	46	18	13	20	11	53	29	7	9
81d6557eaa5cfd676cc09ba970631ca7	0	0	0	0	0	0	0	18	241	139	104	0	0	4	0	65	0	0	25	28	30	149	171	80	0	0	0	0	0	0	0	0	0	0	0	0	0	0	0	0	0	0	0	27	18	0	0	0	0
f45b8622ee003343322acbe4603fd406	27	14	0	0	0	0	0	0	0	0	5	0	0	6	0	10	0	95	0	0	0	0	0	0	0	0	0	0	0	0	0	0	0	0	0	0	0	12	15	13	17	156	160	0	0	0	273	41	8
bc953b5e9d08d99f6b46832b75c2525a	93	95	115	0	102	0	0	0	0	0	0	78	0	0	0	0	0	0	0	0	0	0	0	0	0	0	90	0	0	0	125	124	139	112	121	0	0	0	98	0	0	0	0	0	0	0	0	0	0
10a29505fd30cf93ded5ed4f1ba80f2f	0	45	53	0	40	45	0	0	0	0	0	54	0	0	35	0	59	54	0	0	0	0	0	0	0	48	65	0	68	45	0	56	52	72	72	0	39	0	0	27	39	50	68	0	0	51	46	41	0
50926f10f2d7e337facb9a202ecf1b9b	0	0	0	0	0	0	0	0	53	35	23	0	0	0	0	0	0	71	119	0	115	94	56	0	0	0	0	0	0	0	34	0	0	0	0	0	0	0	0	0	0	0	0	135	114	0	50	95	128
974f53b379562625d5ecd9386c13cae1	6	0	0	0	0	0	0	0	0	0	0	0	0	0	0	0	0	190	0	0	0	0	0	0	0	0	0	0	0	0	0	0	0	20	0	0	0	18	0	0	0	345	271	0	0	0	129	125	35
ac170563921a47e3e05f8d97a5908e73	0	0	0	0	23	0	0	0	141	77	28	11	0	0	0	36	0	0	74	0	85	166	152	0	0	0	0	0	0	0	0	0	0	0	0	0	0	0	0	21	0	0	0	0	31	0	0	0	0
accc7a703453b3407eb4e3b4bca0cfc4	0	0	0	0	0	0	0	137	63	113	119	0	85	37	0	168	0	0	0	66	71	89	129	116	0	0	0	0	0	0	0	0	0	0	0	0	0	0	0	0	0	0	0	0	0	0	0	0	0
ffbb4127263a636ff47e3f28c4e52840	43	44	43	0	30	36	22	0	0	0	0	43	0	0	83	0	41	0	0	0	0	0	0	0	47	47	37	0	57	43	29	61	33	0	20	61	35	35	51	38	67	0	0	0	0	40	0	0	0
bd02a55572f3226d7a453fd2ff73f93a	0	73	28	29	53	7	13	20	8	53	70	0	5	15	7	73	7	13	0	9	132	0	10	11	3	5	8	8	10	6	25	21	33	300	155	75	4	11	8	0	0	0	81	9	8	4	0	0	4
23ff27ff21d329d5817722c7dbb1cd59	0	0	0	0	0	0	0	0	162	143	116	0	56	0	29	92	0	0	27	0	47	118	144	92	0	0	0	0	0	0	0	0	0	0	0	0	0	0	0	0	0	0	0	31	0	0	0	0	0
b9b7eeff79fac37e407274aaa108c175	0	0	0	0	0	0	0	0	105	0	0	0	0	0	0	0	0	0	244	0	194	148	0	0	0	0	0	0	0	0	0	0	0	0	0	0	8	0	0	0	0	0	0	123	85	0	0	0	0
1259719d7f28e3e02230c1c5b840c233	0	0	0	0	0	22	0	0	48	82	129	0	211	314	0	144	18	27	20	0	14	31	95	83	0	8	16	0	0	0	0	0	4	0	0	0	0	0	0	0	5	0	0	0	0	0	0	0	0
122c0f8fa36950054636be9135c25386	0	0	0	0	0	0	0	0	136	66	0	0	0	0	0	0	0	0	141	0	195	147	77	0	0	0	0	0	0	0	0	0	0	0	0	0	0	0	0	0	0	0	0	98	101	0	0	32	62
c1f528db46acae173f98f71521f69e34	0	0	0	0	0	0	0	0	0	0	0	0	0	0	0	0	0	146	35	0	62	0	0	0	0	0	0	0	0	0	0	0	0	0	0	0	0	0	0	0	0	0	31	161	132	0	95	194	192
0c42f4451d4474db32f78a34b7c336d5	0	0	0	0	0	0	0	0	169	96	81	0	38	0	0	36	0	0	58	0	84	185	121	29	0	0	0	0	0	0	0	0	0	0	0	0	0	0	0	0	0	0	0	50	0	0	0	0	25
df20afaee00e6471cbbef154e846f548	0	0	0	0	0	0	0	0	0	0	0	0	5	0	0	0	0	178	35	0	54	0	0	0	0	0	0	0	0	0	0	0	0	0	0	9	0	0	0	0	0	65	101	114	113	9	96	172	89
043fff19044a3be8d36011c6e6821c5f	0	0	0	0	0	0	0	107	0	151	142	0	137	116	0	118	0	0	0	112	121	0	169	157	0	0	0	0	0	0	0	0	0	0	0	0	0	0	0	0	0	0	0	0	0	0	0	0	0
63abb90e3c3b2af21aa55c076336ae99	86	55	0	0	38	176	0	0	0	0	0	74	0	0	69	0	59	0	0	0	0	0	0	0	0	0	0	0	0	84	0	80	92	107	94	0	0	53	18	0	55	0	0	0	0	0	0	0	0
1d8463f02ca5d8772f6ab8b4acdff909	0	0	0	0	0	0	0	0	0	0	0	0	0	0	0	0	0	205	0	0	0	0	0	0	0	0	0	0	0	0	0	0	0	0	0	0	0	0	0	0	0	89	107	98	92	50	147	202	68
e60aaca8750b02310f32bd61a4b3f9de	43	58	63	37	49	46	0	0	0	0	0	64	0	0	43	0	0	0	0	0	0	0	0	0	37	44	40	46	54	38	67	64	63	60	57	33	35	57	34	36	0	0	0	0	0	61	0	0	0
14af57d9552688a062774a24f7eb5d5e	77	68	119	114	65	18	23	0	0	0	0	35	0	0	32	0	28	0	0	0	10	0	11	0	47	21	59	50	0	121	59	33	54	22	69	0	0	27	28	41	45	0	0	0	0	18	0	0	0
d58ecfce2328aa3f2faa2fe6ce9f8177	0	0	12	6	0	0	0	0	0	0	0	0	0	14	0	9	0	100	72	10	81	11	0	0	0	0	0	0	0	0	0	0	15	0	0	8	0	0	0	11	0	25	0	123	110	13	72	176	183
add8f6331c1affc45bd68070dd599a07	0	0	0	0	0	0	0	262	0	40	77	0	354	144	0	84	42	48	13	260	0	13	18	85	0	0	0	0	0	0	0	0	0	0	0	0	0	0	0	0	0	0	0	0	0	0	0	0	0
e175bfc5eb4771a505231b2b8b5ecf54	29	26	33	49	36	21	64	7	11	0	0	15	14	4	39	9	24	0	0	0	9	7	8	0	39	19	42	34	39	24	16	23	19	20	42	0	87	63	49	34	32	18	14	10	10	30	53	0	0
e41e3472ce023bfd8dee34c596391902	0	75	0	0	57	56	46	0	0	0	0	51	0	0	46	0	53	0	0	0	0	0	0	0	0	61	50	50	0	45	78	71	60	62	51	27	0	41	80	0	50	0	0	0	0	0	0	0	0
5cb830b8bbd682cc158105f12de258f0	0	0	0	0	0	0	0	0	0	0	0	37	0	0	0	0	0	156	47	0	0	0	0	0	0	0	0	0	0	0	0	0	0	0	0	0	0	0	0	0	18	0	55	139	186	0	72	255	172
25f293cad41e2b6795752cdeafcf9e70	0	0	0	0	0	0	0	447	0	45	91	0	213	144	0	83	0	0	0	304	0	0	0	102	0	0	0	0	0	0	0	0	0	0	0	0	0	0	0	0	0	0	0	0	0	0	0	0	0
542a45581a8b9269227134cc1de472b6	30	23	41	35	27	34	40	0	0	0	0	50	0	0	44	0	28	20	0	0	0	0	0	0	38	34	25	25	21	32	50	50	31	35	46	49	29	24	18	29	32	46	41	0	0	31	30	14	0
7766aeb969d5b50198bfa2996e234e9f	0	0	0	0	0	0	0	184	0	46	79	17	222	385	0	90	27	0	17	215	0	0	34	75	0	0	0	0	0	0	0	0	0	0	0	0	0	0	0	0	0	0	0	0	0	0	0	0	0
fa4d2e75b3a0c2226ddb90ece17735c8	0	0	0	0	0	0	0	0	95	72	0	0	0	0	0	0	0	0	104	0	138	100	68	37	0	0	0	0	0	0	0	0	0	0	0	0	0	0	0	0	0	0	0	96	103	0	0	0	97
f70c8a49f6316febd04bc9da7b2b6eda	42	39	70	0	84	52	0	0	0	0	0	54	0	0	50	0	41	0	0	0	0	0	0	0	0	69	57	49	78	0	64	87	46	49	63	0	56	70	46	0	64	50	0	0	0	42	0	0	0
d3c0d270b83dcd0dba6c7a260c5ffbbb	0	0	0	0	0	0	0	0	268	238	0	0	0	0	0	0	0	0	0	0	0	168	241	0	0	0	0	0	0	0	0	0	0	0	0	0	0	0	0	0	0	0	0	0	0	0	0	0	0
801c82dcdba274aff93d88d94c8ff153	0	0	0	32	14	0	0	0	110	98	63	0	0	20	0	54	20	0	115	0	60	100	116	47	0	0	0	0	0	0	0	0	0	0	0	5	0	0	9	24	0	0	0	47	0	0	27	0	0
4af67c41132dfefc06c120642af0e628	0	0	0	0	0	0	0	150	0	88	173	0	173	59	0	212	0	0	0	220	0	0	79	208	0	0	0	0	0	0	0	0	0	0	0	0	0	0	0	0	0	0	0	0	0	0	0	0	0
66c9b9c3ede6141daba0931747b33305	0	0	0	0	0	0	0	0	223	191	127	0	0	0	0	0	0	0	0	0	0	160	224	0	0	0	0	0	0	0	0	0	0	0	0	0	0	0	0	0	0	0	0	0	0	0	0	0	0
ffaa074472623514dc336ea9f0c5c158	0	0	0	0	0	0	0	0	157	27	0	0	0	0	0	0	0	0	119	0	149	221	60	0	0	0	0	0	0	0	0	0	0	0	0	0	0	0	0	0	0	0	0	91	87	0	0	0	0
85731ae1eabad4b4e697e25ab60f3919	0	0	0	0	0	0	0	0	0	0	0	0	0	0	0	0	0	168	42	0	31	0	0	0	0	0	0	0	0	0	0	0	0	0	0	0	0	0	0	0	0	86	92	87	110	0	113	130	92
25ba961aee49968dd63f0f7a9559460f	0	0	0	0	0	0	0	203	0	109	265	0	105	0	0	193	0	0	0	177	0	0	39	259	0	0	0	0	0	0	0	0	0	0	0	0	0	0	0	0	0	0	0	0	0	0	0	0	0
5483a2d405935741a9aa4b2b74b037e6	44	43	71	0	46	41	51	0	0	0	0	48	0	0	27	0	62	0	0	0	0	0	0	0	50	37	41	31	40	17	50	53	47	64	63	29	28	40	58	0	26	0	0	0	0	49	0	0	0
0d187b914300adc9c777baa038b95238	0	0	0	0	0	0	0	0	158	145	0	0	0	0	24	90	0	0	0	0	88	118	117	0	0	28	0	0	0	0	0	0	0	0	0	0	0	0	0	0	0	0	0	0	0	0	0	0	0
1f4bfbbd1d441407d5cf1c10e1c98b30	21	30	43	32	36	0	0	0	0	7	3	56	6	0	44	4	32	0	5	11	11	0	0	5	30	58	54	47	76	0	30	42	32	38	39	0	82	50	59	50	64	6	0	11	0	47	0	0	6
5c4dc4bce2ff4d40935be512580916bc	0	0	0	0	0	0	0	117	49	134	177	19	102	0	0	165	0	0	0	104	0	44	147	195	0	0	0	0	0	0	0	0	0	0	0	0	0	0	0	0	0	0	0	0	0	0	0	0	0
52a5f12ec7cfe9325344e2a07a92b23c	0	0	0	0	0	0	0	0	0	0	0	0	0	0	0	0	0	137	0	0	0	0	0	0	0	0	0	0	0	0	0	0	0	0	0	0	0	0	0	0	0	187	187	80	68	0	176	155	69
f20a2a9ae61dc2617b9c2cf2d8e8f146	0	0	0	18	0	0	25	0	205	0	0	28	0	0	0	0	23	0	98	0	113	202	0	0	17	13	21	0	0	0	0	6	0	0	16	0	0	0	0	0	15	20	0	57	51	0	31	26	0
613efd18ad4c3066f3b8fe7c10abb75f	0	0	0	0	17	13	0	238	0	31	80	13	301	323	0	106	34	29	18	87	0	15	0	53	0	0	15	15	0	0	0	0	0	0	10	0	0	0	0	0	0	0	0	0	0	0	0	0	0
c6044e8a66c08c6707525c996c0f6bdb	49	28	43	11	33	47	70	0	0	0	5	25	0	6	23	0	0	12	0	0	6	0	0	0	31	18	45	0	47	61	58	38	34	54	78	46	52	36	47	31	21	24	19	0	0	38	26	0	0
320a6d0d1a76f78404a186579d98a19a	0	0	0	0	0	0	0	0	40	0	0	0	0	0	0	0	0	90	0	0	75	28	0	0	0	0	0	0	0	0	0	0	0	0	0	0	0	0	0	0	0	0	0	171	150	0	71	179	227
066b9df3273e4c2c10b681e558890f7e	0	0	0	0	0	0	0	56	119	97	100	0	0	0	0	71	0	0	55	0	63	101	126	57	0	0	0	0	0	0	0	0	0	0	0	0	0	0	0	0	0	0	0	57	39	0	0	0	0
cf66b602e7a6bb15572bc373bf1e813c	0	0	0	0	0	0	0	0	76	0	0	0	0	0	0	0	0	0	172	0	221	112	53	0	0	0	0	0	0	0	0	0	0	0	0	0	0	0	0	0	0	0	0	145	109	0	0	0	52
a8f7853e740375b746c42dfb79be75df	31	32	47	46	37	28	24	0	0	5	0	51	0	0	27	0	43	4	0	0	0	9	0	0	25	31	55	32	23	47	35	60	28	28	87	19	52	38	61	44	47	5	0	3	6	24	0	7	0
89bfaa1031f3bde50b093b268decb644	0	0	0	0	0	0	0	0	58	96	185	0	0	0	0	139	0	0	0	208	403	0	0	0	0	0	0	0	0	0	0	0	0	0	159	52	0	0	0	0	7	0	0	46	38	0	0	0	0
b7270bd005eccbe8844d4d8c8aadcba7	0	0	0	0	0	0	9	0	39	13	0	0	5	0	9	13	0	57	96	0	134	72	25	0	0	1	9	0	0	0	0	0	0	0	0	0	0	0	0	11	6	15	24	119	125	0	37	99	108
14e0ca5c4572ebac69df5000a2dcf370	0	0	0	0	0	0	0	0	0	0	0	0	0	0	0	27	0	165	49	0	0	0	0	0	0	0	0	0	0	0	0	0	0	0	0	0	0	0	0	30	31	125	89	83	54	25	147	122	71
8f27a694f2e01fea01904666d4239397	17	0	0	0	0	0	6	805	25	35	27	37	20	0	24	4	48	4	0	0	0	0	0	16	0	0	0	27	0	0	0	0	0	0	0	0	0	5	0	14	16	10	40	89	99	0	0	0	0
8f2f5d41fcf7192bc47e4538b425fcbb	0	0	0	0	0	0	0	0	117	0	0	0	0	0	38	0	0	0	171	0	156	152	32	0	0	0	0	0	0	0	0	0	0	0	0	0	0	0	0	0	0	0	25	119	115	0	0	0	67
2bd211347016e32b2a2c67a7bd9eddb9	0	7	0	0	0	4	0	49	51	86	85	17	176	183	32	78	0	19	0	80	19	59	77	59	0	0	6	0	0	6	7	0	0	0	0	0	0	0	0	0	0	0	0	0	0	0	0	0	13
5df110291d8825d0f5da45a6e5cb71f1	0	0	0	0	8	0	0	0	102	41	0	0	0	0	0	0	0	0	102	0	179	155	62	0	0	0	0	0	0	0	0	0	0	0	0	0	0	0	0	0	0	0	0	76	56	0	0	0	77
48733f96a63df7c5597260525df971b1	0	0	0	0	0	0	0	0	140	0	39	0	0	0	0	0	0	0	139	0	110	107	102	0	0	0	0	0	0	0	0	0	0	0	0	0	0	0	0	0	0	0	0	81	56	0	0	0	39
6d5a779e41576022cfe66bcd9dcb5adc	0	0	0	0	0	0	0	0	0	0	0	0	0	0	0	0	0	0	174	0	261	63	0	0	0	0	29	0	0	0	0	0	0	0	0	0	0	0	0	0	0	0	0	0	144	0	0	55	311
b2f1fb50537621b5f25f8ce7f52d2667	4	0	0	0	0	0	0	0	0	0	0	8	0	8	24	0	0	117	15	0	11	0	0	0	0	9	0	7	0	0	0	0	0	6	0	6	5	12	0	36	45	204	181	39	45	0	101	55	41
7fc52bef851216816830dbc6d9af12f3	25	0	0	0	0	0	55	0	0	0	0	0	0	0	0	0	0	0	0	0	44	0	0	0	53	0	0	29	0	36	50	0	40	29	0	75	33	0	36	0	0	0	0	0	0	0	0	0	0
cac7d4b7b7422a84f26c71c93bc07f67	0	0	0	0	0	0	0	59	90	60	75	0	0	0	0	63	0	0	87	73	117	127	101	72	0	0	0	0	0	0	0	0	0	0	0	0	0	0	0	0	0	0	0	62	0	0	0	0	52
fa982d7318a5a769af379a6cb96f5074	0	5	7	0	0	0	0	0	0	0	0	13	0	0	0	0	16	144	38	0	32	0	0	0	0	0	6	0	6	0	0	0	0	0	0	0	0	0	10	17	22	74	69	80	53	15	89	123	105
5b33cc263e2380535a6f24ddb4c30761	0	0	0	0	0	0	0	114	54	119	101	0	84	73	0	119	0	0	0	131	39	68	114	133	0	0	0	0	0	0	0	0	0	0	0	0	0	0	0	0	0	0	0	0	0	0	0	0	0
da67fe40380c657c9c13b56d2b529da3	36	28	45	33	16	20	20	0	0	0	0	45	0	0	43	0	34	0	0	0	0	0	0	0	32	54	45	27	31	60	42	49	28	27	0	42	62	52	68	48	49	23	21	0	0	44	0	0	0
b65a5a2999e87a8cdcd000c4e8d1b2c7	0	0	0	0	0	11	0	71	60	133	119	30	98	0	0	89	38	21	30	64	38	46	72	92	6	18	0	16	0	0	0	0	0	0	7	0	0	0	0	0	0	0	0	0	0	0	0	0	0
c68c72aaef8808eb519fc99530248b52	0	0	0	0	0	0	0	11	7	0	0	9	0	9	0	15	11	16	0	3	0	0	0	0	3	0	0	0	0	0	21	6	14	0	0	22	18	24	12	61	63	223	280	18	0	0	136	23	24
4d0f0c29a2c258f4a12144c16a5e5f5f	0	0	0	0	0	0	0	23	107	64	46	0	24	0	0	54	0	0	110	21	96	95	73	61	0	0	0	0	0	0	0	0	0	0	0	0	0	0	0	0	0	0	0	74	41	0	0	0	0
ee15d87769d4e12b2bd0f4025335b6eb	0	0	0	0	0	0	0	177	83	111	109	0	101	55	0	99	0	0	0	107	0	65	115	164	0	0	0	0	0	0	0	0	0	0	0	0	0	0	0	0	0	0	0	0	0	0	0	0	0
93ea5cf9b62ee8793878b366bc67da31	9	0	0	0	0	8	10	107	40	95	101	21	136	26	13	193	21	28	26	163	0	0	45	164	0	0	0	10	15	0	0	0	0	0	0	0	0	0	0	0	0	0	0	0	0	0	23	0	0
ef1fd3e90b9d290ce0ac43bb967827da	8	0	0	18	0	14	19	53	34	31	52	28	21	13	49	50	24	13	21	53	24	47	120	46	31	28	25	6	13	0	27	13	12	0	0	0	0	0	0	38	0	34	2	18	9	0	38	6	8
fe650877aed4071bfb87bf49457cc734	0	0	0	0	0	0	0	0	109	38	0	0	0	0	0	0	0	0	170	0	146	169	55	0	0	0	0	0	0	0	0	0	0	0	0	0	0	0	0	0	0	0	0	100	57	0	8	0	48
d41f560060168f23ed517795ae18e40e	0	0	0	0	0	0	0	0	0	0	0	0	0	0	0	0	0	267	0	0	0	0	0	0	0	0	0	0	0	0	0	0	0	0	0	0	0	0	0	0	0	71	58	59	62	0	102	226	84
85a98c1c460d2022b7bcf1ac5e8f5cd3	30	33	22	12	29	35	59	0	0	0	0	28	0	0	28	0	38	0	0	0	0	0	0	0	57	43	23	43	39	19	27	35	20	26	25	43	30	59	65	38	28	7	17	0	5	64	0	0	0
02d509ed3399fe45cec2e9bf000b8138	0	0	0	0	0	0	0	0	0	0	0	12	0	0	0	0	9	146	0	0	0	0	0	0	0	0	0	0	0	0	0	0	0	0	0	0	5	10	14	0	29	50	87	48	91	8	117	171	45
e0736825a40f8b828c23932730f39046	53	0	0	21	54	61	0	0	0	0	0	52	19	29	20	0	29	42	0	0	0	0	0	0	34	32	35	30	47	0	61	75	49	65	30	35	57	0	44	0	0	0	0	19	0	40	0	48	29
87847f7ff73e16f9c8c4d277536fc6f2	0	0	0	0	0	0	0	0	0	0	0	0	0	0	0	0	0	92	86	0	139	87	0	0	0	0	0	0	0	0	0	0	0	0	0	0	0	0	0	0	0	21	0	142	134	0	57	116	141
6c80e27b4abdb4ea50de7f6f6b943cd5	0	0	0	0	0	0	0	16	59	86	50	0	12	0	0	33	0	0	118	27	87	151	94	48	0	0	0	0	0	0	0	0	0	0	0	0	0	0	0	0	0	0	0	85	71	0	0	23	54
255bf6ca10e3a0933f892445970dba50	55	31	33	30	47	45	43	0	0	0	0	40	0	0	59	0	0	28	0	0	0	0	0	0	0	0	0	34	33	28	39	30	36	49	36	0	52	29	28	0	51	91	58	13	0	35	57	25	0
d4d9dc25e426626e8199a6a66ea00eb7	0	0	9	0	0	0	0	0	43	0	15	0	0	7	0	0	0	39	119	0	102	69	36	0	0	0	0	0	0	6	11	0	8	0	8	0	0	0	4	14	0	0	9	130	108	0	27	76	134
aaf387bb3c29a707dff8b967ac93927c	27	25	56	33	37	64	0	0	0	0	0	33	0	0	41	0	45	0	0	0	0	0	0	0	0	73	41	49	56	23	61	42	48	59	29	43	38	23	78	37	25	0	0	0	0	34	0	0	0
9f3328b9fd38b2245af4621561f459cc	0	0	0	0	0	0	0	0	0	0	0	0	0	0	0	0	0	213	36	0	0	0	0	0	0	0	0	0	0	0	0	0	0	0	0	0	0	0	0	0	0	39	51	60	91	12	93	229	139
d6dc663cbbe3e978ec969ad559cb848d	19	0	7	0	0	6	45	0	0	0	0	21	0	13	37	0	15	0	0	9	0	0	5	0	25	0	13	27	25	58	0	0	0	13	12	0	29	59	11	0	68	75	150	0	53	0	87	43	0
7c3bdf12196f6a97d23a4a9f518194b5	0	0	0	8	0	0	0	0	30	16	13	0	0	21	0	15	0	37	51	18	31	13	16	0	0	0	0	0	0	0	0	0	0	0	0	0	0	0	0	34	18	152	141	114	111	0	29	62	143
89090f02ac9c684afc4cf48fe5bf0337	0	0	0	2	2	0	2	0	70	18	30	3	8	0	2	29	35	36	170	42	119	102	33	26	8	7	0	0	0	0	0	0	0	1	2	0	0	0	0	9	6	19	10	81	53	0	7	8	97
2f3148d0252fa793f852c505631a0b6d	0	0	0	0	0	0	0	20	167	187	107	0	19	0	0	67	0	0	0	19	0	100	179	110	0	0	0	0	0	0	0	0	0	0	0	0	0	0	0	0	0	0	0	0	0	0	0	0	0
0c85930409a229e65e10873e84f9a5f1	0	0	0	0	0	0	0	120	40	93	105	34	163	50	0	123	61	51	30	96	32	30	38	99	0	19	0	29	0	0	0	0	0	0	23	0	0	0	0	6	0	0	0	0	0	0	0	0	16
be4108b7279175a4a9565c67f56bb392	0	0	0	0	0	0	0	0	78	13	0	0	0	0	0	9	0	0	159	0	207	99	17	0	0	0	0	0	0	0	0	0	0	0	0	0	0	0	0	6	0	0	0	159	122	0	0	19	113
d4308a283a943b3626f43784eb441fa2	29	24	21	0	13	18	36	0	11	0	0	33	0	0	67	0	29	0	0	0	0	0	0	0	45	48	51	42	56	25	0	36	0	0	10	39	31	52	26	64	54	36	33	0	0	35	44	0	0
1ba3455e7f3c59964131f890b36b3d77	0	0	0	0	0	0	0	0	40	0	0	0	0	0	0	0	0	81	114	0	130	50	0	0	0	0	0	0	0	0	0	0	0	0	0	0	0	0	0	0	12	22	28	166	146	0	37	110	147
32162e789a80e101f7950eadf634dbff	15	0	8	6	0	9	0	295	17	15	24	15	33	44	11	0	18	5	14	0	2	8	16	8	6	13	89	67	17	5	0	0	7	0	0	9	10	5	0	4	0	5	4	0	5	24	8	22	188
0179b4453e0a29e56c4b6ec111d4b0cf	0	0	0	0	0	0	3	0	0	0	0	0	0	0	0	0	0	145	76	0	104	0	0	0	0	0	0	0	0	0	0	0	0	0	0	13	0	0	0	17	0	56	63	168	113	0	94	89	119
98d824a583c55b2211e6dea2bbdd5bd5	0	0	0	0	0	0	0	0	0	0	0	0	0	0	0	0	0	57	74	0	127	0	0	0	0	0	0	0	0	0	0	0	0	0	0	0	0	0	0	0	0	0	7	227	160	0	27	118	220
b80e478cc9b57a4c2bdeb8696521d8d6	0	0	4	6	0	0	30	50	37	0	36	0	62	0	0	44	0	20	127	50	128	159	0	39	21	12	0	0	0	0	7	0	0	0	2	0	0	0	0	6	0	20	6	79	56	0	0	0	60
1a8a8fe8f8bb7640af235eff7e885bd0	0	0	0	0	0	0	0	0	50	0	0	0	0	0	0	0	0	98	96	0	0	85	0	0	0	0	0	0	0	0	0	0	0	0	0	0	0	0	0	0	0	53	0	149	164	0	30	114	120
c6890742506259775b7c3006e3815cfd	0	0	0	0	0	0	0	0	0	0	0	0	0	13	0	0	0	161	13	0	11	0	0	0	0	0	0	0	0	0	0	0	0	0	0	0	0	0	30	0	18	19	53	129	100	17	75	143	152
aa9702dc29162c3ce7507e1763922ebe	0	0	0	0	0	0	0	0	0	0	0	0	0	0	0	0	0	137	67	0	65	0	0	0	0	0	0	0	0	0	0	0	0	0	0	0	0	0	0	0	0	47	45	137	117	0	81	129	123
1dc672193b343a51f1bf6fa311f4fa6a	0	0	0	0	0	0	0	0	0	0	0	0	0	0	0	0	0	141	0	0	0	0	0	0	0	0	0	0	0	0	0	0	0	0	0	0	0	0	0	0	0	0	0	189	183	0	0	226	254
bcb7bf2022a1ac8c29188ecfa67a8d3b	0	0	0	0	0	0	0	0	0	0	0	0	0	0	0	0	0	73	116	12	92	0	0	0	0	0	0	0	0	0	0	0	0	0	0	0	0	0	0	0	0	0	0	192	164	0	0	172	255
5694aa5cef7aa8563b01c5b72cb94151	0	4	4	11	0	9	0	12	9	19	0	17	0	0	36	7	12	62	26	0	15	6	12	0	6	17	27	40	20	0	0	7	0	0	5	8	16	15	17	19	19	29	53	62	45	10	91	112	61
416b27516fc553f4acf577c3891b3cad	0	0	25	600	0	0	0	0	0	0	0	0	50	30	13	30	0	0	0	111	0	0	0	19	14	0	0	0	0	0	0	0	62	172	45	0	0	0	0	0	0	0	0	0	0	0	7	0	0
a8c4cd9d6144781748fe061c68e37fed	0	0	0	0	0	0	10	0	115	36	27	0	16	0	0	34	7	0	112	0	98	156	65	0	0	0	0	0	0	0	0	0	0	0	0	0	0	0	0	6	0	11	10	90	69	0	7	7	31
821c203b7e0852a0b173d8effa75ec42	0	0	0	31	0	0	0	38	83	39	45	0	43	0	0	106	0	0	99	33	92	73	61	61	0	0	0	0	0	0	0	0	0	0	0	0	0	0	0	0	0	0	0	0	0	0	0	0	19
f1726c416183ffeca3620937a0bb258f	0	0	0	0	0	0	0	58	110	95	87	12	39	0	20	60	0	0	42	47	56	101	135	39	10	0	0	0	0	0	0	0	0	0	0	0	0	0	0	0	0	0	0	0	27	0	0	0	0
beb26b84c568c4a42b3e24b9ea744c6a	0	7	0	6	0	0	0	0	0	0	0	0	0	0	0	0	0	0	0	0	0	0	5	32	0	0	0	16	0	6	27	47	99	790	40	142	0	26	0	0	0	0	17	0	6	0	0	0	0
e2cebf3f0e85746dab337220a142a8c8	0	0	0	0	0	0	0	0	174	104	60	29	0	0	0	41	0	0	0	0	0	142	147	0	0	0	0	0	0	0	0	13	0	0	0	0	0	0	0	0	0	0	0	0	34	0	0	0	0
f0c57ee4c4aa322f9a8c56ff3089f2b7	0	0	0	0	0	0	0	0	0	0	0	0	0	0	0	10	0	85	21	0	28	0	0	0	0	0	0	0	0	0	0	0	0	0	0	0	7	0	0	13	16	8	16	165	178	7	36	187	214
ab41c2c81922d49f18e5b3b479b915bc	0	0	0	0	0	5	12	44	20	18	8	23	14	16	8	28	36	20	22	34	19	58	16	38	59	43	65	49	85	27	0	0	0	4	0	6	12	12	0	0	4	0	0	6	11	74	0	12	31
b6925b6a8254022e766a1bd5d936fe18	0	0	0	0	0	0	0	87	126	114	82	0	49	0	0	73	0	0	14	76	36	114	84	120	0	0	0	0	0	0	0	0	0	0	0	0	0	0	0	0	0	0	0	23	21	0	0	0	0
9295e210744de3320f7689ed02dca78c	0	0	0	0	0	0	0	0	143	144	53	0	0	0	0	49	0	0	0	0	78	122	142	0	0	0	0	0	0	0	0	0	0	0	0	0	0	0	0	0	0	0	0	44	47	0	0	0	0
f3399ce18b77f44e4fdaccbdb788a907	0	0	0	0	0	0	0	0	0	0	0	0	0	0	0	0	0	368	0	0	0	0	0	0	0	0	0	0	0	0	0	0	0	0	0	0	0	0	0	0	0	0	0	43	0	0	137	192	43
20d50422ff63b66bb024779beebf81fe	0	0	0	0	0	11	0	0	0	124	539	0	18	158	75	62	0	27	0	0	168	0	23	0	13	0	0	0	0	0	0	0	0	0	0	0	62	0	0	0	0	0	0	0	0	0	0	0	20
ca3dfe4615508e32a7277fcec56474c4	0	0	0	0	0	0	0	68	76	104	75	0	90	0	0	80	0	0	39	76	32	95	117	114	0	0	0	0	0	0	0	0	0	0	0	0	0	0	0	0	0	0	0	32	0	0	0	0	0
8a31a7524044b59670368a07ed7ee2ee	0	0	0	0	0	0	0	0	0	95	0	0	0	0	36	0	0	0	108	0	114	164	0	0	0	0	0	0	0	0	0	0	0	0	0	0	0	0	0	20	0	0	0	80	66	0	0	41	45
09b79768162badeebf9d047ecbd21bb6	0	0	0	0	0	0	0	0	144	50	44	0	0	36	0	0	0	0	122	0	112	120	108	0	0	0	0	0	0	0	0	0	0	0	0	0	0	0	0	54	0	0	0	86	0	0	0	0	34
14387f134e0445073079b27819f48e46	0	0	0	0	0	0	0	17	80	36	0	13	12	0	27	24	11	11	127	0	111	84	41	18	21	0	0	0	0	0	0	0	7	0	0	0	0	0	0	0	0	0	0	65	63	0	23	15	64
b00f365ae300889455c44b9186fda3a4	0	0	0	0	0	0	0	0	94	0	0	0	0	0	14	0	0	12	149	0	124	127	23	0	0	0	0	0	0	0	0	0	0	0	0	0	0	0	0	12	0	0	0	109	80	0	18	16	76
17570bfd63a662662c162d7b154a8b5e	61	40	43	0	47	34	33	0	0	0	0	37	0	0	0	0	64	0	0	0	0	0	0	0	39	65	37	68	39	54	68	38	53	69	56	0	38	43	54	0	30	0	0	0	0	34	0	0	0
06ea45881a3fa235ad41de4f4701aee8	0	0	0	0	0	0	0	0	153	63	39	0	0	0	0	43	0	0	89	0	90	171	112	20	0	0	0	0	0	0	0	0	0	0	0	0	0	0	0	0	0	0	0	60	0	0	20	0	0
27c42c5ea49a3ae4d7740e015eec7d99	0	0	0	0	0	0	0	0	120	37	0	0	0	0	0	0	0	0	89	0	132	150	75	0	0	0	0	0	0	0	0	0	0	0	0	22	0	0	0	0	0	0	0	91	68	0	0	0	79
d5954a0b84ab1b2492f8c25cf07dd93e	45	53	41	0	52	49	35	0	0	0	0	0	0	0	0	0	49	0	0	0	0	0	0	0	51	39	35	25	45	35	44	47	34	54	51	0	46	56	49	26	37	17	16	0	0	46	0	0	0
d2652f092bc94d19d8d6a7f2a1bd733b	0	0	0	0	0	0	0	45	83	57	54	0	53	82	0	69	52	0	32	50	39	60	60	45	0	0	0	0	0	0	0	0	0	0	0	0	0	0	0	0	0	0	0	0	58	0	124	0	62
e89acd40f800cdf37dea9adc25376aa4	0	0	0	0	0	0	0	0	107	96	57	11	0	0	0	78	9	0	16	0	56	145	162	41	0	11	14	0	0	0	0	0	0	0	0	0	0	0	0	0	0	0	0	28	20	0	7	10	4
a294dedeec53172c0880ea08799b71f9	0	47	77	0	64	99	0	0	22	0	0	0	0	0	0	0	0	0	7	0	15	10	6	0	101	0	65	0	0	0	0	82	0	0	0	74	98	0	73	72	66	0	0	15	20	0	0	0	2
4c7e480b168ce9e32367833a97596e4c	0	0	0	15	26	0	0	144	0	127	111	0	174	41	0	177	26	0	0	83	24	37	64	116	0	0	0	0	22	0	0	0	0	0	0	0	0	0	0	0	0	0	0	0	0	0	0	0	0
cefeccca31c0fc61e202f714293e6987	0	0	2	8	9	0	14	5	24	24	13	12	21	0	5	19	0	34	87	20	110	69	21	17	15	0	17	0	0	0	12	5	0	9	0	5	0	0	8	10	16	24	27	93	88	5	20	45	105
15f285f2d524e7fde694838468ce7bb5	7	0	7	31	0	11	33	15	12	10	0	0	0	13	13	10	13	0	0	9	0	0	7	17	19	3	6	12	9	41	9	8	10	28	9	129	11	6	0	118	57	51	104	25	15	18	50	15	0
4f7338defc8119ce74263205eaae8f7e	0	0	0	15	0	0	0	5	115	51	18	7	26	0	0	18	0	0	80	38	122	184	100	30	0	12	0	0	0	0	0	0	0	0	0	0	0	0	0	0	0	0	0	51	0	0	0	0	36
31d040fe4a7037cebc869e213d46ab32	0	0	0	26	0	0	0	114	0	83	145	0	143	53	35	256	0	0	0	104	0	18	42	112	0	0	0	0	0	0	0	0	0	0	0	0	0	0	0	0	0	0	39	0	0	0	0	0	0
8c2ab7de54e5ca2dcf2d684f8b491500	0	0	0	0	0	0	35	4	52	0	0	16	14	7	33	12	0	30	132	0	40	33	32	0	27	0	0	0	0	0	0	0	0	21	0	0	0	0	35	24	0	0	0	122	80	0	6	0	101
81785d28fb844c25db1ded11eae109f0	0	0	0	0	0	0	0	0	0	0	0	0	0	0	0	0	0	197	0	0	0	0	0	0	0	0	0	0	0	0	0	0	0	0	0	0	0	0	0	0	0	139	108	91	53	0	150	120	58
872edd623a9ab7142e3329f86dce2002	40	35	43	53	37	92	30	0	0	0	0	42	0	0	31	0	38	0	0	0	0	0	0	0	43	26	25	49	0	57	0	33	40	30	0	32	56	55	44	26	36	0	0	0	0	43	0	0	0
8a2c57a22556a6364cdd3bed4ec632d2	0	41	42	0	26	38	29	0	0	0	0	53	0	0	49	0	30	0	0	0	0	0	0	0	49	39	40	53	49	44	40	42	34	42	30	34	53	60	46	24	31	0	0	0	0	49	23	0	0
b8c9df412488ad9320c2169e5b23a0e2	0	0	0	5	0	0	0	0	92	22	0	0	0	0	19	16	13	10	98	0	113	82	0	0	8	13	11	8	0	0	0	0	5	0	0	6	0	0	6	11	10	0	11	81	77	0	11	22	96
1e2bae9b8589c9e3c8498bd090efd200	50	48	44	0	34	48	42	0	0	0	0	41	0	0	33	0	38	0	0	0	0	0	0	0	25	45	53	0	25	39	66	43	49	73	58	27	29	52	64	0	0	0	0	0	0	39	0	0	0
2d2e037533a1bf7a73cfba09a699274d	0	0	0	0	0	0	0	140	37	97	137	0	116	0	0	179	26	0	0	147	0	0	63	202	19	0	0	0	13	0	0	0	0	0	0	0	0	0	0	0	0	0	0	0	0	0	0	0	0
6d42f985d7b2350378da4820ebce43f3	0	0	0	0	0	0	0	0	179	46	0	0	0	0	0	0	0	0	97	0	125	177	56	0	0	0	0	0	0	0	0	0	0	0	0	0	0	0	0	0	0	0	0	72	38	0	0	0	0
998bcbf9cb3ed90a0995b9bf58e31c18	54	39	58	12	33	26	17	0	0	0	0	34	0	0	18	0	37	0	0	0	0	0	0	0	46	36	49	39	59	41	57	37	42	55	54	0	34	53	72	15	14	0	0	0	0	64	0	0	0
87194568add027ff66ccc0fd4bee0128	35	0	45	23	0	27	48	0	0	0	0	0	0	0	0	0	0	0	0	0	0	0	0	0	40	55	39	55	57	38	50	47	48	51	32	31	70	52	39	40	41	0	0	0	0	51	0	0	0
45f2cb6ebc5429ce93b8cbb71383fcde	0	0	0	0	0	0	0	58	36	83	142	24	87	30	44	148	0	0	24	64	35	57	104	117	0	0	0	7	0	0	0	0	0	0	0	8	0	0	0	0	0	0	0	0	0	0	0	0	0
288c21b69ec360eb4a3e3d47ba6c45ba	0	5	0	0	0	0	0	0	51	28	0	0	0	18	0	0	0	29	118	0	143	71	40	0	10	0	15	0	0	0	0	0	0	0	0	14	0	0	8	20	0	0	0	104	103	0	0	60	82
be7d889c12d4b9f74cf6af9e39353157	0	0	23	0	0	0	0	0	0	19	0	43	47	34	14	39	41	0	88	29	73	18	0	0	0	0	0	0	0	0	10	24	17	12	0	0	0	15	29	72	0	0	0	0	168	31	0	0	0
6bb9ab42e9c40a696cbe38952c057d1b	32	28	18	20	37	18	27	5	0	0	0	32	0	0	39	0	15	34	0	0	0	0	0	0	0	14	23	44	42	15	24	26	10	11	18	14	23	18	35	27	38	66	71	0	15	25	93	12	0
09aff1f6cec4877b4add1d79de328670	24	0	29	0	0	23	0	0	15	0	0	0	0	12	0	0	31	74	20	0	9	0	8	0	0	35	44	38	31	0	30	0	30	27	37	0	44	52	33	0	33	34	24	29	32	0	71	62	60
215274f0e93843a67d3ebfb82a623850	21	12	23	144	22	28	16	10	0	6	0	20	0	6	34	6	48	0	10	0	0	4	6	0	23	24	83	31	29	51	24	25	76	71	31	15	29	34	30	24	17	0	11	0	13	27	5	5	0
77718cf701509cd7300a5878156719be	0	38	0	162	0	0	0	0	0	0	0	0	0	0	64	0	0	0	0	0	0	0	0	0	0	0	0	0	0	54	0	0	0	0	0	78	65	0	40	0	0	156	115	0	0	0	160	31	0
c70cb0dee57b70dec4cc51a38f20acb4	33	37	31	21	40	37	40	0	0	0	0	41	0	0	25	0	34	0	0	0	0	0	0	0	29	50	33	20	27	21	62	51	52	51	42	30	45	27	39	22	35	26	14	0	0	23	0	0	0
c651585dea54639ce6bf39eddeca9cdf	0	0	0	0	0	0	0	3	42	14	5	0	4	4	0	11	0	60	97	7	73	62	17	13	0	0	0	0	0	0	0	0	0	0	0	0	0	0	0	0	0	0	34	147	103	0	38	56	98
47205b7491d0ed98cd926c6d5b746739	0	0	17	0	0	0	0	0	0	0	0	0	23	10	13	0	0	28	136	0	116	32	0	0	0	0	16	0	0	6	0	0	13	0	0	0	0	0	0	0	0	0	0	137	111	8	28	111	195
35658a2371b5076895315d9e87072cf0	0	0	0	0	0	0	0	0	0	0	0	0	15	17	0	0	13	115	0	10	0	0	0	0	0	0	0	0	0	0	0	0	0	0	0	0	0	0	0	14	15	72	95	42	49	0	103	158	30
1224e0d209627343b4e09b9690aee5d9	0	0	0	10	0	0	11	21	484	18	8	18	0	0	15	27	0	0	6	0	12	0	0	0	18	0	13	0	0	0	0	0	0	0	0	3	0	5	11	16	8	5	15	279	214	0	9	0	0
62b3ed7c81ae420e56f3e19791aaabd1	0	0	0	0	4	6	14	14	23	81	64	4	57	172	0	15	16	31	32	60	20	58	92	15	0	10	26	0	0	7	0	0	6	0	0	0	0	8	9	22	50	25	6	28	28	0	0	29	63
c9bb055c3d351dc0c12b674af9c7e1b3	0	0	0	0	0	0	0	0	0	0	0	0	0	0	0	0	0	68	110	0	106	0	0	0	0	0	0	0	0	0	0	0	0	0	0	0	0	0	0	0	0	26	30	170	123	0	43	115	125
49657c20fbe9b49c1daf5b2d99b0647e	9	17	38	38	15	14	29	0	5	0	0	47	0	0	14	4	60	4	0	5	7	7	0	5	36	43	53	30	42	91	25	18	12	9	41	21	58	24	48	17	10	2	3	0	4	101	5	5	0
762840a0cd538f97bc68a9b4a9f0f26f	0	0	0	0	0	0	0	0	150	51	0	0	0	0	0	0	0	0	95	0	127	165	76	0	0	0	0	0	0	0	0	0	0	0	0	0	0	0	0	0	0	0	0	74	77	0	0	0	0
a044e9880da9ef69e10dcab7f9c4533b	32	0	0	0	0	32	0	0	0	0	0	0	0	20	59	0	0	105	0	0	0	0	0	0	0	0	0	34	0	0	0	0	0	0	0	0	0	0	0	41	33	131	108	15	19	0	169	72	0
2aa5a32a08a6382f097f5edb57326166	0	0	0	0	0	0	0	0	77	37	26	0	0	0	0	0	0	20	112	0	123	134	64	0	0	0	0	0	0	0	0	0	0	0	0	0	0	0	0	0	0	0	0	117	69	0	0	38	88
5b5dfcb5765edf490eff5fd402f29704	0	9	0	0	0	0	13	0	13	0	0	0	0	18	0	17	0	46	84	15	116	38	0	0	16	0	0	0	0	0	0	0	0	0	0	0	0	5	0	0	0	43	47	67	80	0	26	54	90
8f74ddd054ba18d912412be8ea1e12e8	0	0	0	0	0	0	0	0	0	0	0	0	0	0	0	0	0	0	198	0	156	37	0	0	0	0	0	0	0	0	0	0	0	0	0	0	0	0	0	0	0	0	0	175	158	0	0	0	267
53e48ef831e5ba129280332a506ee354	0	0	0	0	0	0	0	0	96	56	26	0	0	0	31	0	0	0	67	0	79	149	87	0	13	15	0	0	0	0	0	0	0	0	0	0	0	0	0	0	17	0	14	64	59	0	10	0	12
5afe9e55bdb5902cfd926efc5d2c0ed6	0	0	0	0	0	0	0	191	0	114	188	0	112	0	0	146	0	0	0	173	0	0	44	186	0	0	0	0	0	0	0	0	0	0	0	0	0	0	0	0	0	0	0	0	0	0	0	0	0
5025be6453ce3302c3adee212d48bfca	0	0	0	0	0	0	0	0	61	59	0	0	0	0	0	0	0	48	94	0	129	83	37	0	0	0	0	0	0	0	0	0	0	0	0	0	0	0	0	0	0	0	0	112	83	0	26	49	98
c8062875a2773e1724f1f27269873168	0	0	0	0	0	0	0	0	0	0	0	0	0	0	0	0	0	140	66	0	43	25	0	0	0	0	0	0	0	0	0	0	0	0	0	0	0	0	0	0	0	73	61	83	126	0	71	132	90
1b3de43da43a9830fdeab8bb23a7c161	64	50	0	0	0	59	50	0	0	0	0	83	0	0	0	0	51	0	0	0	0	0	0	0	70	0	53	74	58	74	0	72	64	0	0	63	46	74	0	55	46	0	0	0	0	0	0	0	0
2eef5ca1f6ff9684aa8c67c16398ca67	0	0	0	0	52	0	26	81	40	52	66	13	77	41	35	65	56	11	17	89	29	33	57	74	19	0	6	24	0	0	0	0	0	0	40	0	0	0	0	0	0	0	0	0	16	0	0	14	19
29444ec71e44bf076c4bf367553c8b58	0	0	0	0	0	0	0	0	75	147	121	0	30	0	0	198	15	0	30	0	0	76	56	100	0	0	0	0	0	0	0	0	0	0	0	0	0	0	0	0	0	0	0	0	0	0	0	0	0
226f10a2571fc9ca9866b41fc4a260c1	0	0	0	0	0	0	11	42	98	77	85	0	24	0	0	100	0	0	32	40	49	82	93	66	0	0	0	0	0	0	0	0	0	0	0	0	0	0	0	0	0	17	0	13	12	0	19	15	13
985eff060390e1066ee1de2ac6703977	0	0	0	0	0	0	29	17	75	27	0	0	0	19	23	0	11	7	94	0	106	85	39	0	20	0	0	0	0	0	0	0	0	8	0	9	0	0	3	13	7	11	9	88	67	0	25	19	44
c784c4f85e9df408c8e1865cf061aa81	70	58	58	76	0	81	77	0	0	0	0	0	0	0	0	0	0	0	0	0	0	0	0	0	70	55	70	0	0	0	0	71	0	84	65	0	71	51	0	62	0	0	0	0	0	55	0	0	0
98f92df31adeb2c5014b8558ff811656	0	0	0	0	0	0	0	81	60	107	126	0	99	0	0	131	0	0	0	101	0	38	88	132	0	0	0	0	0	0	0	0	0	0	0	0	0	0	0	0	0	0	0	0	0	0	0	0	0
589f26bdac0537ac1745a6743d7a57b2	35	35	34	30	0	42	0	18	17	13	0	91	0	0	47	0	47	0	19	0	9	0	17	0	34	43	37	0	18	25	47	63	60	51	36	0	0	43	57	0	27	12	0	24	19	29	0	15	16
d3f65ce307f40a53be37f26651d9d6c3	0	0	0	0	0	0	0	174	37	124	155	0	82	0	0	131	0	0	0	150	0	0	51	237	0	0	0	0	0	0	0	0	0	0	0	0	0	0	0	0	0	0	0	0	0	0	0	0	0
c70e64f0a093f296e0e2187a63f811da	4	0	0	0	6	0	25	50	76	38	53	0	44	0	0	46	0	21	41	36	36	60	45	30	7	28	0	0	0	0	0	0	10	0	0	13	0	0	7	0	0	16	18	78	78	0	19	18	54
07afc83f501bb828049b10f4f5a495ce	0	0	0	0	0	0	0	0	17	0	0	0	0	0	0	0	0	95	78	0	49	37	36	0	0	0	0	0	0	0	0	0	0	0	0	0	0	0	0	0	0	0	0	115	114	0	56	108	145
832419fc3c52db9a8346593eef2384ac	0	0	0	0	0	0	0	0	109	120	96	0	0	0	0	84	0	0	0	0	53	87	203	81	0	0	0	0	0	0	0	0	0	0	0	0	0	0	0	0	0	0	0	0	0	0	0	0	0
4b3fbe6150d2e83a68e344f9a283e315	49	0	8	0	0	0	0	0	0	0	0	8	0	0	36	0	19	64	0	0	0	0	0	0	0	0	0	22	19	0	0	0	0	0	7	20	0	32	0	41	0	161	194	27	23	0	65	65	0
8895e37612e6ea7761d25ea67b77c23e	0	0	0	0	15	0	15	0	37	0	0	0	0	0	0	0	24	15	143	33	119	126	47	0	16	0	0	0	0	0	0	0	0	14	0	0	0	0	0	18	0	0	0	63	51	0	24	0	50
c614eb9729aa6563c0f1f6048acb673f	0	0	0	0	0	0	0	109	74	97	97	0	123	17	0	80	0	0	13	104	34	52	61	97	0	0	0	0	0	0	0	0	0	0	0	0	0	0	0	0	0	0	0	7	9	0	0	0	0
d4801a86b3e506214a5ad2f805a3cc44	0	0	0	0	0	0	0	134	0	103	115	0	115	75	0	121	0	0	0	140	49	0	128	124	0	0	0	0	0	0	0	0	0	0	0	0	0	0	0	0	0	0	0	0	0	0	0	0	0
914795b9bd0cbaeaa7c3c3c674c4c129	0	0	0	0	0	0	0	0	93	90	0	0	0	0	0	0	0	0	103	0	133	122	94	0	0	0	0	0	0	0	0	0	0	0	0	0	0	0	0	0	0	0	0	84	0	0	0	0	0
b128bdcbd2a864ee0cbe253797b17b51	0	0	0	10	0	0	34	19	28	276	194	11	15	8	15	64	0	4	0	8	147	6	8	9	12	12	4	0	4	3	5	0	4	6	3	108	0	4	0	119	0	7	5	0	12	0	9	8	5
c64fda2369b7c727f1d0c8ad9cd30b82	18	0	0	0	0	0	6	0	35	34	0	6	6	0	3	11	0	33	66	4	87	43	41	35	0	0	4	0	0	0	0	5	0	0	0	0	0	0	0	12	0	39	46	65	71	0	30	23	118
ab92c278116ae7ca80b975b6414b8eac	0	0	0	0	0	0	0	0	0	0	0	0	0	0	0	0	0	401	0	0	0	0	0	0	0	0	0	0	0	0	0	0	0	0	0	0	0	0	0	0	0	0	0	0	0	0	107	183	0
36edb7e459336fb17a1b4296380878a0	0	0	0	0	0	0	0	0	0	0	0	0	0	0	0	0	0	87	123	0	129	0	0	0	0	0	0	0	0	0	0	0	0	0	0	0	0	0	0	0	0	0	0	193	195	0	0	131	149
29ccb5788a2c7d48f90cb8fbeb6b88cb	0	0	0	0	0	0	0	88	97	123	125	0	41	0	0	107	0	0	0	56	0	50	139	116	0	0	0	0	0	0	0	0	0	0	0	0	0	0	0	0	0	0	0	0	0	0	0	0	0
fa2a0bdeb148fb83dd2b7d6c8d7cb96b	0	0	0	0	0	0	0	0	0	0	0	13	20	0	0	5	0	93	48	0	32	0	8	0	0	0	0	0	0	0	0	0	0	0	0	0	0	0	0	19	18	25	44	147	100	12	47	154	190
1559ece266c18c5b83fca61c05e65df0	0	0	0	0	0	0	21	0	45	0	0	0	0	0	0	32	0	60	90	0	99	69	0	0	0	0	0	0	0	0	0	0	0	0	0	0	0	0	0	0	0	29	0	140	105	0	0	71	125
7c47c9aaa4b6aa3d056c083ee7fba641	0	0	0	0	0	0	0	0	0	0	0	0	8	0	0	0	0	88	6	0	0	0	0	0	0	0	0	0	0	0	0	0	0	0	0	8	5	11	0	17	0	117	184	50	61	0	142	154	50
6620b6c4600c363d1beabaf6cc5ab079	0	0	0	0	0	0	0	0	0	0	0	0	0	0	0	0	0	145	67	0	81	0	0	0	0	0	0	0	0	0	0	0	0	0	0	0	0	0	0	0	0	0	26	104	97	0	46	108	95
929e8a2a76337f2c7dbdb83f53d68aab	0	0	0	0	0	0	0	0	75	0	0	0	0	0	0	0	0	0	134	0	162	124	56	0	0	0	0	0	0	0	0	0	0	0	0	0	0	0	0	0	0	0	0	108	93	0	0	27	104
bbc1f5fef8a4676324f64df313b1be69	0	0	0	0	0	0	0	0	0	0	0	0	0	0	0	0	0	147	25	0	18	0	0	0	0	0	0	0	0	0	0	0	0	0	0	0	0	0	0	0	0	74	59	100	90	0	64	127	62
ca2859583c973b4f9a242597a768bd3e	0	0	0	0	0	0	0	0	0	0	0	0	0	0	0	0	0	99	95	0	90	27	0	0	0	0	0	0	0	0	0	0	0	0	0	0	0	0	0	0	0	20	16	148	118	0	57	106	139
b61544254d41106cdf4d57450dd907a8	25	33	40	26	29	31	53	0	0	0	37	33	0	1	1	1	0	5	0	24	1	0	0	31	32	0	34	25	39	24	0	33	34	46	18	25	32	20	30	44	44	1	2	6	12	38	4	4	3
af69aecb47d8b1aa7ef64acb504edbf2	0	0	0	0	0	0	0	164	0	158	159	0	89	0	0	130	0	0	0	109	0	0	85	215	0	0	0	0	0	0	0	0	0	0	0	0	0	0	0	0	0	0	0	0	0	0	0	0	0
0d64f4d0d8158ef003f1bab49e0ec441	0	0	0	0	0	0	0	0	104	54	0	0	0	0	0	0	0	0	88	0	112	144	84	11	0	0	0	0	0	0	0	0	0	0	0	0	0	0	0	0	0	0	0	56	53	0	0	0	22
ff6f50e1d3b63f6bac3d22dacc926201	0	0	0	0	5	0	10	13	92	45	0	7	16	0	8	0	0	10	98	0	84	101	74	25	9	5	5	0	0	0	5	0	7	0	0	0	0	0	0	4	0	0	4	55	51	0	13	24	61
6c96a1695f90c8c98ef17b98af81c5b3	16	19	12	23	99	0	0	124	41	0	0	22	0	0	0	56	0	0	0	0	0	28	72	0	0	0	0	0	0	0	22	0	21	14	0	0	0	0	12	40	0	0	63	214	67	14	0	0	0
666b70735bfb981e7c7fbf01e2ade389	0	0	0	0	0	0	0	163	0	34	115	0	280	401	0	100	0	0	0	0	0	12	0	62	0	0	0	0	0	0	0	0	0	0	0	0	0	0	0	0	0	0	0	0	0	0	0	0	0
fba67474802fb49be65f15d6edd3c596	0	0	0	0	0	0	0	0	101	53	12	0	0	0	0	0	0	0	77	0	100	146	82	11	31	19	0	0	0	0	0	0	0	20	0	0	0	0	0	0	0	0	0	56	50	0	0	0	0
5486fdeeeea0b1449cbfbcd209b59914	0	0	0	0	0	0	0	0	71	295	175	0	0	0	0	157	0	0	0	0	0	0	158	154	0	0	0	0	0	0	0	0	0	0	0	0	0	0	0	0	0	0	0	0	0	0	0	0	0
e59cf02507f9a9bf7cc6fece6f93f990	0	0	0	0	0	0	0	0	0	0	0	0	0	0	0	0	0	0	66	0	85	0	0	0	0	0	0	0	0	0	0	0	0	0	0	0	0	0	0	0	0	39	113	0	187	0	83	178	123
300ed436301d643b56355f3304efbaa7	0	0	0	0	0	0	0	0	70	9	0	0	0	0	0	0	0	0	167	0	170	89	0	0	0	0	0	0	0	0	0	0	0	0	0	0	0	0	0	0	0	0	0	134	113	0	0	17	83
316456fb352384b488b335b8379a59c0	0	0	33	58	0	0	0	0	0	0	0	28	0	0	0	0	54	0	0	0	0	0	0	0	59	44	76	90	119	64	0	0	32	0	37	0	66	46	0	31	47	0	0	0	0	59	0	0	0
1f5c07dbaae1be86c8f755c903861bc3	0	0	0	0	0	0	0	0	173	105	0	0	0	0	0	0	0	0	0	0	0	190	159	0	0	0	0	0	0	0	0	0	0	0	0	0	0	0	0	0	0	0	0	48	0	0	0	0	0
0c9a92acc9dbeeeec6627688f55d9c60	0	0	0	0	0	0	0	105	41	129	96	0	71	0	0	138	0	0	0	69	24	57	71	97	0	0	0	0	0	0	0	0	0	0	0	0	0	0	0	0	0	0	0	0	0	0	0	0	0
4a7e747ede9f08189b234165b6d47d97	0	0	0	0	0	0	0	0	58	0	0	0	0	0	0	0	0	0	192	0	203	100	0	0	0	0	0	0	0	0	0	0	0	0	0	0	0	0	0	0	0	0	0	153	119	0	0	0	84
b5efdd3f1c3345a8dc71d73bac1de451	0	0	0	0	0	0	0	109	76	93	123	0	68	0	0	100	44	0	0	104	0	67	101	122	0	0	0	0	0	0	0	0	0	0	0	0	0	0	0	0	0	0	0	0	0	0	21	24	0
32c08246a55526f95537f2be771e5adb	0	0	0	0	0	0	0	0	0	0	0	11	0	0	0	0	0	152	0	18	0	0	0	0	0	0	0	0	0	0	0	0	0	0	0	0	0	0	0	0	0	0	48	88	83	0	57	159	87
56c504ac7d7c82bad4ae39e423287db7	12	0	0	0	0	0	0	138	0	79	113	0	103	108	0	95	52	49	0	100	0	0	72	85	0	0	0	30	18	0	0	0	0	0	0	0	0	0	0	0	0	14	0	0	0	9	0	0	0
9294f2a0faa00bb7685f7b83f35e6e6d	0	0	0	0	0	0	0	56	95	133	101	0	0	0	0	65	0	0	55	0	0	103	161	84	0	0	0	0	0	0	0	0	0	0	0	0	0	0	0	0	0	0	0	0	0	0	0	0	0
903a9d5b70d1af1ed32d404a4267a3e9	0	0	0	0	0	0	0	100	101	112	129	0	41	20	0	78	0	0	0	81	14	81	65	121	0	0	0	0	0	0	0	0	0	0	0	0	0	0	0	0	0	0	0	0	23	0	0	0	0
17e438c80b10674cc2729bc6369d5741	25	9	13	11	30	19	21	10	0	0	0	51	0	0	63	0	15	0	16	0	0	0	0	0	46	71	58	34	36	20	17	24	9	8	15	33	31	55	33	37	48	23	0	0	19	25	15	0	0
f5194f5082207b4ce30758e67ef4934e	0	0	0	0	0	0	0	145	0	0	45	13	175	380	0	48	53	43	34	114	12	0	28	40	0	0	8	0	0	0	0	0	0	0	0	0	0	0	0	0	0	15	0	0	0	0	0	0	0
a384331d1e534e18519f6da2c747ce84	0	0	0	0	0	0	0	0	132	59	71	0	0	0	0	40	0	0	65	0	81	131	93	18	0	0	0	0	0	0	0	0	0	0	0	0	0	0	0	0	0	0	0	53	51	0	0	0	27
430816d98d1667967ee7940e33baf123	31	24	93	13	22	0	39	12	0	0	13	45	0	0	55	0	67	35	19	0	12	0	0	0	41	0	0	0	0	19	21	58	42	35	25	0	36	34	0	0	0	0	0	0	0	16	33	35	0
94dbc2fad5bfd7a2b6c24f8f149af1c0	0	0	0	14	0	0	20	0	31	29	102	0	0	0	0	87	0	0	0	25	711	17	32	41	42	0	0	0	0	0	0	0	0	0	0	0	0	0	0	0	0	0	0	0	0	0	0	0	0
de584e12861d5c2fed6409587fcf6018	0	0	0	0	0	0	0	0	0	0	91	0	0	0	0	55	0	81	65	62	52	0	0	91	0	0	0	0	0	0	0	0	0	0	0	0	0	0	0	0	0	18	80	63	99	0	63	71	68
fe302521db0d00fdfc286ffe81febb64	0	0	0	0	0	0	0	95	62	79	73	0	86	79	0	149	0	0	0	80	27	49	68	123	0	0	0	0	0	0	0	0	0	0	0	0	0	0	0	0	0	0	0	0	0	0	0	0	0
8f7dc178035d6b93265260e42169b651	0	0	0	0	0	0	0	0	0	0	0	0	0	0	0	0	0	163	0	0	0	0	0	0	0	0	0	0	0	0	0	0	0	0	0	0	0	0	0	0	0	0	0	69	79	0	78	237	166
2abce8c69cd6b8569dcb3be792af4c4b	0	0	0	10	0	0	7	0	124	56	72	0	0	0	13	0	7	14	84	0	50	134	85	0	0	0	0	0	0	0	0	0	0	0	0	0	0	0	0	0	0	0	0	31	25	8	11	7	8
a1f157b081f26ceb54c801ac8c7c34ef	0	0	0	0	0	0	0	0	130	0	0	0	0	0	0	0	0	0	115	0	109	149	26	0	0	0	0	0	0	0	0	0	0	0	0	0	0	0	0	0	0	0	0	111	61	0	0	0	29
e727d1e8902101b39acb97fec005e08f	0	0	0	0	0	0	0	0	0	0	0	0	0	0	0	0	0	122	0	0	73	0	0	0	0	0	0	0	0	0	0	0	0	0	0	0	0	0	0	0	0	0	0	145	131	0	61	153	216
309e4731618560f5954e196cdee8b552	0	0	0	0	21	0	0	108	45	91	57	0	110	81	0	92	0	0	0	107	0	39	51	85	0	0	15	0	12	0	0	0	0	0	0	0	0	0	0	0	0	0	0	0	0	0	0	0	0
69a13efb77104b8f92bce39db307d684	0	0	0	0	0	0	0	95	71	100	101	0	65	0	0	103	0	0	0	107	33	69	107	133	0	0	0	0	0	0	0	0	0	0	0	0	0	0	0	0	0	0	0	0	0	0	0	0	0
18015f4dd03464fc71c8cd7a82a0a79b	0	0	0	0	0	0	0	0	0	0	0	0	0	0	0	0	0	84	22	0	48	0	0	0	0	0	0	0	0	0	0	0	0	0	0	0	0	0	0	0	0	102	136	100	67	0	74	163	108
7556522a13b1c798d33a70a3d9afd679	57	0	61	0	0	47	44	0	0	0	0	44	0	0	0	0	61	0	0	0	0	0	0	0	55	44	48	57	44	50	61	50	48	0	36	36	0	42	60	0	0	0	0	0	0	58	0	0	0
a90c9bc204a295fbb027013ce791b900	0	0	0	0	0	0	0	0	127	89	73	0	0	0	0	53	0	0	65	0	80	103	138	41	0	0	0	0	0	0	0	0	0	0	0	0	0	0	0	0	0	0	0	0	0	0	0	0	0
faec67a93ca1cb82f9eeee79a898ad0b	0	0	0	0	0	0	0	0	165	126	129	0	0	0	0	77	0	0	28	0	0	105	130	95	0	0	0	0	0	0	0	0	0	0	0	0	0	0	0	0	0	0	0	0	0	0	0	0	0
390089f5b91741c4f79a5aff49d6b61a	0	0	0	0	0	0	0	0	111	48	0	0	0	0	0	0	0	0	106	0	138	140	86	0	0	0	0	0	0	0	0	0	0	0	0	0	0	0	0	0	0	0	0	55	41	0	0	0	0
c40167a83d799cba6a285f10d674f460	0	0	0	0	0	0	0	0	0	0	34	0	0	23	42	0	40	27	24	0	0	0	0	0	22	17	0	0	28	0	0	0	0	0	0	0	0	29	30	0	20	82	55	28	41	0	82	25	0
cac25ad0a8527e51168e76379563c5a4	0	5	0	0	0	0	0	0	0	0	0	6	7	0	0	12	8	78	71	0	32	13	4	0	0	0	0	0	0	5	6	0	0	0	0	12	0	0	0	13	6	15	41	127	89	0	55	109	136
276f59c1e50c4233a446c8379728a047	0	0	0	0	0	0	0	0	0	0	0	0	13	0	0	0	11	91	0	0	0	0	0	0	0	0	0	0	0	0	0	0	0	0	0	0	0	0	0	21	0	80	81	71	67	10	188	142	106
1d179d7e4f8c8398f5a9b0a049bcd8a4	52	0	45	0	18	0	39	0	0	0	0	64	0	0	69	0	0	0	0	0	0	0	0	0	51	0	0	34	41	56	0	0	0	0	0	109	0	0	0	77	78	62	0	0	0	58	0	0	0
0537b1a5fdce9207d955171fb05d607e	0	0	0	0	0	0	0	0	96	54	30	0	0	0	0	64	0	0	37	0	36	127	90	32	0	0	0	14	0	0	7	0	0	0	0	0	0	0	0	12	0	0	0	38	33	0	14	6	0
9d4c98b3b5e7a2dab35496a47a314fca	0	0	0	0	0	0	0	0	38	23	0	0	0	0	0	0	0	0	120	0	119	86	37	0	0	0	0	0	0	0	0	0	0	0	0	0	0	0	0	0	0	0	0	157	91	0	0	76	120
30d71897a989d88e9b0e12b7baa8e85b	0	0	0	0	0	0	0	627	20	22	28	12	89	242	11	0	30	0	0	0	0	0	0	13	0	0	0	13	22	0	0	0	0	0	0	0	0	0	0	0	0	0	0	0	0	0	0	0	0
59437596727cfb11159107321cbf76f8	0	0	0	0	0	0	0	32	81	66	62	0	26	0	0	49	0	0	55	32	51	104	94	63	0	0	0	0	0	0	0	0	0	0	0	0	0	0	0	0	0	0	0	28	35	0	0	0	31
38f4f90a2f16d4d679587cd2d93de90a	0	0	0	0	0	0	0	0	115	0	0	0	0	0	0	0	0	0	129	0	177	167	0	0	0	0	0	0	0	0	0	0	0	0	0	0	0	0	0	0	0	0	0	80	71	0	0	0	0
b48e0b053fa4fdd7aca44413b78267b5	22	0	0	13	0	0	40	9	5	9	5	30	7	7	16	6	35	0	1	3	34	14	52	41	5	10	1	50	3	15	0	0	0	15	0	0	30	28	43	36	1	0	41	0	35	33	24	30	18
4d49b414612f59f4cf5a59eb50029e64	0	75	67	0	73	79	0	0	0	0	0	0	0	0	0	0	69	0	0	0	0	0	0	0	0	73	0	0	0	0	81	75	103	104	0	0	0	0	82	0	0	0	0	0	0	58	0	0	0
440d6f6b970d2c3ba3764618b969f612	0	0	0	0	0	0	12	0	64	31	14	8	0	0	0	26	0	0	114	0	104	103	60	30	6	0	0	0	0	0	7	0	0	0	0	0	0	0	0	10	0	7	0	34	34	0	14	0	41
eec69d3606d08b3c88b71a229cb6c6d8	0	0	0	0	0	21	16	15	100	71	37	0	20	10	0	44	0	8	52	13	51	91	74	15	0	0	19	0	0	0	0	0	0	0	0	0	0	0	0	0	0	0	0	33	31	0	0	18	28
3ba76846fee90e0514b2f4b834cb8d59	0	0	0	0	0	0	0	121	50	130	116	0	105	0	0	93	0	0	0	130	0	40	85	128	0	0	0	0	0	0	0	0	0	0	0	0	0	0	0	0	0	0	0	0	0	0	0	0	0
319e7fd93739d1ca0407a403b6dcd69c	0	0	0	0	0	0	0	38	61	42	68	0	66	165	0	77	0	0	49	82	31	86	62	29	0	0	0	0	0	0	0	0	0	0	0	0	0	0	0	0	0	0	0	0	13	0	0	0	0
6e69cd1319c5d17b8dd8deb02ebe2a6f	0	0	0	0	0	0	0	0	146	49	24	0	0	0	0	30	0	0	41	0	75	140	84	0	0	0	0	0	0	0	0	0	0	0	0	0	0	0	0	0	0	0	0	31	28	0	26	0	0
c4900d90ef8c52ee974cb1f52d8a3d4e	0	0	0	0	0	0	0	0	33	0	0	0	0	0	0	0	0	0	154	0	205	57	0	0	0	0	6	0	0	0	0	0	0	0	0	0	0	0	0	0	0	0	0	140	151	0	0	23	112
aef5093039f9c0a35be6bba69c85238e	0	0	0	0	0	0	0	129	87	113	108	0	46	0	0	68	0	0	0	90	0	84	112	91	0	0	0	0	0	0	0	0	0	0	0	0	0	0	0	0	0	0	0	0	0	0	0	0	0
a8689de5950f8a7dc79133056de6c9dc	45	29	53	0	27	30	41	0	0	0	0	38	0	0	51	0	31	0	0	0	0	0	0	0	29	49	35	0	0	41	32	59	29	41	35	35	32	26	32	33	37	0	0	0	0	35	0	0	0
b96e92b3c12825a919bad2a9a7bf8d36	0	0	0	0	0	33	0	0	95	114	46	0	0	0	26	0	0	0	0	0	20	93	171	0	0	0	0	0	0	0	0	23	0	0	0	0	0	0	0	0	0	0	0	0	0	0	12	0	0
a5499e94f8b0c74d128d37df7d3dc007	0	0	0	0	0	0	0	0	0	0	0	0	0	0	0	0	0	95	85	0	80	49	0	0	0	0	0	0	0	0	0	0	0	0	0	0	0	0	0	0	0	37	37	126	95	0	35	79	95
84d91c9d3ce0baab5be94160f41573aa	72	0	51	0	0	68	77	0	0	0	0	0	0	0	0	0	0	0	0	0	0	0	0	0	0	0	0	0	59	0	60	0	0	49	0	0	69	65	66	69	0	70	0	0	0	0	52	0	0
e6e6093b87176ca9f587455f07339e1f	0	0	0	0	0	0	0	13	57	23	34	0	18	0	10	51	0	0	80	18	89	63	56	26	0	7	0	0	0	0	0	0	0	0	0	0	0	0	0	0	0	0	0	75	86	0	0	0	59
1ac7c66b21fdb29306168064a805a7cc	0	0	0	0	0	0	0	0	100	190	146	0	0	0	0	98	0	0	0	0	0	74	120	77	0	0	0	0	0	0	0	0	0	0	0	0	0	0	0	0	0	0	0	0	0	0	0	0	0
28b4cca3c58d60f62deed92caf8bd3b2	0	0	0	0	0	0	0	0	83	0	0	0	0	0	17	0	0	0	96	0	148	104	45	0	0	0	0	0	0	0	0	0	0	0	0	0	0	0	0	0	0	0	0	117	88	0	0	25	69
0ee31d9b9dac4d36da4b3c0a912e0357	0	0	0	0	0	0	0	12	113	63	33	0	0	0	10	14	0	0	58	0	81	163	90	0	5	0	0	0	0	0	0	0	0	0	0	0	0	0	0	0	0	0	0	34	28	0	7	0	10
44affbe20069f8df29b16831eebc3d09	0	0	0	0	0	0	0	0	78	60	86	0	58	0	0	90	0	0	0	65	0	89	101	85	0	0	0	0	0	0	0	0	0	0	0	0	0	0	0	0	0	0	0	0	0	0	0	0	0
da17db2491e58cb05784aaba051934f2	0	0	0	0	3	0	10	3	0	0	0	0	5	0	8	9	3	21	116	0	81	15	0	0	2	0	11	0	0	0	0	4	5	0	0	5	5	0	0	3	8	13	13	118	115	0	27	56	203
62a805cf84e274c58c07915cd187628a	0	0	0	8	0	0	9	0	20	0	0	0	0	0	0	0	8	11	121	0	105	37	0	34	0	14	12	0	0	0	0	0	11	0	0	0	8	4	0	0	0	15	12	97	72	5	21	32	159
1db99e3112123ef165db1213b64d566d	0	0	0	0	0	0	0	0	0	0	0	0	0	0	0	0	0	201	0	18	0	0	0	0	0	0	0	0	0	0	0	0	0	0	0	9	0	0	12	0	0	95	130	72	67	0	89	163	45
831af1eb0a10f52ff3f09a17e6de48c2	0	0	0	0	0	0	0	107	0	150	197	0	0	0	0	155	0	9	0	81	0	0	107	215	0	0	0	0	0	0	0	0	0	0	0	0	0	0	0	0	0	0	0	0	0	0	0	0	0
cd23be4fbd429d43846327a06cbecc9f	0	0	0	0	0	0	0	241	0	82	128	0	116	45	0	123	0	0	0	189	0	0	0	164	0	0	0	0	0	0	0	0	0	0	10	0	0	0	0	0	0	0	0	0	0	0	0	0	0
00388366b55dd4edf42cc2ecacc844d1	65	99	62	13	86	20	71	5	0	0	3	0	3	0	14	0	16	5	3	4	0	11	3	5	18	8	23	10	8	19	37	14	2	7	9	12	30	15	19	21	16	4	0	0	0	17	7	0	3
c1015933ca82a043af984b1543c614f6	0	0	0	0	0	0	0	0	59	0	0	34	0	0	0	0	22	58	55	0	73	43	0	0	0	0	0	0	0	0	0	0	0	0	0	0	0	0	0	0	0	0	0	138	134	0	31	0	160
76c3c2da35a6be2567f5753cdf5a2e55	0	0	0	0	0	0	0	0	142	172	80	0	0	0	0	33	0	0	0	0	0	94	216	65	0	0	0	0	0	0	0	0	0	0	0	0	0	0	0	0	0	0	0	0	0	0	0	0	0
91b5bad4bb2ac2e91c1efb26598d73c4	0	0	0	0	0	0	0	0	87	112	85	0	23	0	0	51	0	0	0	0	52	98	129	73	0	16	0	9	0	0	0	0	0	0	0	0	0	0	0	0	0	0	0	0	0	0	0	0	34
90bd1edc471fb62725cfce49b6d77b45	0	0	0	0	0	0	0	0	0	0	0	0	0	0	0	0	0	221	0	0	0	0	0	0	0	0	0	0	0	0	0	0	0	0	0	0	0	0	0	0	0	0	136	0	0	0	165	186	0
cd73eea4cc3185b7dd48de88fbdd8b29	0	0	0	0	0	0	0	14	97	149	133	12	17	4	0	70	0	3	0	18	20	53	150	125	0	0	0	0	0	0	0	0	0	0	0	0	0	0	0	0	0	0	0	0	0	0	11	0	0
06118fb2cd2d11122541c8e4e253dd81	5	3	0	3	0	1	0	0	0	1	2	1	0	0	3	1	1	126	14	0	0	0	0	0	1	0	2	0	1	0	1	4	26	0	1	1	0	4	1	3	6	23	162	39	11	1	259	28	3
2174dc24bc9ded1c6b6f2ceccf06cf2f	0	0	0	0	0	0	0	46	73	71	46	0	62	37	0	85	0	0	41	0	57	62	83	82	0	0	0	0	0	0	0	0	0	0	0	0	0	0	0	0	0	0	0	0	0	0	0	0	0
5d430421aab7a7965b76e00b7197b20e	0	0	0	0	0	0	20	52	26	59	70	0	97	110	0	117	0	19	0	68	0	61	98	113	0	0	0	0	0	0	0	0	0	0	0	0	0	0	0	0	0	0	0	0	0	0	0	0	0
8d9fc14a077779c2728ee5f6bb7df942	0	0	0	0	0	0	0	0	0	0	0	0	0	0	0	9	0	93	57	0	48	14	0	0	0	0	0	0	0	0	0	0	0	0	0	0	0	0	0	0	0	22	32	107	127	0	44	135	94
8d663c040137426d4d2b711be75df9a2	27	11	5	0	0	0	0	0	3	8	1	10	0	23	7	43	0	46	3	0	0	1	0	0	0	5	12	3	14	0	5	9	4	0	9	0	0	8	7	0	0	140	121	55	46	4	80	34	42
0a3438ada762e2ce55b6490d28ce38d5	0	0	12	0	0	0	39	0	0	0	0	0	0	0	22	0	0	59	4	0	4	0	0	0	15	0	0	0	0	21	0	0	0	0	0	52	12	0	0	42	57	145	96	20	20	0	84	47	9
dddf8233b2dda899775e10a1802c73cb	25	13	28	23	22	23	23	0	0	0	7	34	0	0	29	0	32	0	8	0	3	0	5	0	24	35	47	32	51	36	35	12	22	7	33	28	32	47	37	34	34	0	9	0	0	48	3	0	0
05a90cb47fab4c34a515494e80d6a51e	0	0	0	0	0	0	0	0	0	0	0	0	0	0	0	0	0	99	0	0	0	0	0	0	0	0	0	0	0	0	0	0	0	0	0	0	0	0	0	0	0	0	0	140	143	0	63	149	142
fa0f84a6a1fbb2635452434dce91481b	0	0	0	0	16	0	18	7	102	54	39	13	14	0	26	30	0	20	32	0	28	99	75	29	0	0	18	0	0	0	0	0	0	0	0	0	0	0	0	0	0	0	0	25	0	0	27	0	16
379051a22843094040aa56d1270d2639	47	36	39	22	30	62	16	0	0	0	0	32	0	0	32	0	24	0	0	0	0	0	0	6	28	32	22	23	32	17	40	61	32	48	23	24	28	21	47	29	36	21	11	0	0	22	9	0	0
cbf8c40059c2970b5158e3ec7067bdc0	0	0	0	0	0	0	0	70	64	102	75	0	113	40	0	85	0	0	0	65	34	60	110	85	0	0	0	0	0	0	0	0	0	0	0	0	0	0	0	0	0	0	0	0	0	0	0	0	0
e17cdbdc29820dcb6d438c91e7b2cf29	0	28	35	60	27	0	0	0	0	0	0	0	0	0	26	0	17	0	0	0	0	0	0	0	75	22	34	27	66	29	45	29	47	14	37	0	50	34	54	37	0	0	0	0	0	28	0	0	0
d91b4d67061dfe3d778e2592a66eac1d	0	0	0	0	0	4	8	29	64	75	85	6	42	6	14	51	8	0	31	50	42	56	77	91	0	0	12	6	0	0	0	0	0	10	0	0	0	0	0	0	0	0	0	28	23	0	13	10	22
07336ea3c866cae26777cfd0de3ef6dd	37	34	46	26	0	45	48	0	0	0	0	0	0	0	0	0	28	0	0	0	0	0	0	0	59	44	0	44	34	31	40	47	36	40	27	36	0	42	24	35	41	30	0	0	0	33	0	0	0
e4059c6a18f0df0072d4fc939af90dea	0	0	0	0	0	0	0	105	53	72	70	21	113	161	0	60	0	41	0	110	0	33	60	93	0	0	0	16	0	0	0	0	0	0	0	0	0	0	0	0	0	0	0	0	0	0	0	0	0
cb7c6e2ad1570d1cf5f84119ab9fa0c2	0	0	0	0	0	0	0	192	0	118	182	0	101	0	0	137	0	0	0	145	0	0	0	195	0	0	0	0	0	0	0	0	0	0	0	0	0	0	0	0	0	0	0	0	0	0	0	0	0
4ecd0f80c2ea0634b07bc57152ec3f0e	45	45	60	11	22	40	47	4	0	0	0	15	0	0	0	0	34	0	0	4	0	0	0	0	39	21	18	26	25	38	24	54	25	19	11	45	53	19	25	34	34	0	6	5	9	16	0	0	0
11d3c28da71232a78b7698ff4e1a0535	0	0	0	0	0	0	31	10	11	25	81	14	233	15	0	25	0	15	0	340	195	14	19	0	13	0	0	0	16	0	0	0	0	0	0	0	0	0	0	0	10	0	0	0	0	0	0	0	0
74bd7be9aa83cd8d0dd9ba317350100e	0	0	0	0	17	0	0	0	67	62	35	0	38	0	0	0	0	0	44	0	53	81	77	26	0	32	26	0	0	0	0	0	0	0	0	0	0	0	0	0	0	0	0	51	65	0	29	27	56
718ca928c2080aea25816e2b8b93d581	0	0	0	0	0	0	0	134	113	90	103	0	81	0	0	57	0	0	0	88	17	55	75	87	0	0	0	0	0	0	0	0	0	0	0	0	0	0	0	0	0	0	0	0	0	0	0	0	0
8e1994102c52b5f5575e12d933e848fa	45	42	34	87	37	23	0	9	0	0	0	19	0	0	49	0	28	0	0	0	0	9	0	0	15	37	36	39	19	9	43	32	28	27	44	10	23	31	35	19	32	0	0	0	0	30	0	0	0
fe22eeace4eb9c5b440b371c73dfb2da	0	0	0	0	0	0	0	0	110	71	0	0	0	0	0	0	0	0	81	0	94	125	100	0	0	0	0	0	0	0	0	0	0	0	0	0	0	0	0	0	0	0	0	58	59	0	0	0	0
e8a4081f53e96483136792113a53d167	0	0	0	0	0	0	0	0	16	0	0	0	0	0	0	0	0	43	90	0	115	43	0	0	7	0	10	0	0	0	0	0	0	0	0	0	0	0	0	0	0	25	27	162	118	0	26	69	99
e25947b11c824eb7e43649369425a1a1	0	0	0	9	0	0	11	0	80	0	0	17	0	0	0	0	0	0	78	0	50	87	33	0	10	0	0	0	0	2	0	0	2	0	0	0	0	0	0	0	5	0	10	79	74	3	16	0	83
6116031a4970fb0cd53ca9d481fa2bda	0	0	0	0	0	0	0	0	181	144	135	0	0	0	0	0	0	0	0	0	0	115	181	86	0	0	0	0	0	0	0	0	0	0	0	0	0	0	0	0	0	0	0	0	0	0	0	0	0
cbc9e5c74815e3a59b08a4899a761af1	0	15	0	0	0	0	0	0	0	0	0	0	0	0	0	0	0	176	0	0	0	0	0	0	0	0	0	0	0	0	0	0	0	0	0	0	0	0	24	0	7	56	81	0	0	0	180	134	22
88a98faeeeb3ada2b6d11c02ff869a65	44	42	59	27	42	0	0	0	26	0	0	50	0	0	31	0	45	0	0	0	0	0	0	0	56	68	75	30	44	47	0	35	20	0	31	0	50	0	0	0	0	0	0	0	0	46	0	0	0
a776d97c5ef49a2d8202366032cc3d70	11	0	0	0	0	0	0	98	0	95	116	15	75	34	25	108	14	0	0	80	0	0	171	90	0	0	0	8	27	0	0	0	0	0	0	0	0	0	0	0	0	0	0	0	0	0	0	0	0
b2eecdbb2c568db926a690f17c3a0609	7	4	0	0	0	0	0	0	0	0	0	0	0	3	2	0	8	91	0	0	0	0	0	0	0	0	0	0	13	0	0	3	0	0	5	0	0	9	8	11	6	150	95	36	7	0	149	64	0
2142499268b870b1b44b5b06a5dc693f	0	0	0	0	0	0	0	168	0	0	34	0	169	453	0	0	0	0	0	185	0	10	0	33	0	0	0	0	0	0	0	0	0	0	0	0	0	0	0	0	0	0	0	0	0	0	0	0	0
16ec180130a62111a25d0bf0d37952e5	0	0	0	0	0	0	0	39	53	33	0	0	0	0	0	0	0	48	54	23	55	58	72	41	0	0	0	0	0	0	0	0	0	0	0	0	0	0	0	0	0	0	21	70	73	11	30	64	60
fe0da4e45e448d3ab807289cdf5ee9b7	0	0	0	0	0	0	0	82	92	88	71	0	47	0	33	43	0	0	0	70	45	93	65	53	0	0	0	0	0	0	0	0	0	0	0	0	0	0	0	0	0	0	0	0	0	0	20	0	0
ba4d69e4e35283e7580317d044b6200d	0	0	0	0	0	0	0	137	0	113	189	0	66	0	0	147	0	0	0	102	0	0	85	158	0	0	0	0	0	0	0	0	0	0	0	0	0	0	0	0	0	0	0	0	0	0	0	0	0
05b930ac4fa373fc9088d4f04115d9ef	18	30	41	0	28	34	49	0	0	0	0	34	0	0	0	0	20	0	0	0	0	0	0	0	33	30	0	22	31	32	25	29	30	32	42	46	26	28	36	29	26	18	20	0	0	16	0	0	0
d42fbbe58eeb0315ae09f6a0122da08a	18	0	0	0	0	0	0	0	3	0	0	8	0	7	48	0	4	16	6	0	0	0	0	0	0	0	0	7	8	0	0	0	7	4	5	0	0	6	6	19	15	182	177	14	19	0	217	6	19
c4b7aa7638093b9df078547daf7cf4e3	18	0	9	105	7	14	24	9	11	0	0	25	0	0	38	14	23	0	0	7	11	0	0	0	32	42	56	70	38	6	16	14	10	7	0	17	30	32	16	20	22	0	12	0	0	24	54	0	0
b0feb0968f21ce08cb4576b14264b8ac	0	0	0	0	0	0	21	72	29	123	103	68	68	41	0	155	44	47	0	33	0	0	37	67	0	0	0	0	23	0	0	0	0	0	5	0	0	0	0	0	0	0	0	0	0	0	0	0	0
4859578d58f2b2dcd0ecd94330dabe31	0	0	0	0	0	0	0	94	0	114	122	0	85	0	0	136	0	0	0	101	0	0	111	143	0	0	0	0	0	0	0	0	0	8	0	0	0	0	0	0	0	0	0	0	0	0	0	0	0
68369138124f88b1624c4c73b4b1360e	0	0	0	0	0	0	0	0	75	0	0	0	0	0	0	0	0	0	92	0	108	104	70	0	0	0	0	0	0	0	0	0	0	0	0	0	0	0	0	0	0	0	0	120	75	0	0	0	85
2b9b2a113541f5655d7a6798e08cbe1d	0	0	0	0	0	0	5	39	75	71	42	11	0	0	0	41	0	10	45	35	83	91	67	53	0	0	0	0	0	0	0	0	0	0	0	0	0	0	0	0	0	0	0	49	30	0	0	12	25
c5d3bc38558909ccab7d565aadf03aeb	0	0	0	0	0	0	0	0	83	32	0	0	0	0	0	0	0	0	93	0	135	135	46	0	0	0	0	0	0	0	0	0	0	0	0	0	0	0	0	0	0	0	0	69	63	0	0	0	43
14953ad1e1790647a6ef994f9e1a2d76	0	0	0	0	0	0	0	112	93	118	78	0	55	0	0	108	0	0	0	73	0	0	95	126	0	0	0	0	0	0	0	0	0	0	0	0	0	0	0	0	0	0	0	0	0	0	0	0	0
25e7c96cbbc92e8640c98c162a3bc226	0	0	0	0	0	0	0	0	95	90	56	0	0	0	0	0	0	0	0	0	44	109	151	0	0	0	0	0	0	0	0	0	0	0	0	0	0	0	0	0	0	0	0	0	0	0	0	0	0
b9e18af135c14916603448181be98acf	0	0	0	0	0	0	60	0	0	0	0	0	0	0	0	0	0	0	0	0	0	0	0	0	0	0	0	0	0	71	0	0	0	0	0	144	0	0	0	123	114	77	95	0	0	0	0	36	0
aac2d2f96990cc7c774b1052a4100cba	0	0	0	0	0	0	0	0	0	0	0	0	0	0	0	0	0	85	0	0	0	0	0	0	0	0	0	0	0	0	0	0	0	0	0	0	0	0	17	0	0	143	123	25	20	0	84	39	26
438ac94e73ecbc43a2e675f9ff452f91	0	0	0	0	0	0	0	0	0	0	0	0	0	0	0	0	0	204	0	0	0	0	0	0	0	0	0	0	0	0	0	0	0	0	0	0	0	0	0	0	0	88	93	52	41	0	102	148	0
34b3826fe6da1651b515470c8d898ba6	0	0	0	0	0	0	14	60	44	57	37	0	50	49	27	70	0	29	49	60	62	0	33	50	0	0	13	0	0	0	0	0	0	0	0	0	0	0	15	9	0	0	18	0	0	0	45	0	14
36f864fc51e72e9cef4ff9099bddb9b1	0	0	0	0	0	0	0	9	0	0	0	0	0	87	0	0	84	26	26	47	0	0	0	61	0	0	0	12	0	0	0	0	0	0	0	0	0	0	0	0	0	0	0	6	0	12	35	73	48
7102a700051adccea812bc61db852a13	0	0	0	0	0	0	18	0	92	33	0	0	0	0	0	0	0	0	98	0	73	106	41	0	0	0	0	0	0	0	9	0	0	15	0	0	0	0	0	0	0	0	0	57	36	0	18	0	0
db1566662cf939f6e173aaa1a654300d	0	0	0	0	0	0	0	81	41	90	82	0	83	35	0	131	0	0	0	93	0	46	75	127	0	0	0	0	0	0	0	0	0	0	0	0	0	0	0	0	0	0	0	0	0	0	0	0	0
3917623f111861089c7aa78b031cc1b6	0	0	0	0	0	0	0	0	23	0	0	0	0	0	0	0	0	71	76	0	83	30	0	0	0	0	0	0	0	0	0	0	0	0	0	0	0	0	0	0	0	28	17	103	88	0	35	81	110
1efa770d3d69f9676c3c36f496e95a0b	0	0	0	60	0	0	0	0	0	0	0	0	0	0	0	0	0	0	0	0	0	0	0	0	0	0	0	0	68	69	104	93	70	98	101	0	67	0	86	58	0	0	0	0	0	67	0	0	0
93b5f41e2093638e66bc9192f6e20c2c	0	0	0	12	0	0	0	0	0	0	19	0	33	0	78	0	0	0	0	0	0	0	19	0	0	84	65	0	0	0	0	28	0	0	0	39	52	70	0	36	49	21	13	0	0	63	27	0	0
dc0a8d1c12b3a888423f97286969f1fc	22	28	47	0	38	0	17	0	0	0	0	34	0	0	29	0	32	0	0	0	0	0	0	0	29	66	50	32	56	22	20	34	0	0	20	0	45	30	28	34	32	0	0	0	0	61	0	0	0
a554c21a37d9e73312409c9a658e3145	0	0	0	0	0	0	0	0	59	29	23	0	18	0	0	23	0	0	97	0	69	118	82	23	0	0	0	0	0	0	0	0	0	0	0	0	0	0	0	0	0	0	0	45	62	0	0	0	0
fa22174b2b3badf727e6b98461237c2e	0	14	28	6	24	18	55	0	0	0	0	50	0	0	41	0	55	0	0	0	0	0	0	7	27	25	31	20	24	0	0	44	12	0	0	16	44	75	19	24	39	0	0	0	0	50	0	0	0
acf7e4711f7d79d79ab3fdf1a752f9d5	0	0	0	0	0	0	0	73	0	98	95	23	52	23	18	73	0	0	0	96	81	0	148	103	0	11	0	0	0	0	0	0	0	11	11	0	0	0	0	0	0	0	0	0	0	0	0	20	0
2ac21bbf717d5c97012080adc3d1e784	0	0	0	0	0	0	0	0	173	0	0	0	0	0	0	0	0	0	69	0	70	180	0	0	0	0	0	0	0	0	0	0	0	0	0	0	0	0	0	0	0	0	0	73	59	0	0	0	0
08abe4e2b6272fff1861b935503c02f2	11	12	0	25	0	10	41	0	0	0	0	43	0	0	57	0	26	0	0	0	0	0	0	0	24	34	49	65	84	0	25	0	9	0	14	24	32	40	46	24	40	0	0	0	0	30	0	0	0
9b198907518dd7c4f615be5c81b26d9f	0	0	0	0	0	0	0	0	0	0	0	0	0	0	0	0	0	195	0	0	0	0	0	0	0	0	0	0	0	0	0	0	0	0	0	0	0	0	0	0	0	0	0	71	52	0	82	168	63
6e17753b3b8d3089c443b886492ff82d	0	0	0	0	0	0	0	0	0	0	0	0	0	0	0	0	0	131	0	0	0	0	0	0	0	0	0	0	0	0	0	0	0	0	0	0	0	0	0	0	0	94	64	38	50	0	55	101	47
cbfb4ebbcda5d7cec92975dff25c2ade	0	0	0	0	0	0	0	44	97	74	88	0	45	0	0	75	0	0	0	40	0	95	78	70	0	0	0	0	0	0	0	0	0	0	0	0	0	0	0	0	0	0	0	0	0	0	0	0	0
9e42e3c33a82bd166d6497fa03629964	0	0	0	0	0	0	0	0	94	0	0	0	0	0	0	0	0	0	109	0	123	117	0	0	0	0	0	0	0	0	0	0	0	0	0	0	0	0	0	0	0	0	0	149	91	0	0	0	78
14fecd5000cea1102ac7374fc576fdff	0	0	0	0	0	0	0	0	0	0	0	0	0	0	0	0	0	100	52	0	37	15	0	0	0	0	0	0	0	0	0	0	0	0	0	0	0	0	0	0	0	43	35	53	62	0	55	104	77
bc246bec45473087e5995e27a4864099	0	0	0	0	0	0	0	0	0	0	0	0	0	0	0	0	0	170	0	0	0	0	0	0	0	0	0	0	0	0	0	0	0	0	0	0	0	0	0	0	0	0	59	144	0	0	96	127	163
b9c7b922da2f838c365bd6dcb22f0d70	33	0	0	0	0	0	0	85	0	93	110	51	77	0	0	170	22	15	0	138	0	0	0	142	30	0	0	37	0	0	0	0	0	9	0	0	0	0	0	0	0	0	0	0	0	0	0	0	0
946834e6193ceee5fb8dc5773ee7fdda	0	0	0	0	0	0	0	0	127	47	47	0	0	0	0	0	0	0	54	0	77	144	96	0	0	0	0	0	0	0	0	0	0	0	0	0	0	0	0	0	0	0	0	52	56	0	0	0	0
01c8ac4e615a6d860e101b6ec6704c99	0	0	0	0	0	0	0	0	0	0	0	0	0	0	0	0	0	89	79	0	89	0	0	0	0	0	0	0	0	0	0	0	0	0	0	0	0	0	0	0	0	32	37	116	135	0	35	79	93
79fadad5289f8f024d127f0871878e34	17	0	0	0	0	0	43	0	10	0	0	14	0	0	0	0	26	0	0	0	0	0	0	0	29	0	0	0	0	63	0	0	0	0	0	55	38	11	0	51	41	40	0	0	17	20	0	0	0
1536f2cee2878156648330e4ced70aa2	0	0	0	0	0	0	0	27	81	78	67	0	14	5	0	60	0	0	23	29	66	60	116	75	0	0	0	0	0	0	0	0	0	0	0	0	0	0	0	0	0	0	0	31	20	0	0	0	0
283568e277db41814ee6e87cc0bd6e57	0	0	0	18	0	0	0	0	31	0	0	0	25	11	0	720	18	16	21	0	32	0	0	0	72	0	0	4	0	0	0	0	0	0	0	0	0	0	18	13	0	0	0	0	0	0	7	0	0
29f3fd1d228b1d57ed4b67b20053830c	0	0	0	0	0	0	137	0	0	0	0	0	0	0	0	0	0	0	0	0	0	0	0	0	0	0	0	0	0	0	0	0	0	0	0	161	113	0	0	138	142	128	99	0	0	0	92	0	0
f116f604d0a196a6dcbffdf1f2f02e84	0	0	0	0	0	0	0	79	312	0	0	0	0	0	0	0	0	0	0	0	0	0	0	0	0	0	0	0	0	0	0	0	0	0	0	0	0	0	0	58	143	36	83	0	0	0	0	0	298
b2a5b0e30860d00487d5dea7048ab403	0	0	0	0	0	0	0	0	0	0	0	0	0	0	0	0	0	132	0	0	0	0	0	0	0	0	0	0	0	0	0	0	0	0	0	0	0	0	0	0	0	75	88	87	66	0	74	130	70
4294dfb758ac4ace04e244d10b8e6112	0	0	0	0	0	0	0	0	67	0	0	0	0	0	0	0	0	0	117	0	109	148	0	0	0	0	0	0	0	0	0	0	0	0	0	0	0	0	0	0	0	0	0	76	82	0	0	0	75
59ff0c57c1c015446059764bc3da6ac1	0	0	0	0	0	0	0	0	0	0	0	0	0	0	0	11	0	63	0	0	0	0	0	0	0	0	0	0	0	0	0	0	0	0	0	0	0	0	0	0	23	10	0	169	183	17	38	155	138
b3022144f472bfbc96c4507496955ad1	0	0	47	0	83	61	0	0	0	0	0	0	0	0	0	0	0	0	0	0	0	0	0	0	0	0	0	0	59	0	56	52	61	50	52	0	52	57	59	0	39	0	0	0	0	49	0	0	0
3da276b0f02020460280634bfa26644a	0	0	0	0	0	0	0	8	0	0	0	0	0	0	0	0	0	40	42	0	43	0	0	0	0	0	0	0	0	0	0	0	0	0	0	0	0	0	0	0	0	87	103	0	52	0	96	70	95
008c133fdfe19c63729be80d2a7e6f4f	0	0	0	7	0	0	0	0	87	71	47	16	0	13	0	37	0	0	17	0	16	80	113	27	11	6	0	0	0	0	0	0	0	0	0	0	0	0	0	0	0	0	0	27	22	0	14	15	0
2770065212043124415d7a7b65d57ba6	0	0	17	0	0	0	793	0	0	0	0	0	0	0	25	0	0	0	17	25	25	20	26	13	0	0	0	0	0	33	0	0	0	0	0	8	0	0	0	0	0	0	0	0	0	0	0	0	0
d2318d821656337343e987f8dd7e40d3	23	0	25	17	21	64	75	0	0	0	0	42	0	0	29	0	23	0	0	0	0	0	0	0	0	0	23	18	23	17	37	28	43	35	25	57	0	22	26	42	0	0	0	0	0	28	0	0	0
5836b70d70411138526acd75ae280a30	0	52	53	0	0	48	49	0	0	0	0	0	0	0	0	0	0	0	0	0	0	0	0	0	45	39	52	0	0	0	42	60	34	35	48	44	35	39	51	56	32	0	0	0	0	50	0	0	0
0a0f48b85fe7026f56afced4ece8224b	0	0	0	0	0	0	0	0	0	0	0	0	0	0	0	0	0	119	0	0	0	0	0	0	0	0	0	0	0	0	0	0	0	0	0	0	0	0	0	0	0	47	56	105	119	0	52	164	104
180d31446f65d88af1543bcc0524cd30	27	26	27	15	0	0	35	0	0	0	0	44	0	0	21	0	39	0	0	0	0	0	0	0	14	8	0	0	0	0	48	36	18	17	20	16	81	61	40	12	24	0	0	0	0	26	14	0	0
1cd937157cff2da23ea7a13cf244c300	0	0	0	0	0	0	0	45	58	55	46	0	37	11	6	46	0	16	34	46	44	57	87	81	0	0	0	25	0	0	29	24	27	0	0	0	0	0	0	0	0	0	0	17	7	0	0	0	4
b6cb5850fd1c343a886677bd8cfd31e9	0	0	0	0	0	0	0	0	176	72	0	0	0	0	0	0	0	0	0	0	45	184	107	0	0	0	0	0	0	0	0	0	0	0	0	0	0	0	0	0	0	0	0	17	0	0	0	0	0
6b83af72cc88134b2d4f303235b80730	0	0	0	0	0	0	0	0	142	114	0	0	0	0	0	0	0	0	0	0	0	122	181	0	0	0	0	0	0	0	0	0	0	0	0	0	0	0	0	0	0	0	0	0	0	0	0	0	0
f19f6ce9d1e2b1b1ed455208d096c370	0	0	0	0	0	0	0	0	133	0	0	0	0	0	0	0	0	0	46	0	75	142	50	0	0	0	0	0	0	0	0	15	0	0	0	0	0	0	0	0	0	0	0	39	0	0	0	0	0
19ae779508a5bb23c38d6a5b07fa9d52	68	52	48	0	0	66	0	0	0	0	0	35	0	0	0	0	40	0	0	0	0	0	0	0	48	0	0	31	0	0	47	50	72	62	51	34	44	0	52	0	0	0	0	0	0	52	0	0	0
056d934e09958ba44a3c6dbf9a77d97a	56	25	40	0	64	44	11	0	0	0	0	0	0	0	46	0	49	0	0	11	0	0	0	0	25	41	36	55	24	0	42	0	48	83	30	29	31	0	40	0	0	0	0	0	0	38	0	0	0
4117dcb5f20001b2d9fe01715180f70d	26	22	28	17	25	41	0	0	0	0	0	14	0	0	0	0	31	0	0	0	0	0	0	0	46	32	63	31	45	65	29	29	35	0	28	0	48	49	30	0	39	0	0	0	0	38	0	0	0
4cdf8ea7894f03d6ef9baedfe23906c5	0	0	0	0	0	0	25	78	54	53	48	17	41	0	0	60	0	0	61	71	76	54	62	107	11	0	0	0	0	0	0	0	0	0	0	0	0	0	0	0	8	0	0	0	35	0	0	0	0
22f684cd0c6de7ea1e07addf6fc94b06	0	0	0	0	0	0	0	0	0	0	0	0	0	0	0	0	0	0	0	0	0	0	0	0	0	0	0	0	0	0	0	0	0	986	0	0	0	0	0	0	0	0	0	0	0	0	0	0	0
0d391ddc849fe8fe54de114a4a6b3d46	3	0	0	11	0	0	23	68	51	11	0	15	22	27	18	266	24	25	24	0	21	6	0	0	28	6	16	11	25	5	0	5	0	0	0	0	34	0	0	18	35	0	21	37	19	0	0	20	44
7f290c4944056c8035f2ef0cbd0091eb	0	0	0	0	0	0	0	0	153	133	63	0	0	0	0	24	0	0	0	0	0	102	176	29	0	0	0	0	0	0	0	0	0	0	0	0	0	0	0	0	0	0	0	0	0	0	0	0	0
803494de8e50db85e06b08db04576553	0	0	0	0	0	0	0	0	54	0	0	0	0	0	0	0	0	0	133	0	152	73	18	0	0	0	0	0	0	0	0	0	0	0	0	0	0	0	0	0	0	0	0	107	68	0	0	0	46
9747d5dc89e472c2e5192a97266da69c	0	0	0	0	0	0	0	194	0	79	110	37	222	95	0	105	0	0	0	84	0	0	0	62	0	0	0	0	0	0	0	0	0	0	0	0	0	0	0	0	0	0	0	0	0	0	0	0	0
1d48c63e9bbaaa1bde104f50da4677fb	0	0	0	0	0	0	7	68	53	130	95	19	72	0	14	112	0	17	0	63	30	31	51	80	0	0	0	0	0	0	0	0	0	0	0	0	0	0	0	0	0	0	0	0	0	0	8	0	0
a5da35ae77b23a75eb1f904d91a2a116	0	48	57	0	0	98	48	0	0	0	0	0	0	0	0	0	0	0	0	0	0	0	0	0	49	0	0	0	0	0	60	58	0	54	61	0	61	80	0	0	0	0	0	0	0	0	0	0	0
a03de433207cce0a23d3e012450368a8	0	0	0	0	0	0	0	0	0	0	0	0	0	0	0	0	0	138	33	12	35	0	0	0	0	0	0	0	0	0	0	0	0	0	0	0	0	0	0	0	0	41	56	64	56	23	70	126	54
a71cd633bd0b4f6fea0b8804ab104ca0	0	0	0	0	0	0	0	0	127	100	63	0	0	0	0	44	0	0	20	0	33	93	135	39	0	0	0	0	0	0	0	0	0	0	0	0	0	0	0	0	0	0	0	20	16	0	0	0	0
3ded7058f116eefcf9ea764bfd6edcae	30	44	25	2	50	2	8	34	0	8	7	2	0	25	8	29	5	40	39	24	44	0	0	33	7	5	9	13	11	19	3	6	43	29	42	7	9	3	15	5	6	7	2	54	41	17	42	0	9
1c1ac8a9c77c9afd2fcfb65038eb5faf	0	0	0	0	0	0	9	0	82	31	0	0	0	0	0	0	0	0	98	0	83	119	61	0	0	0	0	0	0	0	0	0	0	0	0	0	0	0	0	0	0	0	12	48	45	0	8	13	29
898acb08f8d7b7ff7b24b30f8b86f331	0	0	0	0	0	0	0	10	225	148	67	0	0	0	0	51	0	0	0	0	0	0	184	47	0	0	0	0	0	0	0	0	0	0	0	0	0	0	0	0	0	0	0	0	0	0	0	0	0
5ac9c02187d02a3f422d55d2dea2c03b	0	0	0	0	0	0	0	0	137	0	0	0	0	0	0	0	0	0	91	0	75	168	67	0	0	0	0	0	0	0	0	0	0	0	0	0	0	0	0	0	0	0	0	68	0	0	0	0	0
ace6708db81edbca81538f31bb7d175f	0	0	0	0	0	0	0	0	0	0	0	0	0	0	0	0	0	93	0	0	0	0	0	0	0	0	0	0	0	0	0	0	0	0	0	0	0	0	0	0	0	153	129	40	38	17	142	58	12
ebeff3af4d671b28596cbe258e8d7684	0	0	0	0	0	0	57	0	0	0	0	0	0	0	48	0	0	0	0	0	0	0	0	0	33	60	88	0	68	42	41	0	0	0	44	47	29	34	67	44	0	0	0	0	0	60	0	0	0
d001b99052dba9eb863d37f7c6142d36	0	0	0	0	0	0	0	0	104	85	50	0	0	0	0	0	0	0	57	0	69	103	95	0	0	0	0	0	0	0	0	0	0	0	0	0	0	0	0	0	0	0	0	31	26	0	0	0	19
da6df8b4167763d3cbbab11c83110f4d	0	0	0	0	0	0	0	34	103	102	62	0	35	0	0	73	0	0	0	27	40	98	75	70	0	0	0	0	0	0	0	0	0	0	0	0	0	0	0	0	0	0	0	20	17	0	0	0	0
15a7ca07e30d9e670dac72b0c4db889b	0	0	0	0	0	0	0	0	139	103	94	0	0	0	0	50	0	0	0	0	0	105	105	0	0	0	0	0	0	0	0	0	0	0	0	0	0	0	0	0	0	0	0	0	0	0	0	0	0
2ba6193453f57a6df974fb9a5a5549ba	0	0	0	0	0	0	0	0	0	0	0	9	11	0	0	0	0	192	0	0	0	0	0	0	0	0	0	0	0	0	0	0	0	0	0	0	0	0	0	0	0	22	78	14	20	0	71	133	0
d21d7c8a1b2094d232a1c02750a2c70b	0	0	0	0	0	0	0	0	0	0	0	0	0	0	66	0	0	0	0	0	0	0	0	0	0	0	0	0	0	0	0	0	0	0	0	0	0	0	0	0	0	201	154	0	0	0	330	0	0
96f6f65aff199d73579232a1e42c3d09	0	0	0	0	0	0	0	0	0	0	0	0	0	0	0	0	0	141	35	0	25	0	0	0	0	0	0	0	0	0	0	0	0	0	0	0	0	0	0	0	12	36	45	77	66	0	58	107	84
d913c655857b03cb5c6acd7495a1681c	0	0	0	0	0	0	0	0	18	0	0	0	0	0	0	0	15	24	122	13	100	35	14	0	13	0	23	0	0	5	0	0	0	0	0	0	0	0	0	9	0	0	0	77	98	0	26	36	104
667304529a30c928a97ceec44d792f36	0	0	0	9	0	6	40	0	0	9	5	0	8	55	0	13	29	8	91	35	24	80	46	36	27	26	38	14	25	11	0	0	0	4	10	5	12	14	13	0	0	7	0	7	9	16	11	0	5
8e89f4a66f924086180f30324d2af272	0	0	0	0	0	0	0	0	119	90	45	0	0	0	0	0	0	0	19	0	27	105	128	0	0	0	0	0	0	0	0	0	0	0	0	0	0	0	0	0	0	0	0	47	0	0	0	0	0
728d676d59dbef94c7ad0124bbb33200	0	0	0	0	0	0	0	0	44	23	20	0	0	0	0	0	0	26	70	0	87	71	36	0	0	0	0	0	0	0	0	0	0	0	0	0	0	0	0	0	19	0	16	67	75	0	20	54	68
7f8aaa6df31254afe2b26a005fff4101	0	0	0	0	0	0	220	0	0	0	0	0	0	74	0	0	0	0	12	0	0	0	16	0	0	0	59	0	0	0	0	0	0	0	24	45	207	212	9	27	0	0	0	0	0	14	0	0	0
2e6447c95aa73b4ea757621a2957d4b4	14	0	0	0	0	0	0	0	0	0	0	0	0	26	0	0	0	71	0	0	46	0	0	0	0	0	0	0	0	0	0	0	0	0	0	0	0	8	0	46	0	34	37	124	100	0	55	107	79
e6f94c15c20a6595844c60ca0300c5db	13	12	41	8	23	30	10	0	0	0	0	10	0	0	32	0	24	0	0	0	0	0	0	0	54	33	30	33	35	32	19	6	0	5	11	35	23	27	37	40	57	16	11	0	0	38	0	7	0
bd9b61c20449d9a27b2105bc8bd688c3	0	0	0	0	0	0	0	0	68	49	0	0	0	0	0	0	0	0	123	0	91	79	58	0	0	0	0	0	0	0	0	0	0	0	0	0	0	0	0	0	0	0	0	69	74	0	0	0	38
5332163fe94ccd06bbf9d178fa0c2593	0	0	0	0	0	0	0	0	0	0	0	0	0	0	0	0	0	143	0	0	0	0	0	0	0	0	0	0	0	0	0	0	0	0	0	0	0	0	0	0	0	135	136	0	0	0	168	86	0
87f5003980c7673721ef940700b1f865	0	0	0	0	8	5	0	80	84	93	65	19	59	0	8	56	0	11	0	70	0	62	85	77	0	0	0	0	0	0	0	0	0	0	0	0	0	0	0	0	0	0	0	0	0	0	0	0	0
979369ab263c4a0641188ee705c9ac77	0	0	0	0	0	0	0	0	114	93	67	0	0	0	0	0	0	0	54	0	59	107	101	0	0	0	0	0	0	0	0	0	0	0	0	0	0	0	0	0	0	0	0	0	0	0	0	0	0
af3b6ffdf8970db75231e55bb092e4a4	0	0	0	0	0	6	7	10	82	106	40	0	9	0	0	39	0	0	23	0	40	83	108	66	0	7	0	0	0	0	0	0	0	0	0	0	0	0	0	0	0	0	0	24	22	0	0	0	0
61d516361966e6ad4151ab9329a6aba9	0	0	0	0	0	0	10	0	101	40	32	0	0	10	16	29	0	0	37	0	75	95	78	18	0	9	0	0	0	0	0	0	0	0	0	0	0	0	0	15	0	0	0	30	23	0	8	19	26
35d5c0f5fcdb1fd85e467e0fce806c24	0	0	0	0	0	0	0	0	62	0	0	0	0	0	0	0	16	43	23	0	0	0	0	0	32	8	85	99	0	14	0	0	6	0	0	0	32	0	5	17	45	7	14	0	0	73	17	17	124
4751089c1e509660f38749d95f2e43cd	1	0	0	0	1	0	14	0	57	0	0	0	0	0	0	14	0	0	104	0	125	79	0	0	9	0	6	2	0	0	2	0	0	1	4	0	0	0	0	4	5	0	0	80	61	0	0	35	89
a5711614f41277f5df83121cd8a6a69a	0	0	0	0	0	0	0	55	43	149	159	0	34	13	0	96	0	0	0	44	0	30	109	108	0	0	0	0	0	0	0	0	0	0	0	0	0	0	0	0	0	0	0	0	0	0	0	0	0
f3e0120956125ad118efc9975ddcb74e	0	0	0	0	0	0	0	99	47	70	85	0	132	84	0	62	0	0	33	111	32	42	44	49	0	0	0	0	0	0	0	0	0	0	0	0	0	0	0	0	0	0	0	0	0	0	0	0	0
be58e7b7f2672f6aabb72b6570d621f1	0	0	0	0	0	0	0	59	0	22	39	0	157	493	0	50	9	28	0	72	0	0	17	0	0	0	11	0	0	0	0	0	0	0	0	0	0	0	0	0	0	0	0	0	0	0	0	0	0
76a71ca5b22f8efdaddb1cea0c1366b2	0	0	0	0	0	0	0	0	77	0	63	0	0	0	0	0	0	0	99	0	126	106	0	68	0	0	0	0	0	0	0	0	0	0	0	0	0	0	0	0	0	0	0	61	74	0	0	0	0
a8e0c3b7e4fac66b681e12e297101581	0	34	52	38	42	0	42	0	0	0	0	45	0	0	29	0	0	0	0	0	0	0	0	0	35	48	0	0	34	40	41	47	53	42	37	25	0	0	52	0	0	0	0	0	0	0	0	0	0
305ae4455464df2cd6861a8e2c3242ab	0	9	0	0	0	0	0	0	0	0	0	0	14	0	0	0	0	159	0	0	0	0	0	0	0	0	0	0	0	0	7	0	0	0	0	0	0	0	9	12	0	80	44	50	50	0	100	78	0
c7ed77d8a2e6ca4a6dcedd3a40eeda68	0	0	0	0	0	0	0	44	56	19	58	8	35	63	13	33	0	0	12	0	31	20	9	9	0	0	0	0	0	0	0	0	0	0	0	0	0	20	0	25	40	19	12	0	0	0	41	40	227
5f62e8802b51df695f0dd676cf689d91	0	0	0	0	0	0	0	0	109	34	0	0	0	0	0	0	0	0	85	0	103	136	58	0	0	0	0	0	0	0	0	0	0	0	0	0	0	0	0	0	0	0	0	39	57	0	0	0	16
c36720d08161ed4dd127a18d883614ef	0	20	31	25	18	24	37	0	0	11	13	0	0	0	21	0	14	13	0	0	0	0	12	0	29	35	45	38	26	41	47	24	11	0	35	0	0	33	46	18	18	8	8	16	12	28	0	0	11
917bafd401a6dde59e3e98f3335f5961	0	0	0	0	0	9	0	0	51	123	65	26	0	0	22	35	0	0	0	0	0	0	173	40	0	0	0	7	0	0	0	5	4	0	0	1	0	0	4	0	0	0	0	0	0	0	19	14	0
302c1266eea1521af00eb9e26491e3f3	0	0	0	0	0	0	0	0	0	0	0	0	0	0	0	0	0	135	15	0	0	0	0	0	0	0	0	0	0	0	0	0	0	0	0	0	0	0	0	0	13	94	79	34	39	0	119	107	33
70df7580f9678203318ff42bfa9d3678	0	0	0	0	0	0	0	110	47	74	88	0	62	42	0	55	0	0	0	102	45	28	53	90	0	0	0	0	0	0	0	0	0	0	0	0	0	0	0	0	0	0	0	0	0	0	0	0	0
609ed3d5e3d5b7eb28a956bb04ced28f	0	0	0	0	0	0	0	84	41	54	106	0	96	41	0	125	0	0	0	111	0	54	49	89	0	0	0	0	0	0	0	0	0	0	0	0	0	0	0	0	0	0	0	0	0	0	0	0	0
26c2897173fe98460abcc2ffcad8e69b	0	0	0	0	0	0	0	0	166	194	62	0	0	0	0	0	0	0	0	0	0	108	145	0	0	0	0	0	0	0	0	0	0	0	0	0	0	0	0	0	0	0	0	0	0	0	0	0	0
abd390c7616292a65dac46ae5dde84b9	0	0	0	0	0	0	0	0	0	0	0	0	0	0	0	0	0	0	150	0	159	127	0	0	0	0	0	0	0	0	0	0	0	0	0	0	0	0	0	0	0	0	0	98	106	0	0	0	65
664e6109005c69b5e74ab10f65c60dde	0	0	0	0	0	0	0	0	0	0	0	0	0	18	0	0	0	71	0	0	32	0	0	0	0	0	7	0	0	0	0	0	0	0	0	0	0	0	0	0	33	0	0	95	81	0	93	137	130
694a42c9fe03eae6f8a3919cf7588d81	0	0	0	0	0	0	0	0	0	0	0	0	0	0	0	0	0	84	50	0	42	0	0	0	0	0	0	0	0	0	0	0	0	0	0	0	0	0	0	0	0	52	59	118	92	0	57	99	110
ff69e039238d9718094ee6fa9bb152a9	47	45	44	0	42	59	19	0	0	0	0	36	0	0	0	0	48	0	0	0	0	0	0	0	19	52	23	0	28	0	45	61	45	44	35	0	0	31	39	0	0	0	0	0	0	49	0	0	0
4e719be1fdaf95811feb2bbeb1521cbb	0	0	0	0	0	0	0	0	98	52	52	0	0	0	0	0	0	0	70	0	53	124	76	0	0	0	0	0	0	0	0	0	0	0	0	0	0	0	0	0	0	0	0	49	0	0	0	0	0
9af63fef84c1859fb7ded23beeff5a9d	0	0	0	0	0	0	0	0	0	0	0	0	0	0	0	0	0	69	0	0	84	45	0	0	0	0	0	0	0	0	0	0	0	0	0	0	0	11	0	0	0	0	0	116	140	0	0	98	115
e578da65b2538271ad7fd7870101eb47	10	135	26	75	78	7	3	33	5	11	18	2	12	10	0	5	0	0	0	0	0	3	0	15	3	0	0	5	0	0	18	117	22	238	14	19	0	11	5	0	0	6	0	0	0	0	0	0	0
73bb25adc6cc445249ca28fd44c496eb	0	0	0	0	0	0	0	0	121	96	63	0	0	0	0	20	0	0	13	0	15	127	126	31	0	0	0	0	0	0	0	0	0	0	0	0	0	0	0	0	0	0	0	17	0	0	0	0	0
a1e6c7e766057cca3ebdd3f53c246b64	0	0	0	40	0	0	0	0	0	0	0	58	0	0	0	0	49	0	0	0	0	0	0	0	55	53	65	55	52	0	59	52	0	0	62	0	74	69	79	0	0	0	0	0	0	66	0	0	0
c9c387381af480ce4341bd7ff4c87d99	0	0	12	0	7	0	0	0	47	86	35	24	11	0	0	0	0	0	38	13	44	53	69	15	20	7	0	17	39	27	0	0	8	0	0	11	0	0	0	30	0	0	0	36	29	0	0	0	0
e3ea942c7dcb09dddd2f41b2d7c2be4e	0	0	0	0	0	0	0	97	15	12	42	0	177	382	0	45	0	0	14	85	0	0	0	28	0	0	14	0	0	0	0	0	0	0	0	0	0	0	0	0	0	8	0	0	0	0	0	0	0
298e35857b83dadf960d64a03cbbc1e7	0	0	0	0	0	0	0	0	0	0	0	0	0	0	0	0	0	162	23	0	0	0	0	0	0	0	0	0	0	0	0	0	0	0	0	0	0	0	0	0	0	0	40	98	106	0	26	172	100
7e4e33ae73eb968aee05d5f52bbd1d9f	0	0	0	0	0	16	0	41	75	81	77	0	0	0	0	53	0	0	0	40	0	108	116	62	0	0	0	0	0	0	0	0	0	0	0	0	0	0	0	0	0	0	0	0	0	0	0	0	0
e604c6d9a4a5a04cf7abf4028d454dca	0	0	0	0	0	11	0	151	0	0	91	0	194	93	0	125	21	16	9	102	10	16	0	63	0	0	0	20	0	0	0	0	0	0	0	0	0	0	0	0	0	0	0	0	0	0	0	0	0
c65a13e349449a128c1858d67e27b183	0	0	0	0	0	0	0	0	0	0	14	0	13	772	0	15	14	16	26	0	0	0	26	26	0	0	13	0	0	0	0	0	0	0	0	0	0	0	0	0	0	0	0	0	0	0	0	0	0
436ce170b57cdbc8da4f9450313644a4	0	0	0	0	0	0	0	0	110	32	24	0	0	0	0	19	0	0	57	0	27	106	56	16	0	0	0	0	0	0	0	0	0	0	0	0	0	0	0	16	0	0	0	45	38	0	12	0	0
3ac4ab7a9cc41938b56251ccc06c61fa	0	0	0	39	0	0	73	0	0	0	0	32	0	0	0	0	0	0	0	0	0	0	0	0	0	0	75	46	37	0	0	0	0	0	0	86	81	44	46	99	59	0	0	0	0	0	0	0	0
fa78cb89a09e6d2cc27f69a86926aab2	0	0	0	0	0	0	0	0	64	48	28	9	0	0	0	20	0	0	68	0	40	112	55	21	0	0	0	0	0	0	0	12	0	0	0	0	0	0	0	0	0	0	0	23	64	0	0	0	0
8df4edb46c9854f9d78ccae3a233b5f6	0	0	7	0	0	0	15	0	0	0	0	0	0	0	14	0	19	10	341	0	174	17	0	0	12	0	0	0	0	4	0	0	0	0	0	0	0	0	0	0	0	0	0	34	28	0	0	14	49
99ee0e4a115a5a0143fb4a4ddadc31ac	0	0	0	0	0	0	0	0	103	60	0	0	0	0	0	0	0	0	57	0	79	118	97	0	0	0	0	0	0	0	0	0	0	0	0	0	0	0	0	0	0	0	0	0	0	0	0	0	0
5a4e734ca62405979ff6e3a0a5b4fe8f	0	0	0	0	0	0	0	0	0	0	0	0	0	0	0	0	0	0	132	0	136	0	0	0	0	0	0	0	0	0	0	0	0	0	0	0	0	0	0	0	0	0	0	223	0	0	0	171	268
88964d1055ba08ab3c0331f6e085458e	0	0	3	0	0	0	0	0	0	0	7	5	6	0	0	0	0	112	6	4	0	0	0	0	0	0	5	0	0	0	0	0	0	0	0	0	0	0	0	4	5	17	22	72	97	0	49	144	191
e6ccf2b8302e0412a0cd94872c8613f8	0	0	0	0	0	0	0	2	134	113	59	0	0	0	0	25	0	0	0	0	0	94	141	61	0	0	0	0	0	0	0	0	0	0	0	0	0	0	0	0	0	0	0	0	0	0	0	0	0
b8e1c5308a4a3c7d6da775cfe538654e	0	0	13	0	13	0	30	0	0	0	0	39	0	0	54	0	39	40	13	0	0	0	0	0	18	16	17	21	17	21	0	23	0	12	22	0	16	49	20	0	22	25	48	0	0	0	36	22	0
b9762be1026ab3a87059dafedd94e0c5	0	0	0	15	0	8	71	8	0	0	0	0	0	0	0	0	0	0	0	0	0	0	0	7	74	36	28	37	47	95	20	0	0	0	0	64	72	38	0	65	44	0	0	0	0	50	0	0	0
51cc2f177b7e817c2cbfb71a9eaea4c3	23	0	30	0	21	0	20	0	0	0	0	94	0	0	32	0	31	0	0	0	0	0	0	0	26	0	15	13	44	30	13	25	32	22	36	16	33	23	41	18	31	14	0	0	0	25	0	0	0
8f6209ecc2d865772d97f0c6cb1ae54b	34	40	36	104	36	36	0	0	0	0	0	0	0	0	15	0	0	0	0	0	0	0	0	0	27	24	31	22	23	15	33	32	32	30	39	0	55	59	24	16	17	0	0	0	0	18	0	0	0
4a73fc9c6e87a842b5cee27377279528	0	0	0	0	0	0	0	0	0	0	0	0	0	0	0	0	0	111	48	0	44	0	0	0	0	0	0	0	0	0	0	0	0	0	0	0	0	0	0	0	0	20	34	110	108	0	49	110	79
811e13027295682350f349f3d172b245	0	0	0	0	0	0	0	75	68	89	119	0	66	0	0	85	0	0	0	74	0	0	116	92	0	0	0	0	0	0	0	0	0	0	0	0	0	0	0	0	0	0	0	0	0	0	0	0	0
935d38dad18e85e7e72838e8e133e89f	0	0	0	0	0	0	0	78	39	82	111	0	53	4	0	102	0	0	0	67	0	48	72	93	0	0	0	0	0	0	0	0	0	0	0	0	0	0	0	0	0	0	0	0	0	0	0	0	0
9ed4eb899dd3c3c1c91e6bc6a122a3bd	0	0	0	0	0	0	0	0	96	108	114	0	0	0	0	94	0	0	0	0	0	78	118	0	0	0	0	0	0	0	0	0	0	0	0	0	0	0	0	0	0	0	0	0	0	0	0	0	0
8829e0ad243706bfab62dd0591eb76c2	0	0	0	0	0	0	0	0	65	133	122	0	0	0	0	130	0	0	0	0	29	41	56	56	0	0	0	0	0	0	0	0	0	0	0	0	0	0	0	0	0	0	0	0	0	0	0	0	0
37feb4947cbadc4bd6fa751415d28d0d	0	0	0	0	0	0	0	48	80	142	165	0	21	0	0	88	0	0	0	37	0	0	131	126	0	0	0	0	0	0	0	0	0	0	0	0	0	0	0	0	0	0	0	0	0	0	0	0	0
c4b84b09067a1521862cdc6ffaf0a1d6	0	0	0	0	0	0	0	30	46	50	78	0	28	92	0	70	87	57	56	0	0	46	0	31	0	0	0	27	0	0	0	0	0	0	0	0	0	0	0	0	0	0	0	22	37	0	0	0	0
800345e022d203b2560c09765d044216	33	45	42	0	43	0	22	0	0	0	0	21	0	0	29	0	46	0	0	0	0	0	0	0	42	28	0	19	34	38	57	0	41	43	48	23	19	24	45	0	0	0	0	0	0	27	0	0	0
8b1d13288f7c2d0602ee14f13861193c	0	0	0	0	0	0	0	0	149	149	94	0	0	0	0	0	0	0	0	0	0	116	175	0	0	0	0	0	0	0	0	0	0	0	0	0	0	0	0	0	0	0	0	0	0	0	0	0	0
f1a2d046e4208ba026f026053e38fb83	33	0	0	0	0	0	19	0	0	0	0	0	0	0	70	0	0	0	0	0	0	0	0	0	17	32	9	22	0	19	6	0	0	0	0	0	15	22	0	12	25	69	102	0	0	18	86	0	9
d6f0fe3428bb291437e0ea9f1963549c	24	22	38	14	45	22	0	0	0	0	0	37	0	0	24	0	29	0	0	0	0	0	0	0	19	45	30	57	45	16	26	18	38	16	31	0	22	28	43	22	19	0	0	0	0	53	0	0	0
0f2551eb7c43e82c8bd59d9e51a5aadf	10	11	0	0	0	0	0	0	0	0	0	0	0	0	13	0	0	85	0	0	0	0	0	0	0	0	0	0	16	0	0	0	0	0	0	0	0	0	0	0	0	61	54	11	0	0	109	52	9
7a79169df9748057dc3e95f71e770f2c	0	0	0	0	0	0	0	99	31	72	97	0	113	0	0	73	0	0	0	167	0	17	50	135	0	0	0	0	0	0	0	0	0	0	0	0	0	0	0	0	0	0	0	0	0	0	0	0	0
a9135d05d4d86bcc683abd0abd97ee82	0	0	0	0	0	0	0	0	121	71	0	0	0	0	0	0	0	0	38	0	61	106	110	0	0	0	0	0	0	0	0	0	0	0	0	0	0	0	0	0	0	0	0	36	28	0	0	0	0
ce5d3945aa3e889dff9b6d43d48237b6	0	0	0	0	0	0	0	48	0	102	138	0	52	0	0	153	0	0	0	51	0	0	86	148	0	0	0	0	0	0	0	0	0	0	0	0	0	0	0	0	0	0	0	0	0	0	0	0	0
91dc0611c364e3a28a2cc66a14d243c4	0	0	0	0	0	0	19	0	45	0	0	0	0	11	0	0	0	18	48	0	70	61	22	0	0	0	0	0	0	0	0	0	0	0	0	0	0	0	0	9	0	9	20	91	70	0	14	39	60
e73d5b9e8d7ff5a449223a539ae6b725	0	0	0	0	0	0	0	56	46	64	48	0	127	177	0	39	0	0	0	74	36	25	63	0	0	0	0	0	0	0	0	0	0	0	0	0	0	0	0	0	0	0	0	28	0	0	0	0	0
8b6281f301c2bafdf92061477dce09bc	0	0	0	0	0	0	0	0	43	0	0	0	0	0	0	14	0	7	79	0	119	97	39	10	0	0	0	0	0	0	0	0	0	0	0	0	0	0	0	0	0	0	0	79	66	0	14	17	78
2e36396f2a2cf0a66df12340031af4e9	0	0	11	0	0	0	21	21	25	0	29	0	37	0	0	78	15	0	95	0	88	41	0	34	0	0	0	0	0	0	11	0	0	0	0	0	0	0	0	0	20	0	23	77	39	0	0	0	78
2aa0cd6fb6cc1a7cb8b87c36bed780cb	0	0	0	0	0	0	7	618	24	19	34	21	42	0	24	0	25	0	0	0	21	0	0	22	0	0	9	17	13	0	0	0	0	0	0	0	10	0	0	0	0	0	0	0	0	0	0	0	0
ae9770365adc90e87dd6fa3b720e3165	0	0	0	0	0	0	0	232	0	0	78	0	126	73	0	72	0	0	0	235	0	0	0	90	0	0	0	0	0	0	0	0	0	0	0	0	0	0	0	0	0	0	0	0	0	0	0	0	0
c14cb6f9b0cf8bfeae6903379f9a5c45	0	0	0	0	0	0	0	0	0	0	0	0	0	14	10	0	0	68	43	7	46	11	0	0	0	0	0	0	0	0	0	0	0	0	0	0	0	0	0	8	0	16	6	92	79	0	40	108	118
d00195d7dba951bcbb830bfca1590e7e	0	0	0	0	0	0	61	0	0	0	0	0	0	0	0	0	0	0	0	0	0	0	0	0	128	0	81	0	0	84	58	0	0	0	81	54	81	45	0	44	0	0	0	0	0	58	0	0	0
fa78f88f14f475f6ad158bbd8819857c	0	0	0	0	0	0	0	0	76	111	66	0	0	0	0	62	0	0	0	25	36	76	111	79	0	0	0	0	0	0	0	0	0	0	0	0	0	0	0	0	0	0	0	0	0	0	0	0	0
eaefe5f4cff55053b7dc07f8b4f10074	0	22	0	0	0	0	75	0	0	0	0	0	0	0	0	0	31	0	0	0	0	0	12	0	118	0	0	39	39	74	0	51	0	0	0	48	50	0	34	48	41	0	21	0	0	34	0	0	0
8bad2fd0e6f302d2a8c8841916a5017f	0	0	0	0	0	0	0	0	52	174	105	0	0	0	0	113	0	0	0	0	0	20	69	35	0	0	0	0	0	0	0	0	0	0	0	10	0	0	0	0	0	0	0	0	0	0	0	23	0
bb22c510d99d6d41e956d6a5abe9d8ab	0	0	0	0	0	0	0	0	0	0	0	0	0	0	0	0	0	178	0	0	0	0	0	0	0	0	0	0	0	0	0	0	0	0	0	0	0	0	0	0	0	77	72	0	0	0	99	133	38
1c6bc32111dd73eb800895640745de99	0	0	0	0	0	0	52	0	0	0	0	0	116	52	11	53	11	28	297	12	0	0	0	10	0	0	35	0	0	0	9	0	0	0	9	31	19	0	0	60	0	0	0	0	0	12	0	9	0
5995c8a24cd5ae9375482d9b997b4423	0	0	0	0	0	0	0	62	24	65	92	14	86	74	0	101	0	0	0	57	0	38	66	103	0	0	0	0	0	0	0	0	0	0	0	0	0	0	0	0	0	0	0	0	0	0	0	0	0
04c2d01b0e2ba0632763b8f584daf8b2	0	0	0	0	0	0	0	0	0	0	0	0	0	0	0	0	0	115	0	0	0	0	0	0	0	0	0	0	0	0	0	0	0	0	0	0	0	0	0	0	0	19	40	71	48	25	64	212	53
8200a2f27b88b5ceb9d52a2dc7ba8a8e	0	0	0	0	0	0	0	0	74	156	63	0	0	14	0	67	0	0	0	0	0	56	141	28	0	0	0	0	0	0	0	0	0	0	0	0	0	0	0	0	0	0	0	0	0	0	0	0	0
758f1de1502c6b44d9f94be04ff91d2c	0	18	0	0	0	0	0	0	0	0	0	21	28	0	0	0	0	99	43	0	0	0	0	0	0	0	0	0	0	0	0	0	0	0	0	23	0	0	0	0	0	72	63	0	54	12	78	111	0
adbac58b93d3d7eead59b429bbf07a50	0	0	0	0	0	0	0	138	0	65	96	0	159	67	0	108	27	0	8	166	0	0	0	61	0	0	0	0	0	0	0	0	0	0	0	0	0	0	0	0	0	0	0	0	0	0	0	0	0
1b9e58c2b83d8b0be4ce7629b95316cb	0	0	0	0	0	0	0	0	0	0	0	8	22	0	0	0	18	171	0	0	0	0	0	0	0	0	0	0	0	0	0	0	0	0	0	0	7	0	0	0	21	31	38	35	28	0	57	129	34
5d9d710e02453e0af4786c174ab71e99	0	0	0	0	0	0	0	65	59	94	90	0	24	0	0	120	0	0	0	0	0	39	110	109	0	0	0	0	0	0	0	0	0	0	0	0	0	0	0	0	0	0	0	0	0	0	0	0	0
7e2257c97efb03a76e9efadaafc8ce19	0	0	0	0	0	0	0	0	90	57	44	0	0	0	0	0	0	0	82	0	61	113	86	0	0	0	0	0	0	0	0	0	0	0	0	0	0	0	0	0	0	0	0	38	35	0	0	0	28
744bb3bc00dcd27e0a2e6c76f3573a59	28	0	0	0	0	18	0	0	0	0	0	0	0	0	55	0	0	89	0	0	0	0	0	0	0	0	0	0	0	0	0	0	0	0	0	0	0	0	0	23	20	120	64	0	20	0	107	86	0
c4a74abe9d31f916b1446d64745a83b4	0	0	0	0	0	0	0	0	67	103	110	0	0	0	0	103	0	0	0	0	0	65	110	101	0	0	0	0	0	0	0	0	0	0	0	0	0	0	0	0	0	0	0	0	0	0	0	0	0
7b86002797fe9b6e3158138dd81f15ae	0	0	0	0	0	0	0	43	76	38	49	0	59	0	0	66	0	0	54	66	37	66	43	47	0	0	0	0	0	0	0	0	0	0	0	0	0	0	0	0	0	0	0	0	0	0	0	0	19
eb745c52e7237bcae05f687b353be700	0	0	0	0	0	0	0	0	0	0	0	0	0	0	0	0	0	39	53	0	49	35	0	0	0	0	0	0	0	0	0	0	0	0	0	0	0	0	0	0	0	0	0	117	111	0	0	77	156
571152aee6e88b2fc37af3cf0cabaf29	0	0	0	0	0	0	0	214	27	41	43	22	40	21	11	0	11	0	10	0	27	0	0	0	0	0	0	0	0	0	0	0	0	0	0	8	0	0	8	17	9	0	24	136	189	0	0	10	0
9419080749acf709120272b30b3d69a1	0	0	0	0	0	0	0	106	0	51	43	31	192	262	0	0	0	0	22	117	18	0	29	14	0	0	0	0	0	0	0	0	0	0	0	0	0	0	0	0	0	0	0	0	0	0	0	0	0
7b11b96e7be0093ef965b9fc6db5adac	0	0	0	0	0	0	0	0	54	18	0	0	0	0	0	18	0	21	83	0	86	61	31	0	0	0	0	0	0	0	0	0	0	0	0	0	0	0	0	0	0	0	0	99	73	0	13	37	86
51c666cceba43a0ef7bd6023559d85c9	0	0	5	0	0	0	7	9	64	41	15	12	14	0	0	0	0	0	67	0	47	48	28	8	15	0	0	0	0	6	6	4	0	0	0	0	0	0	6	8	0	0	6	31	20	7	0	17	12
04e567d64a9538007ab50b6211c2f115	0	0	0	12	15	0	13	0	86	0	0	0	0	0	0	0	0	0	105	0	82	93	0	0	15	0	0	0	0	0	0	0	0	0	0	0	0	5	10	14	0	13	0	38	34	0	23	0	0
55ac7409e506a1ca99b52738ce35807a	0	0	0	0	0	0	0	0	0	0	0	0	0	0	0	0	0	170	31	0	0	0	0	0	0	0	0	0	0	0	0	0	0	0	0	0	0	0	0	0	0	54	51	60	41	0	63	101	59
888e8dc658ee46fcd1dfc446369ce033	24	38	33	8	35	8	36	0	0	0	0	32	0	0	59	0	49	0	0	0	0	0	0	0	22	24	12	10	15	0	20	31	25	0	11	17	0	20	16	25	29	31	30	0	0	13	26	0	0
4a6c3f6b954bb58fc292d57efb475d5e	0	0	0	0	15	0	4	108	15	54	86	13	109	118	5	120	12	25	0	85	0	8	29	54	0	0	0	11	0	0	0	0	0	0	0	0	0	0	0	0	0	0	0	0	0	0	0	0	0
12a0297f920d37b95be818bdefe76426	0	0	0	0	0	0	11	78	38	57	60	0	49	0	0	42	15	14	38	44	37	35	67	38	0	0	0	0	0	0	0	0	0	0	0	0	0	0	0	0	0	0	0	33	43	0	0	8	29
949b1a0f9aa0cc0c6b2a2dd2df6e4e56	25	29	16	23	33	13	0	0	0	0	0	25	0	0	14	0	19	0	0	0	0	0	4	0	21	44	57	50	84	18	24	31	19	32	30	0	24	24	25	12	14	0	0	0	0	27	0	0	0
b59743ca8977672ee7248223766cba64	0	0	0	0	0	0	0	82	33	88	104	0	54	0	0	88	0	0	0	93	0	0	85	103	0	0	0	0	0	0	0	0	0	0	0	0	0	0	0	0	0	0	0	0	0	0	0	0	0
5a6ce09a59a221e47a8ffd1fcd44b503	33	22	40	19	30	17	0	0	0	0	0	30	0	0	0	0	34	0	0	0	0	0	0	0	0	31	36	37	41	20	27	31	41	38	47	0	24	0	41	0	0	0	0	0	0	23	0	0	0
224bbbe79cdc61359ae18a2058b1a48e	21	21	25	0	22	20	47	0	0	0	0	35	0	0	16	0	33	0	0	0	0	0	0	0	0	0	19	35	0	28	40	25	35	46	49	0	31	50	24	33	42	4	0	0	0	0	8	0	0
59d3aa03e31eca0373baff22792b7d73	14	0	0	0	0	0	0	0	0	0	0	0	0	0	18	6	0	99	0	0	0	0	0	0	0	0	0	0	0	0	0	0	4	0	0	0	0	0	0	17	0	79	81	32	27	0	106	96	34
edcd64dc9eab28c3b2b53df97e043440	0	0	0	0	0	0	0	0	66	119	132	0	0	0	0	137	0	0	0	0	0	0	135	96	0	0	0	0	0	0	0	0	0	0	0	0	0	0	0	0	0	0	0	0	0	0	0	0	0
41ed6b3237fae83b13af6bf932c000a9	0	0	0	0	0	0	0	0	10	17	15	0	31	11	6	26	0	0	56	0	66	22	17	21	6	0	0	0	0	0	0	0	0	0	0	0	0	0	9	0	0	0	0	86	70	0	0	0	157
c77f7c781716c854915312fb077a03ff	0	0	0	0	0	0	0	0	90	58	61	0	0	0	0	0	0	0	43	0	71	148	100	33	0	0	0	0	0	0	0	0	0	0	0	0	0	0	0	0	0	0	0	19	22	0	0	0	0
16a557caeb35c5348c6ee6b4ad829ef0	0	0	0	5	0	0	12	1	14	6	2	0	10	0	0	4	2	28	66	2	69	25	11	7	0	0	0	0	0	0	0	0	0	3	1	0	0	0	0	0	10	0	0	124	93	0	0	60	117
751d8d12178f037024028070ae71f555	0	0	0	0	0	0	0	0	168	83	66	0	0	0	0	0	0	0	33	0	31	110	109	0	0	0	0	0	0	0	0	0	0	0	0	5	0	0	0	4	0	0	0	0	19	0	12	0	0
30014a5c8e66e04af065f1bc55b833c6	9	15	27	0	16	18	22	0	0	0	0	26	0	0	30	0	28	0	0	0	0	0	0	0	46	40	36	23	24	36	11	19	12	12	0	50	37	47	17	45	25	0	0	0	0	23	0	0	0
d35676fb7c5e81104611d1f30d3f153e	0	0	0	0	0	0	0	44	41	59	81	0	42	14	0	76	0	16	17	42	26	47	76	110	0	0	0	0	0	0	0	0	0	0	0	0	0	0	0	0	0	0	0	0	13	0	0	12	6
e7f7703ad0ca30461e13fa4cf9baa95b	0	0	0	0	0	0	0	22	84	43	63	0	19	25	0	42	0	14	0	18	49	107	114	52	0	0	0	0	0	0	0	0	0	0	0	0	0	0	0	0	0	0	0	0	0	0	0	0	0
3283e0d5d6b21335b185870ec39dc7bd	0	0	0	0	0	0	0	0	158	0	0	0	0	0	0	0	0	0	0	0	0	122	140	0	0	0	0	0	0	0	0	0	0	0	0	0	0	0	0	0	0	0	0	0	0	0	0	0	0
9b8f89f85f0040fe6cd5a5d481b4d6fd	0	0	0	0	0	0	0	0	120	62	46	0	0	0	0	0	0	0	74	0	84	114	90	0	0	0	0	0	0	0	0	0	0	0	0	0	0	0	0	0	0	0	0	0	0	0	0	0	0
3078b5389bb702e559d44d61632b3766	0	0	0	0	0	0	32	0	19	14	13	0	19	30	0	0	0	0	36	7	6	20	29	0	40	13	37	61	26	23	0	0	8	0	0	7	20	39	55	0	18	8	0	0	0	33	0	0	50
57d0f42d38df0dba275de2e4c2643f55	0	0	0	0	0	0	0	0	0	0	0	0	0	0	0	0	0	0	0	0	0	0	0	0	0	0	0	0	0	0	0	0	0	0	0	0	0	0	0	0	0	199	183	0	0	0	215	0	0
933fcaa35a98b531df3749caef2caa9d	22	0	0	0	0	0	0	0	0	0	0	0	0	0	13	0	0	109	0	0	0	0	0	0	0	0	0	0	0	0	0	0	0	0	0	0	0	0	0	27	44	66	144	0	0	0	46	91	0
977fd98016e7b5c17b3905ae9b1676bb	0	0	0	0	0	0	0	0	90	61	0	0	0	0	0	0	0	0	87	0	94	70	88	0	0	0	0	0	0	0	0	0	0	0	0	1	0	0	0	0	0	0	0	51	0	0	0	0	0
5fa6bc53a69f50d8c77a8f4a308c1584	0	0	0	0	0	0	74	0	0	0	0	0	0	0	0	0	0	0	0	0	0	0	0	0	0	0	0	0	0	0	0	0	0	0	0	70	0	0	0	0	0	116	0	0	0	0	0	0	0
f2e2026b55fc92b60ec1118a95ab7fd8	0	0	0	0	0	0	0	49	70	38	46	0	22	21	0	38	0	72	55	75	0	87	56	0	0	0	0	0	0	0	0	0	0	0	0	0	0	0	0	0	0	0	0	32	36	0	0	0	0
671f1b142a08dadff60e022c3e890cc5	0	0	0	0	0	0	0	0	29	0	0	0	0	0	0	0	0	0	83	0	125	54	0	0	0	0	14	0	0	0	0	0	0	0	0	0	0	0	0	0	0	0	0	121	97	0	0	59	131
c25117d96923a99e9de4f06eac8dd3cf	0	0	0	0	0	0	0	86	0	116	131	0	54	0	0	140	0	0	0	74	0	0	46	167	0	0	0	0	0	0	0	0	0	0	0	0	0	0	0	0	0	0	0	0	0	0	0	0	0
13e1001ff4ccb38036cd8cf1f00b8e34	0	20	35	26	0	0	22	0	0	0	0	0	0	0	23	0	0	0	14	0	0	0	0	0	65	34	51	11	21	43	46	0	0	39	0	45	16	35	30	39	32	0	0	0	30	26	0	0	0
34dd8aff0a2ba026625c1cb1d5db810d	0	0	0	0	0	0	0	109	0	27	64	13	150	70	0	104	7	11	0	175	19	0	15	100	0	0	0	0	0	0	0	0	0	0	0	0	0	0	0	0	0	0	0	0	0	0	0	0	0
768c5f348ac823b14f1727a09cf0e7bc	0	0	0	0	0	0	0	0	49	0	0	0	0	0	0	0	0	28	46	0	57	42	0	0	0	0	0	0	0	0	0	0	0	0	0	0	0	0	0	0	0	21	16	106	106	0	24	55	67
b036363a2bfb1de38a456a718041ae7d	56	47	0	0	53	0	56	0	0	0	0	0	0	0	37	0	0	0	0	0	0	0	0	0	0	48	0	0	0	0	56	57	51	0	0	0	0	73	0	0	0	36	0	0	0	0	0	0	0
bdf7dd1831d310b2664547a38fdc2600	0	0	0	0	0	0	8	0	66	48	21	10	13	0	0	26	0	0	65	0	70	94	64	23	0	0	0	0	0	0	0	0	0	0	0	0	0	0	0	0	0	0	0	28	27	0	6	0	9
86cd70d2450e3f44f4a7c543f53008ee	0	0	0	0	0	0	0	0	0	0	0	0	0	0	98	0	0	96	0	0	0	0	0	0	0	0	0	0	0	0	0	0	0	0	0	0	0	0	0	0	0	50	52	0	0	0	152	44	0
56b234e22c0633f6b00be5025e482c0b	0	0	0	10	0	0	0	0	44	38	48	0	35	81	8	76	0	0	11	0	16	30	91	49	6	3	5	5	0	0	0	0	0	0	0	3	0	0	0	5	5	0	0	5	14	0	17	7	11
093bd611a53f5440912bb81e0a30b88e	0	0	0	0	0	0	0	0	0	0	0	0	0	0	0	0	0	0	0	0	0	0	0	0	0	0	0	0	0	26	0	0	0	0	0	0	0	0	0	0	0	57	55	0	0	0	0	0	0
f191bcdc6a36e75795f73e926f34ada4	0	0	40	0	0	47	0	0	0	0	0	0	0	0	57	0	0	0	0	0	0	0	0	0	43	0	54	0	53	58	43	56	57	62	0	0	0	0	61	0	38	0	0	0	0	43	0	0	0
55ad0771bd3ed7f5e35afc02903585bf	0	0	0	0	0	0	0	0	0	0	0	0	0	0	0	0	0	96	0	0	0	0	0	0	0	0	0	0	0	0	0	0	0	0	0	0	0	0	0	0	0	176	152	0	0	0	104	32	0
d02c5a63635733efd80efe20881579d6	0	0	0	0	0	0	0	0	0	0	0	0	0	0	0	0	0	43	98	0	99	67	0	0	0	0	0	0	0	0	0	0	0	0	0	0	0	0	0	0	0	0	0	97	117	0	0	66	74
86e11979447db480be6d0f783550c690	0	0	0	0	0	0	24	53	31	52	75	0	61	60	0	106	22	0	0	58	0	26	32	84	12	0	0	0	0	0	0	0	0	0	0	0	0	0	0	0	0	0	0	0	0	0	0	0	0
da4002b8688235852dc7dbefc67b08fa	0	0	0	0	0	0	0	0	0	0	0	0	0	0	0	0	0	0	104	0	113	46	0	0	0	0	0	0	0	0	0	0	0	0	0	0	0	0	0	0	0	0	0	171	159	0	0	0	110
936d3fedc904025c238cbbb19c22ede1	0	0	0	0	0	0	0	0	0	0	0	0	0	0	0	0	0	67	59	0	33	0	0	0	0	0	0	0	0	0	0	0	0	0	0	0	0	0	0	0	8	15	16	130	106	0	42	87	119
730ebb2dc5b54066766a0c482563caf9	0	0	0	0	0	0	0	0	0	0	0	0	0	0	0	0	0	118	0	0	0	0	0	0	0	0	0	0	0	0	0	0	0	0	0	0	0	0	0	0	0	36	52	85	74	0	56	115	52
70413b676bc5b27acc6086518e7db431	0	0	0	0	10	3	45	33	0	338	129	16	17	24	9	15	0	0	5	0	0	13	0	0	17	11	12	0	0	9	0	4	0	0	0	0	19	15	5	6	26	33	0	7	17	0	0	9	0
75272d88ed4c8a1c53ccf547ba3e86a8	0	0	0	0	0	8	0	16	0	0	22	0	113	550	0	27	8	23	16	25	0	0	11	20	0	0	14	0	0	0	0	0	0	0	0	0	0	0	0	0	0	0	0	0	0	0	0	0	0
b816ff326a6726a6fac7b157f01cae09	0	0	0	0	0	0	0	0	69	113	72	0	0	0	0	100	0	0	0	0	36	0	112	37	0	0	0	0	0	0	0	0	0	0	0	0	0	0	0	0	0	0	0	0	0	0	0	0	0
14b80c114f83d3890a10ea17a66e3ac5	29	22	20	12	6	18	21	10	10	0	0	20	0	0	65	0	16	0	0	0	0	0	0	0	0	6	9	17	18	5	12	14	16	0	0	26	21	35	9	14	22	46	38	0	0	0	58	0	0
fd86790c852514ebcceca9ef66a7bf9a	0	0	0	8	0	0	13	37	39	61	53	0	0	0	0	35	0	0	40	0	44	52	63	36	0	0	0	0	0	0	0	0	0	0	0	0	0	0	0	0	0	0	0	44	24	0	0	14	0
d3f526d9d1b5c190fefc38e0b925f7e4	0	0	0	0	0	0	0	186	16	29	59	0	196	190	0	73	20	0	0	30	0	0	0	53	0	0	0	0	0	0	0	0	0	0	0	0	0	0	0	0	0	0	0	0	0	0	0	0	0
672acb727eae666682c43dee2ee37257	0	0	0	0	0	0	0	0	98	59	40	0	0	0	0	0	0	0	42	0	46	105	119	43	0	0	0	0	0	0	0	0	0	0	0	0	0	0	0	0	0	0	0	0	0	0	0	0	0
eb81a3b840267da9aaeb0272cca07292	0	0	0	0	0	0	0	13	0	0	0	0	0	0	0	0	0	59	0	0	0	0	0	0	0	0	0	0	0	0	0	0	0	10	0	0	0	10	0	21	18	165	155	16	18	0	86	85	0
9fb82e19abfcc7d940154be53840f3e8	53	0	0	0	0	60	41	0	0	0	0	63	0	0	46	0	0	0	0	0	0	0	0	0	0	0	0	0	48	0	0	45	0	0	0	0	36	61	0	56	56	32	62	0	0	0	0	0	0
2556d53c7fc5b4b4f7f2be4db48377f2	5	0	0	0	0	0	0	0	0	0	0	0	0	0	16	13	0	0	0	0	0	0	0	0	0	0	0	0	0	0	0	0	0	0	0	0	0	0	0	13	21	93	134	0	52	9	111	119	52
31e05e5218aedc913db1f37eb1401bad	0	0	0	11	0	0	0	0	48	34	64	0	0	0	0	82	0	0	67	0	61	46	26	37	0	13	0	0	0	0	0	0	0	0	0	0	0	0	0	0	0	0	0	52	61	0	0	0	33
d9b63c370846ebb8072c1b2e054b60d1	0	0	0	0	0	0	0	14	86	50	18	0	20	0	0	0	0	0	42	0	43	80	44	0	0	0	0	0	0	0	0	0	0	0	0	0	0	0	0	0	0	0	0	50	44	0	0	0	0
2c40e9498897c85eda8fde851826e7e7	0	0	0	0	0	0	0	0	50	0	0	0	0	0	0	0	0	0	132	0	141	59	0	0	0	0	0	0	0	0	0	0	0	0	0	0	0	0	0	0	0	0	0	66	49	0	0	0	97
c497da3b39f30aceede6bec3b03cd100	3	10	2	4	7	5	13	7	18	10	8	1	11	11	5	12	0	38	29	6	32	23	5	5	2	6	8	8	5	6	9	3	3	5	10	20	10	4	9	23	29	10	13	46	55	4	20	30	41
fa72bc868ca38ddcd1c7c48440255954	0	0	0	0	0	0	0	120	0	52	45	0	210	118	0	75	0	0	0	158	0	0	0	68	0	0	0	0	0	0	0	0	0	0	0	0	0	0	0	0	0	0	0	0	0	0	0	0	0
4a0e40e969f9b73ec7940e108d91ac60	0	0	0	0	0	0	0	0	0	0	0	0	0	0	0	0	0	93	0	0	30	0	0	0	0	0	17	0	0	46	0	0	0	0	0	25	0	0	0	0	54	62	62	40	52	0	77	83	36
97469166306c627a9afe8c4517b40555	0	0	0	0	0	0	0	0	0	19	0	0	0	0	0	13	0	60	46	0	47	23	0	11	0	0	0	0	0	0	0	0	0	0	0	0	0	0	0	0	0	75	91	20	25	0	47	67	50
8559b909ad30dea25385adedf3f89ce9	0	0	0	0	0	0	8	0	92	19	0	0	0	0	0	0	0	10	100	0	96	78	27	0	0	0	0	0	0	0	0	0	4	0	0	0	0	0	0	0	0	0	0	45	48	0	0	0	0
411b82ca98792f84f469680692bdb365	0	0	0	0	0	0	0	0	62	98	44	0	0	0	0	30	0	0	0	0	0	71	121	0	11	0	0	0	0	0	0	0	0	0	0	0	0	0	0	0	0	0	0	0	0	0	31	0	0
910d5d4016e264a6a83507f4758c4224	0	0	0	0	0	0	0	0	0	0	0	0	0	0	0	0	0	63	40	0	30	0	0	0	0	0	0	0	0	0	0	0	0	0	0	0	0	0	0	0	21	0	8	145	117	8	16	97	139
26b8f58594a7f9fd057287eb238fa295	36	58	44	12	46	21	9	0	0	0	0	8	0	0	9	0	12	0	0	0	0	0	12	0	20	9	13	15	10	17	26	21	56	21	26	12	19	21	38	5	13	10	12	0	0	53	0	4	0
15aba0ccbb0bbc29d68fc2cffd0384de	0	0	0	0	0	0	0	0	101	61	0	0	0	0	0	0	0	0	43	0	110	90	0	0	0	0	0	0	0	0	0	0	0	0	0	0	0	0	0	0	0	0	0	68	49	0	0	0	0
854530d7ba0df1bf2811d9bc1204edf3	0	0	0	0	0	0	0	0	44	0	0	0	0	0	0	0	0	91	68	0	46	40	0	0	0	0	0	0	0	0	0	0	0	0	0	0	0	0	0	0	0	0	0	59	55	0	0	91	89
0b64f1c6e15bfd897463eb60350d40dd	0	0	0	0	0	0	0	0	0	0	0	0	0	0	0	0	0	90	0	0	0	0	0	0	0	0	0	0	0	0	0	0	0	0	0	0	0	0	0	0	0	85	153	36	31	0	49	136	37
e71e26029424281f8c305397314ed7b6	0	0	0	0	0	0	0	0	0	0	0	0	0	0	0	0	0	80	57	0	0	0	0	0	0	0	0	0	0	0	0	0	0	0	0	0	0	0	0	0	0	42	57	101	133	0	0	89	89
f7cf77e6b9f588002026dbd9dd2ed6bd	0	0	0	0	0	0	8	11	25	0	14	5	8	10	0	31	0	16	76	17	71	62	35	9	8	9	0	0	0	0	0	0	0	0	0	0	0	0	0	9	7	11	10	53	68	0	6	22	70
1b97c1ebe4bdad4ef5be220337e5b16a	0	0	0	0	0	0	0	164	3	52	99	0	88	0	0	77	9	0	4	146	2	3	21	152	0	0	0	0	0	0	0	0	0	0	0	0	0	0	0	0	0	0	0	0	0	0	0	0	2
9498c897dcd1e1076a64928bd18f98f9	0	0	0	0	0	0	0	0	0	0	0	0	0	0	49	0	51	104	0	0	0	0	0	0	0	0	0	0	0	0	0	0	0	0	0	0	57	0	39	0	0	64	0	81	70	0	0	114	75
bb10ca1265617461a8a168d171bafa12	0	0	0	0	0	0	0	0	0	0	0	0	0	0	0	0	0	36	63	0	79	25	0	0	0	0	0	0	0	0	0	0	0	0	0	0	0	0	0	0	0	0	25	139	106	0	20	64	111
459772c353a471ec6d825912fba0b69f	0	0	0	8	0	0	0	0	48	56	31	10	8	0	0	30	17	0	51	11	16	56	98	48	5	0	0	0	0	6	0	12	0	0	0	0	0	0	0	0	0	0	0	13	13	0	11	0	21
d168ddb60da3f48a11b16bbc6743d2d7	0	0	0	0	0	16	0	71	31	30	33	0	111	215	0	46	0	16	0	74	0	36	31	49	0	0	0	0	0	0	0	0	0	0	0	0	0	0	0	0	0	0	0	0	0	0	0	0	0
074b97e24855640379f66972a8932ba8	0	0	0	0	0	0	0	278	0	34	99	0	185	28	0	102	0	0	0	0	0	0	0	113	0	0	0	0	0	0	0	0	0	0	0	0	0	0	0	0	0	0	0	0	0	0	0	0	0
94fe3c291c1e52a3154d0436c0b5ebd4	32	28	32	0	42	26	30	0	0	0	0	31	0	0	0	0	30	0	0	0	0	0	0	0	18	22	37	0	23	18	36	20	42	44	26	0	54	23	32	0	0	0	0	0	0	58	0	0	0
a9f1fff87c924dddb1d4e12203b72d9d	0	0	0	0	0	0	0	0	73	62	59	0	26	0	0	43	0	0	38	34	40	80	73	43	0	0	0	0	0	0	0	0	0	0	0	0	0	0	0	0	0	0	0	21	22	0	0	0	0
9f803e441194ec971d80f0b358606a94	0	0	0	0	0	0	0	0	0	0	0	0	0	0	0	0	0	74	0	0	0	0	0	0	0	0	0	0	0	0	0	0	0	0	0	0	0	0	0	0	0	121	118	21	16	0	122	52	0
caa472ecef4dfc8e242758bd29b48049	0	0	0	0	0	0	0	106	0	39	80	28	114	59	0	108	0	0	9	158	0	0	0	105	0	0	0	0	0	0	0	0	0	0	0	0	0	0	0	0	0	0	0	0	0	0	0	0	0
618b8ec4ebf6d81722e9599a7a3681f8	0	0	0	0	0	0	0	0	116	25	0	0	0	0	0	0	0	0	70	0	67	118	47	0	0	0	0	0	0	0	0	0	0	0	0	0	0	0	0	0	0	0	0	41	43	0	0	0	17
064a7e8a7db296d22c96232a89a135c7	0	0	0	0	0	0	11	0	103	48	22	0	0	0	0	23	0	21	39	0	47	110	69	0	0	0	16	0	0	0	0	13	0	0	0	0	0	0	0	0	0	0	0	28	0	0	0	10	0
476344c2853fd4540a6d6b8b1000de2b	0	0	0	0	0	0	0	0	62	0	0	0	0	0	0	0	0	0	90	0	88	70	46	0	0	0	0	0	0	0	0	0	0	0	0	0	0	0	0	0	0	0	0	74	87	0	0	25	63
c179fb6837e167bb01c7ab9c8240371b	0	0	0	0	0	0	0	0	33	34	0	0	0	31	0	0	0	0	82	0	65	0	0	0	0	0	0	0	0	0	0	0	0	0	0	0	0	0	0	9	0	0	0	105	66	0	0	43	119
bc4b196663922b68cbbd394b2678b96c	0	0	0	0	0	0	0	0	0	0	0	0	0	0	0	0	0	133	0	0	0	0	0	0	0	0	0	0	0	0	0	0	0	0	0	0	0	0	0	0	0	60	97	40	36	0	70	87	35
b366861fe53a53ad0be14a972406f3e2	14	0	0	0	0	0	0	0	0	0	0	0	0	0	28	0	0	40	16	0	40	0	0	0	6	11	0	0	13	0	0	0	0	0	6	0	0	0	0	0	0	35	52	79	88	0	0	47	49
d0653351c965a428e87490610714d769	0	0	11	19	0	0	25	0	0	0	0	0	0	0	22	0	14	0	0	0	0	0	0	0	46	50	50	26	37	60	0	0	0	11	0	0	37	81	41	17	22	0	0	0	0	62	0	0	0
c773e51f946e51efd0c465ed34d83e8d	0	0	0	0	0	0	40	0	72	29	16	0	27	0	24	10	0	6	69	0	62	62	32	0	0	0	0	0	0	0	0	0	0	0	0	0	0	0	0	0	0	0	0	30	38	0	14	13	47
5c821004ac7ee1dbbcf83628cf474d46	0	0	6	13	0	6	54	0	0	0	0	18	0	0	16	0	12	0	0	0	0	0	0	0	8	0	6	9	0	64	0	0	0	6	6	51	13	0	6	74	50	0	0	0	0	17	0	0	0
2b2c26f0768094645f756ac5a84a6490	0	0	0	0	0	0	0	0	72	0	0	0	0	0	0	0	0	0	114	0	130	81	0	0	0	0	0	0	0	0	0	0	0	0	0	0	0	0	0	0	0	0	0	73	72	0	0	0	47
c20dbc7bed348868335c9f64d16c0e7a	0	0	18	19	0	0	10	0	7	0	0	0	0	1	0	0	0	33	22	10	32	19	0	0	0	0	0	0	0	29	0	14	0	0	0	35	0	0	13	32	39	3	36	29	22	48	16	35	28
6459a8dd926434df85af8d6128d07073	0	0	2	0	0	0	18	0	42	24	33	0	0	0	26	0	0	14	50	0	43	36	30	0	16	0	0	0	0	0	0	2	0	4	0	0	0	0	0	7	4	11	0	56	59	0	22	20	46
95ff29e579ad6ea9ebed37234979bf65	0	0	0	0	0	0	0	0	0	0	0	0	0	0	0	0	0	31	71	0	58	0	0	0	0	0	0	0	0	0	0	0	0	0	0	0	0	0	0	0	0	22	20	168	129	0	0	87	153
242f30352ef0dec29b2db76d64e21a6a	0	0	0	0	0	0	0	0	0	0	0	0	0	0	0	0	0	68	82	0	63	0	0	0	0	0	0	0	0	0	0	0	0	0	0	0	0	0	10	0	0	0	0	97	76	0	0	78	116
c320e2c3765236993c5195524fb671e1	11	8	0	0	0	0	0	148	0	4	0	10	16	51	0	25	10	8	7	0	0	0	0	0	21	16	13	18	449	6	0	0	0	0	6	0	0	0	0	0	0	0	0	0	0	0	0	0	0
4cdbaf972408ea3dcf55c640fc4e2240	0	0	0	0	96	0	43	0	0	0	0	0	0	0	0	0	0	0	0	0	0	0	0	0	170	0	0	0	0	0	0	0	0	0	0	0	179	125	0	0	0	0	0	0	0	0	0	0	0
bbd29edf35a014bc77b2b662d9df4941	0	0	0	0	0	0	0	0	33	0	0	0	0	0	0	26	0	0	100	0	40	25	0	0	0	0	0	0	0	0	0	0	0	0	0	0	0	0	0	0	0	0	0	104	107	0	0	23	108
5d929f8121bf870fcac1e9e1d94d797f	0	0	0	0	0	0	0	76	38	45	78	0	76	42	0	129	0	0	0	55	0	32	47	75	0	0	0	0	0	0	0	0	0	0	0	0	0	0	0	0	0	0	0	0	0	0	0	0	0
c20e2483caa3e7764a8081f234b5cb5b	0	0	0	0	0	0	0	68	20	58	89	0	94	0	0	81	0	0	0	81	0	28	57	159	0	0	0	0	0	0	0	0	0	0	0	0	0	0	0	0	0	0	0	0	0	0	0	0	0
8eefc0dd3c3270f3e81c30c525a2d844	0	0	0	0	0	0	0	14	96	123	76	0	0	0	0	32	0	0	0	0	0	70	118	45	0	0	0	0	0	0	0	0	0	0	0	0	0	0	0	0	0	0	0	0	0	0	0	0	0
51ecac15a29d0d6602266c9622b55ce9	23	39	25	48	43	19	0	11	11	0	43	13	0	94	19	0	0	0	0	0	0	0	0	0	8	0	0	0	0	0	13	0	21	22	35	36	0	0	5	11	0	25	8	122	16	0	0	0	48
dc47ab91373f091f0ce3a2d6af30ed91	0	0	0	0	0	0	0	0	0	0	0	0	0	0	0	0	0	128	27	0	0	0	0	0	0	0	0	0	0	0	0	0	0	0	0	0	0	0	0	0	0	0	0	77	80	0	55	132	71
dcf3c35cfccad55f504285fbad19a0a3	57	51	38	0	0	95	50	0	0	0	0	0	0	0	0	0	0	0	0	0	0	0	0	0	0	0	0	43	0	0	55	49	54	95	0	0	0	0	0	0	0	0	0	0	0	93	0	0	0
82623256bc814146165b9f8516aac71e	0	0	0	0	0	0	0	0	95	48	37	0	0	0	0	0	0	12	43	0	35	69	112	37	0	8	0	0	0	0	0	0	0	0	0	0	0	0	0	0	0	0	0	32	27	0	0	0	13
e10d8b1fc04da79e3cee26ae637487f8	0	0	0	0	0	0	0	0	0	0	0	10	0	0	0	0	14	51	25	0	0	8	0	6	0	0	0	0	0	0	0	0	0	0	5	9	7	0	10	18	25	39	58	46	34	0	95	113	49
7876b3f683e1b394ee14c1a48ed99a88	0	0	0	0	0	0	0	0	0	0	0	0	0	0	21	0	0	30	79	0	85	61	0	0	0	0	0	0	0	0	0	0	0	0	0	0	0	0	0	0	0	0	0	132	70	0	0	54	97
bd68c8bc21049ffd68ce0ab8982a5832	62	34	59	0	53	38	15	0	7	10	0	38	13	17	0	0	53	9	0	0	12	6	0	0	0	0	0	0	0	0	52	57	32	38	46	0	0	0	10	0	32	0	0	0	0	0	0	15	0
7507dee23bb87e4ba5a157fa42902974	0	0	11	0	0	0	12	17	28	11	0	10	13	14	19	9	11	26	65	27	28	29	9	5	17	0	15	0	0	8	0	9	0	0	7	8	0	0	0	17	13	1	23	60	42	7	19	15	24
6fa0d0f36e131a4f9a9a4d32085c7a3f	0	0	0	0	0	0	0	105	28	84	92	0	53	0	0	84	0	0	0	79	10	12	86	104	0	0	0	0	0	0	0	0	0	0	0	0	0	0	0	0	0	0	0	0	0	0	0	0	0
3c50cf14d3c46b17867d89fd87289d3e	0	0	0	0	0	0	0	0	102	45	15	0	0	0	13	0	0	0	28	0	38	111	61	0	0	0	0	0	0	0	0	0	0	0	0	0	0	0	0	0	0	0	0	27	30	0	0	0	0
dda5e386a5ea3d7e59228eea6bb793aa	22	23	31	9	20	25	25	0	0	0	0	26	0	0	24	0	10	6	0	0	0	0	0	0	13	24	28	12	14	32	31	30	22	23	19	26	18	12	30	21	19	14	12	0	6	21	11	6	0
7d376cdbb8bcd3697ef75cde87a5b39c	0	0	0	63	0	0	0	0	0	0	0	0	0	0	0	0	0	0	0	0	0	0	0	0	0	0	0	0	0	0	0	0	0	0	0	0	0	0	0	0	0	0	0	0	0	0	52	0	0
c5269fa653b5cee0f0b826b8064a99f9	0	0	0	0	0	0	29	0	0	0	0	82	0	0	59	0	50	0	0	0	0	11	0	0	20	31	37	0	24	0	24	62	0	0	47	0	40	36	12	0	24	0	0	13	0	30	0	0	0
039717217204f0e20ffc0d395d432d00	0	0	0	0	0	0	0	124	20	39	71	0	114	86	0	98	0	0	13	121	0	0	0	91	0	0	0	0	0	0	0	0	0	0	11	0	0	0	0	0	0	0	0	0	0	0	0	0	0
be8795bbeb2785773c3202befe2a1dad	0	0	0	0	0	0	0	0	0	0	0	0	0	0	0	0	0	103	0	0	0	0	0	0	0	0	0	0	0	0	0	0	0	0	0	0	0	0	0	0	0	0	0	134	123	0	42	78	111
0eb533ff4b87b2130f129cb38518fad4	0	0	0	0	0	31	0	45	36	47	38	7	65	39	0	19	60	33	15	35	19	25	48	16	0	5	35	0	0	0	0	0	0	0	0	0	0	0	0	0	0	17	0	0	0	0	0	0	43
7f61b6c865132a5868ec4062df4c93bc	0	0	0	0	0	0	18	0	79	30	0	0	0	0	0	0	0	0	82	0	64	76	55	0	0	0	0	0	0	0	0	0	0	0	0	0	0	0	0	13	0	0	0	70	0	0	17	0	0
a3740dcc04135223fa99d60a0f6bdaee	0	0	0	0	0	0	0	70	41	59	62	0	66	0	0	65	0	0	0	94	38	74	49	74	0	0	0	0	0	0	0	0	0	0	0	0	0	0	0	0	0	0	0	0	0	0	0	0	0
d9c3027a1d08619de715352e2607c4dd	0	0	0	0	0	0	0	0	90	70	48	0	0	0	0	63	0	0	0	0	0	83	97	31	0	0	0	0	0	0	0	0	0	0	0	0	0	0	0	0	0	0	0	0	0	0	0	0	0
c379a418963a0f73ddee4ab71090c8d1	42	40	0	0	43	45	0	0	0	0	0	0	0	0	0	0	0	0	0	0	0	0	0	0	79	51	0	57	40	0	56	43	0	0	35	0	42	35	45	0	0	0	0	0	0	66	0	0	0
8defbb6694105adefe1f3ac455e4db71	25	25	32	14	19	19	0	0	0	0	0	17	0	0	0	0	31	0	0	0	0	0	0	0	21	44	25	38	64	20	22	31	40	38	28	0	21	21	48	0	0	0	0	0	0	56	0	0	0
33e94cc9dfd8a223b6fcc31ed8cb357e	0	10	0	0	0	10	0	84	0	0	0	0	234	165	0	66	28	45	0	134	0	0	0	21	0	0	13	0	0	0	0	0	0	0	0	0	0	0	0	0	0	0	0	0	0	0	0	0	0
f79139b130b929016499aba29955a1c1	0	0	0	0	0	0	0	26	34	78	78	0	23	14	0	132	0	0	31	22	43	26	51	111	0	0	0	0	0	0	0	0	0	0	0	0	0	0	0	0	0	0	0	0	0	0	8	0	0
acfd0e4ec0ce3eef17b1839cb20eae00	5	11	202	0	5	10	7	31	0	78	36	0	11	0	0	0	0	0	0	0	42	6	0	0	0	7	0	0	0	0	0	133	3	0	11	10	7	146	0	0	4	0	18	0	0	14	0	0	0
a75c85b41518320ad2e041919882e5b6	0	0	0	0	0	0	0	12	6	5	9	0	9	0	0	7	0	32	43	8	42	22	0	13	0	0	0	0	0	0	0	0	0	0	0	6	3	0	0	0	0	123	96	41	35	0	22	69	57
6c390de1bbabd7bc8b90ec6f481f5832	0	0	0	0	0	0	0	0	67	22	0	0	0	0	0	0	0	0	91	0	101	67	53	0	0	0	0	0	0	0	0	0	0	0	0	0	0	0	0	0	0	0	0	60	33	0	0	0	22
168636d0e749f0bec76bd2a056230ba2	0	0	0	0	0	0	0	0	37	0	0	0	0	0	0	0	0	11	76	0	127	64	24	0	0	0	0	0	0	0	0	0	0	0	0	0	0	0	0	0	0	0	0	109	77	0	0	35	53
4878faf88aad1cf367b36d25808df9b6	0	0	0	0	0	0	0	0	31	0	0	0	0	0	0	0	0	0	106	0	92	38	0	0	0	0	0	0	0	0	0	0	0	0	0	0	0	0	0	0	0	0	16	94	103	0	0	22	72
f1e00e96ae504cdb27fb0345a8ea9602	0	27	55	90	235	27	0	37	0	0	0	0	0	37	0	0	0	0	0	0	0	0	0	0	0	0	0	0	0	0	0	43	53	106	20	0	0	0	0	0	17	0	0	0	0	0	0	0	0
000638af60bd132633f2e7b5c746a0d8	0	0	0	0	0	0	20	0	70	37	26	0	6	0	0	27	0	0	81	4	73	78	65	22	0	0	0	0	0	0	0	0	0	0	0	0	0	0	0	0	0	0	0	43	53	0	0	0	24
221c7150ca8c0f2d87ac34a084ebd51e	0	0	0	0	0	0	0	147	0	0	45	0	181	119	0	58	0	0	0	185	0	0	0	46	0	0	0	0	25	0	0	0	0	0	0	0	0	0	0	0	0	0	0	0	0	0	0	0	0
e23d9463810d6cd5f96ea2659e481ac3	0	0	0	0	0	0	0	0	0	0	9	0	0	0	0	0	0	35	0	0	123	0	0	0	0	0	0	0	0	0	0	0	0	0	0	0	0	0	0	0	0	0	18	86	87	0	29	48	107
8e6becadd8739520d69bb91bc14aba5b	0	0	4	0	0	0	0	0	66	0	0	0	0	0	0	0	0	0	89	0	98	85	40	0	3	0	4	0	0	0	0	3	0	0	0	2	0	0	0	6	5	0	0	94	89	0	0	0	81
bb8af79b38827ae50706635c6b85d6fd	0	0	0	0	0	0	0	0	20	0	0	0	0	0	0	0	0	32	46	0	82	30	0	0	0	0	0	0	0	0	0	0	0	0	0	0	0	0	0	0	0	14	0	106	97	0	20	72	97
dbd2dcccdd7109c584e385737ef14ec9	0	0	0	0	0	0	0	0	85	75	62	0	25	0	0	44	0	0	18	0	32	63	60	38	0	0	0	0	0	25	0	0	0	0	0	0	0	0	0	0	0	0	0	24	21	0	0	0	0
17998905efbc237a2d2569914ea7f5be	0	0	0	0	0	0	0	42	54	65	31	0	33	39	0	28	0	0	28	34	0	50	51	47	9	0	0	0	0	0	0	0	0	0	0	0	0	0	0	0	0	19	0	14	13	0	41	0	0
cf9a1164c914a7fdefc78db04607b197	0	0	0	0	0	0	0	40	40	63	59	29	0	55	0	65	33	52	0	18	0	39	0	30	18	8	15	0	0	0	0	0	0	0	0	0	0	0	0	0	11	0	0	20	21	0	35	56	0
3241cfd080b6f4d2b6936edbcc4fcf41	0	0	0	0	0	0	0	0	0	0	0	0	10	0	0	0	0	104	23	5	19	11	0	0	0	0	0	0	0	0	0	0	0	0	0	0	0	0	0	0	0	24	40	42	50	0	49	101	60
d1b6ac55b47bf11fac15dd5571bb18ad	0	0	0	0	0	0	9	0	60	69	42	10	11	0	11	32	0	18	33	0	32	70	69	19	3	6	0	0	0	8	0	0	0	6	0	0	0	0	0	7	6	0	0	22	25	0	0	13	27
e52896a7c5d67fdb4216f57ace42a9a6	0	0	0	0	0	0	0	0	63	26	37	0	14	0	0	30	0	0	75	0	84	67	26	2	0	0	0	0	0	0	0	0	0	0	0	0	0	0	0	0	0	0	0	42	49	0	0	0	20
ad9024ce4d3aacd992f080e4c263f88f	0	0	0	0	0	0	0	67	13	52	69	0	111	30	0	73	0	0	12	117	26	18	18	107	0	0	0	0	0	0	0	0	0	0	0	0	0	0	0	0	0	0	0	2	17	0	0	0	0
165b64aac27815f70d03ef1caa5e478c	0	0	0	0	0	0	6	7	74	52	22	0	15	3	6	19	0	0	37	2	59	90	75	27	0	12	0	0	0	0	0	0	0	0	0	0	0	0	0	0	0	0	0	15	25	0	9	0	21
bd7508359251c493e9fc33e00a30aee0	0	0	0	0	0	0	10	0	18	0	0	0	0	0	0	0	0	0	115	0	199	19	11	0	0	0	14	0	0	0	0	0	0	0	0	0	0	0	0	0	0	0	0	65	74	0	0	0	65
7476aedff9d82456c0c0b8ad090c1624	0	0	0	0	0	0	6	77	20	47	87	14	96	51	0	102	16	0	0	65	0	14	26	98	0	0	11	8	0	0	0	0	0	3	0	0	0	0	0	0	0	0	0	0	0	0	0	0	0
3b74be42e3486d42b2c7956d4cdd0b85	0	0	0	0	0	0	0	55	43	79	91	0	39	0	0	91	0	0	0	39	0	39	78	103	0	0	0	0	0	0	0	0	0	0	0	0	0	0	0	0	0	0	0	0	0	0	0	0	0
d3f1242da1c4391acc09a36158a94028	0	0	0	0	0	0	0	0	0	0	0	0	0	0	0	0	0	61	57	0	56	0	0	0	0	0	0	0	0	0	0	0	0	0	0	0	0	0	0	0	0	29	0	127	100	0	34	95	90
6ee6d8914b80d56f6b77edcdf240334a	0	0	0	0	0	0	0	68	59	61	44	0	68	70	0	0	0	0	36	65	37	62	0	43	0	0	0	0	0	0	0	0	0	0	0	0	0	0	0	0	0	0	0	0	0	0	0	0	0
1a7be38ee4fec035a3c9448e337e2787	0	19	166	0	16	16	6	3	0	5	0	0	0	0	3	0	0	0	0	0	0	2	0	0	0	0	0	0	0	0	9	39	43	131	322	0	0	0	0	0	0	0	0	0	0	0	0	0	0
dea6d68a04bd2b5217b0171e739b4b55	25	25	26	12	23	0	20	0	0	0	0	24	0	0	0	0	18	0	0	0	0	0	0	0	33	30	19	33	22	48	43	15	32	22	27	0	29	26	0	18	19	34	0	0	0	24	0	0	0
77f59992d1649b75324c553a62e67373	27	0	0	0	38	0	23	0	0	0	0	17	0	0	23	0	0	0	0	0	0	0	0	0	27	25	31	19	32	20	21	23	0	27	31	0	39	32	42	29	0	0	0	0	0	26	32	0	0
ad2bdd3afdeaa892e4605504a09ec4e1	0	0	0	15	16	0	0	0	71	46	0	0	0	0	0	0	0	43	32	0	28	78	87	0	15	0	15	0	0	0	0	0	0	0	0	0	0	0	0	0	0	0	0	0	0	0	27	0	0
ba2597f7167e38329f41c02bdb0064c9	0	0	0	0	0	0	0	2	5	0	2	0	5	7	0	10	0	81	39	1	66	23	5	0	0	0	0	0	0	0	0	0	0	0	0	0	0	0	0	0	0	40	15	89	49	0	39	44	52
25585ccabf9b5779424c01be0e06ff3e	0	0	0	0	0	0	0	0	47	0	0	0	0	0	0	0	0	51	78	0	100	0	0	0	0	0	0	0	0	0	0	0	0	0	0	0	0	0	0	0	0	0	23	107	100	0	0	43	79
edcc79b15018d01f1e8bc9f959e86cbd	0	0	0	0	0	0	0	0	11	0	0	0	5	4	2	9	5	7	93	0	132	37	0	0	0	0	0	0	0	0	0	0	0	0	0	0	0	0	0	8	0	0	0	110	94	0	0	13	103
7c2c21500e59212eb06f328a7ca3896e	0	0	0	0	0	0	0	0	0	0	0	0	0	0	0	0	0	146	0	0	0	0	0	0	0	0	0	0	0	0	0	0	0	0	0	0	0	0	0	0	0	69	94	0	0	0	66	96	0
d4982b7d516a334f23084356817ec2dd	0	0	0	0	0	0	0	15	0	0	22	0	20	0	0	14	0	19	78	0	53	0	0	0	0	0	8	0	0	0	3	0	5	0	0	0	0	0	0	5	10	9	0	90	97	0	9	53	149
461e161ba76fa28b61cc6ee811da5cf6	0	0	0	0	0	0	0	3	80	55	32	0	11	0	0	23	0	0	62	18	49	79	97	44	0	0	0	0	0	0	0	0	0	0	0	0	0	0	0	0	0	0	0	0	0	0	0	0	0
eeb976461ef4a9179fef1f21f14b5998	0	0	0	0	0	0	0	27	77	57	35	0	0	0	0	33	0	0	43	0	53	86	72	51	0	0	0	0	0	0	0	0	0	0	0	0	0	0	0	0	0	0	0	26	0	0	0	0	0
b60f132e3feb26815d20eb36188fc948	30	32	42	14	33	30	0	0	0	0	0	26	0	0	30	0	41	0	0	0	0	0	0	0	21	24	22	26	26	0	26	24	24	31	0	0	0	33	32	0	0	0	16	0	0	35	22	0	0
51ac9c109f914881bd8b717d9de66b82	0	0	0	0	0	0	0	0	0	0	80	0	0	209	0	0	0	0	0	0	0	0	121	0	0	0	0	0	0	0	0	0	0	0	0	0	0	0	0	0	0	0	0	0	81	0	0	0	91
8ccd6faa2b8062e0e7179d8c1691c47e	0	0	0	0	0	0	8	0	61	59	20	0	0	0	0	14	0	0	64	0	66	96	73	0	0	0	0	0	0	0	0	0	0	0	0	0	0	0	0	0	0	0	0	29	36	0	0	0	23
f2ce18e7d584badb0000d39a82fe2e93	21	22	12	10	18	13	30	0	0	0	0	20	0	0	18	0	12	15	0	0	0	0	0	0	19	3	9	15	15	13	12	24	20	18	19	23	16	3	12	25	20	46	36	0	9	20	27	17	0
39f9479aaf160ee2fd7c82e24a28f54a	16	4	0	4	0	6	32	0	0	0	0	10	0	4	50	0	7	29	0	0	0	0	0	0	14	19	26	0	12	4	0	9	0	6	0	15	8	27	10	16	60	41	35	4	0	8	37	16	0
c94d227de26cd8171a15db39723a21e9	0	21	23	0	0	0	0	24	0	22	0	0	0	15	0	0	0	47	0	18	0	28	0	0	0	0	0	0	0	0	0	0	0	0	0	0	0	0	0	0	35	59	59	58	63	0	45	43	26
c359096d599e176e0b114b1acbdb5adb	0	0	0	0	0	0	0	0	58	43	41	0	0	0	0	47	0	0	26	0	72	78	59	0	0	0	0	0	0	0	0	0	0	0	0	0	0	0	0	0	0	0	0	0	59	0	0	0	39
0ded137f37620c2d6b8e1ddc09e17e7a	0	0	0	70	0	0	39	0	0	0	0	0	0	0	0	0	0	0	0	0	0	0	0	0	68	0	0	0	0	44	31	0	0	0	0	0	38	0	0	0	0	0	0	0	0	0	0	0	0
9bc61bffc18d1788026529ab34081289	0	0	0	0	0	0	0	0	64	38	0	0	0	0	0	0	0	0	60	0	74	117	57	0	0	0	0	0	0	0	0	0	0	0	0	0	0	0	0	0	0	0	0	0	0	0	0	13	0
b4bde5fabe33a7f864361530153f48ad	0	0	0	0	0	0	0	0	0	0	0	0	0	0	0	0	0	11	0	0	0	0	0	0	0	0	0	0	0	7	0	0	0	0	0	0	0	0	0	1	4	103	66	0	0	0	149	0	0
403b6f926e8d0d724dc187ad679916d6	0	0	8	0	0	0	0	0	32	0	0	0	0	0	0	0	0	32	62	0	80	39	36	0	0	0	0	0	0	0	0	0	0	0	0	0	0	0	0	0	0	0	11	74	81	0	22	50	89
8d264289430dd37d48149eb80dfdbc24	0	0	0	0	0	0	0	0	0	0	0	0	0	0	0	0	0	0	123	0	152	61	0	0	0	0	0	0	0	0	0	0	0	0	0	0	0	0	0	0	0	0	0	102	135	0	0	0	73
b957f011462e35484f942253981155b6	0	9	0	0	0	0	0	106	0	24	35	0	200	142	0	55	0	0	0	131	0	19	0	35	0	12	0	0	0	0	0	0	0	0	0	0	0	0	0	0	8	0	0	0	0	0	0	0	0
fe68eb57d39e2ce4b8a6721ebb98e3f7	0	0	0	0	0	0	15	0	16	0	0	0	0	0	10	0	0	14	106	0	105	30	0	6	0	0	0	0	0	10	0	0	0	10	0	0	0	0	0	16	5	0	0	60	71	0	7	25	87
5de55ec142e179758d20beb309b8bf39	0	0	0	0	0	0	0	39	50	40	29	0	35	11	0	55	0	0	59	26	117	78	43	69	0	0	0	0	0	0	0	0	0	0	0	0	0	0	0	0	0	0	0	0	0	0	0	0	0
200a14d4da5531d835c1f14b23e27c61	0	0	0	0	0	0	0	0	76	57	37	0	0	0	0	28	0	0	24	0	31	109	116	30	0	0	0	0	0	0	0	0	0	0	0	0	0	0	0	0	0	0	0	13	17	0	0	0	10
51fa59af1f70d66a2a5aee9d06151777	0	0	0	0	0	0	24	124	0	40	93	0	115	0	0	99	0	0	0	166	0	0	0	113	0	0	0	0	0	0	0	0	0	0	0	0	0	0	0	0	0	0	0	0	0	0	0	0	0
4eef27fe0a002bf67010597c86bfeae1	0	0	0	0	0	0	0	599	12	17	15	10	42	0	13	1	13	10	0	0	0	0	0	27	0	0	0	0	0	0	0	0	0	0	0	0	0	0	0	0	0	0	0	0	0	0	0	0	0
89cbc124ab2c50579d6aeb44307a0b1c	0	0	0	0	0	0	0	0	0	0	0	0	0	0	0	22	0	82	44	0	42	15	0	0	0	0	0	0	0	0	0	0	0	0	0	0	0	0	0	0	0	14	24	65	56	0	45	69	85
e765f326be2364b9e474a0ab06d870c5	0	0	0	0	0	0	0	13	82	39	19	0	23	0	0	20	0	0	23	0	45	85	74	16	5	0	0	0	0	0	0	0	0	0	0	0	0	0	0	13	0	0	0	25	27	0	10	0	0
87e4c20d4091974d47de8732e38efcfc	0	0	0	7	0	0	0	0	63	0	0	10	0	0	14	14	0	0	47	0	43	109	56	0	0	0	10	0	0	2	0	0	0	0	0	0	0	0	0	0	0	0	0	31	19	0	10	0	21
7de8b0530309bb920b5bd3380870a6b6	0	0	0	0	0	0	0	0	10	7	0	0	0	43	0	0	0	52	33	0	41	11	7	19	0	0	0	0	0	0	0	0	0	0	0	0	0	0	0	0	0	20	36	92	90	0	24	61	57
0f03b7df6198039f4faa65966dcb57a2	0	0	0	0	0	0	0	0	0	0	0	0	0	0	0	0	0	44	0	0	24	0	0	0	0	0	10	0	0	0	0	0	0	0	0	0	0	0	0	10	0	14	0	128	148	0	0	74	117
72690ad9c464f8415c1ebb4e8fbb5652	41	39	53	30	35	34	0	0	0	0	0	41	0	0	0	0	23	0	0	0	0	0	0	0	0	24	0	23	0	0	50	49	39	37	49	0	23	0	54	0	0	0	0	0	0	0	0	0	0
d8a17760795b436c5c2c45a6230d7ac4	0	0	0	0	0	0	0	0	85	63	16	0	0	0	0	0	0	0	46	9	62	77	62	0	0	0	0	0	0	0	0	0	0	0	0	0	0	0	0	0	0	0	0	37	34	0	0	13	17
3bea169b9618e1d3e3b5aa76156f8321	44	0	0	0	0	0	58	0	0	0	0	0	0	0	35	0	0	0	0	0	0	0	0	0	0	0	0	0	0	0	0	0	0	0	0	60	66	46	0	45	49	45	0	0	0	0	84	0	0
80dd10397871bd79c1a666294938bbcb	0	0	0	0	0	0	0	49	70	50	55	0	82	12	0	40	0	0	0	0	0	58	74	47	0	0	0	0	0	0	0	0	0	0	0	0	0	0	0	0	0	0	0	0	0	0	0	0	0
e2a2a76fe84e2f979364f2181b15f3f9	0	0	0	0	0	0	0	0	80	0	0	0	0	0	0	0	0	0	76	0	52	100	61	0	0	0	0	0	0	0	0	0	0	0	0	0	0	0	0	0	0	0	0	42	0	0	0	0	17
b454a2df5e779aa0cae06065b0519d07	0	0	0	0	0	0	0	0	49	0	0	0	0	0	0	0	0	0	113	0	126	64	13	0	0	0	0	0	0	0	0	0	0	0	0	0	0	0	0	0	0	0	0	96	67	0	0	0	55
119c0aed63be4c6835e93f52ddf70b4d	0	0	0	0	0	0	0	0	0	0	0	0	0	0	0	0	0	0	53	0	92	0	0	0	0	0	0	0	0	0	0	0	0	0	0	0	0	0	0	0	0	0	0	146	73	0	0	0	132
b532d2f8e44787d363bcdd5c690e649e	49	0	0	0	44	0	0	0	0	0	0	0	0	0	0	0	0	0	0	0	0	0	0	0	0	0	0	0	0	0	61	0	0	66	0	0	0	34	0	0	0	0	0	0	0	0	0	0	0
ce4f3ba0d36475732d1f660f470467e6	0	0	0	0	0	180	160	0	0	0	0	0	0	0	94	0	0	0	0	0	0	0	0	0	0	0	0	0	0	0	0	0	0	0	0	131	0	0	0	105	0	0	0	0	0	0	0	0	0
f94387123e86861753493c8af247022b	0	0	0	0	0	0	0	0	0	0	0	0	0	0	0	0	0	108	0	0	0	0	0	0	0	0	0	0	0	0	0	0	0	0	0	0	0	0	0	0	0	0	51	135	125	0	67	0	0
00c08b7c44a2db5b477d41c45a63cb47	0	0	0	0	0	0	0	82	20	49	68	0	140	79	0	62	0	10	10	104	0	1	25	74	0	0	0	0	0	0	0	0	0	0	0	0	0	0	0	0	0	0	0	0	0	0	0	0	0
fafd950ce967c8c9abfcbaf333ab5529	0	0	0	0	0	0	0	32	51	121	89	0	36	0	0	77	0	0	0	0	0	0	117	125	0	0	0	0	0	0	0	0	0	0	0	0	0	0	0	0	0	0	0	0	0	0	0	0	0
de2164199d3bf2291f50be89302da025	0	0	0	0	0	0	0	23	67	75	56	0	0	0	0	79	0	0	0	0	0	42	101	62	0	0	0	0	0	0	0	0	7	0	0	23	0	0	0	0	0	0	0	0	0	0	0	0	0
f4a14415fbd6fb61cc164476beabff02	0	0	0	0	0	0	0	0	100	86	71	0	0	0	0	34	0	0	0	0	10	75	113	55	0	0	0	0	0	0	0	0	0	0	0	0	0	0	0	0	0	0	0	14	0	0	0	0	0
65542ec39ab043f821a1558d15bc3dbd	0	0	0	0	0	0	0	0	63	0	0	0	0	0	0	0	0	0	49	0	67	47	12	0	0	0	0	0	0	0	0	0	0	5	0	0	0	0	0	0	22	0	0	70	80	0	27	0	104
a80985172dee5b799f1c8d6b07842f89	0	0	0	0	0	0	0	0	0	0	0	0	0	0	0	0	0	22	44	0	49	0	0	0	0	0	0	0	0	0	0	0	0	0	0	0	0	0	0	0	0	30	19	120	120	0	0	62	142
23935d11882c410faa834c6cfded0b91	0	0	0	32	13	0	31	43	9	40	27	34	37	6	32	27	46	24	4	36	4	8	4	33	8	24	0	0	0	0	0	0	0	11	0	0	0	0	0	42	17	27	0	3	1	0	4	41	33
f48e26924eab692a9dfa1e3058d8415a	0	0	0	0	0	0	0	2	69	20	12	0	0	0	0	6	0	9	57	3	54	40	53	11	0	0	0	0	0	0	0	0	0	0	0	0	0	0	0	9	0	5	10	48	48	0	11	19	38
e358986f27243521c4a85c1f3a93af38	0	5	0	5	0	0	23	4	12	0	0	20	0	13	21	11	68	16	0	6	0	0	0	0	0	35	109	14	37	51	0	0	0	0	0	0	31	35	0	0	15	0	0	0	0	21	0	0	8
96230325fb0795da94842b4fef53c8eb	0	0	13	0	5	12	49	0	0	0	0	11	0	0	10	0	11	7	0	0	7	0	0	8	33	16	13	25	13	27	10	0	0	12	7	43	33	17	18	31	31	24	11	0	0	26	17	10	0
0ec34f670862dd95baa54d8d4bfdd9bd	0	0	0	0	0	0	0	140	0	53	86	0	162	0	0	74	0	0	0	152	0	0	23	71	0	0	0	0	0	0	0	0	0	0	0	0	0	0	0	0	0	0	0	0	0	0	0	0	0
ff7b541471ddcb61f726b0a24c956be6	0	0	0	0	0	0	0	0	0	0	0	0	0	0	0	0	0	71	13	0	29	0	0	0	0	0	0	0	0	0	0	0	0	0	0	0	0	0	0	0	0	0	49	76	45	0	69	86	51
5cdc4c511bb60452c78bd9d6ef6fb482	0	0	0	0	0	0	0	41	53	73	92	0	18	0	0	83	0	0	0	0	0	30	71	72	0	0	0	0	0	0	0	0	0	0	0	0	0	0	0	0	0	0	0	0	0	0	0	0	0
8c2096c279424bb2d76701d354caeb34	28	12	7	25	18	0	34	0	0	0	0	15	0	0	38	0	20	23	0	0	0	0	0	0	13	21	9	36	16	0	13	0	18	0	10	26	11	24	11	20	20	36	43	12	0	0	58	0	0
16faf6c40561e0c1e18107716126f750	0	0	0	0	0	0	0	0	133	0	0	0	0	0	0	0	0	0	47	0	0	152	0	0	0	0	28	0	0	0	0	0	0	0	0	0	0	0	0	0	0	0	0	30	39	0	0	0	28
e68513c05604d896a855d988269d321d	0	0	0	0	0	0	0	0	0	0	0	0	0	0	0	0	0	63	76	0	95	45	0	0	0	0	0	0	0	0	0	0	0	0	0	0	0	0	0	0	0	0	0	90	84	0	0	80	90
b6f71e0369450be7ea5cffac62952527	40	36	51	28	0	0	0	0	0	0	0	32	0	0	45	0	0	0	0	0	0	0	0	0	0	39	30	29	0	0	44	53	0	46	0	0	0	0	29	0	27	0	0	0	0	42	0	0	0
5ae5f89d7916d4203f496858b0959730	0	0	0	0	0	0	0	34	0	12	21	0	162	397	0	16	14	20	0	58	0	0	13	0	0	9	0	0	0	0	0	0	0	0	0	0	0	0	0	0	0	0	0	0	0	0	0	0	0
004339415ebc19ebb362f7acfb981bcc	27	0	23	0	10	0	0	0	0	0	0	0	0	0	75	0	14	0	0	0	0	0	0	0	0	11	16	7	25	20	0	0	0	0	0	16	0	0	0	32	40	100	132	0	0	14	61	0	0
acf2d93ab17e13bfd5f4e20f7488685f	0	0	0	0	0	0	49	0	0	0	0	0	0	0	0	0	0	27	0	0	0	0	0	0	0	0	0	0	0	0	0	0	0	0	0	31	0	0	0	53	50	97	114	0	0	0	81	47	15
dc0670100beca51c16997054a2041de7	0	62	0	0	0	0	0	0	0	0	0	70	0	0	98	0	0	0	0	0	0	0	0	0	0	94	0	0	83	0	0	0	0	0	0	0	0	73	0	0	0	0	0	0	0	0	0	0	0
0b42b8712e73e92cdafd650b63db7158	0	0	0	0	0	0	0	39	85	76	62	0	0	0	0	67	0	0	0	37	44	74	85	65	0	0	0	0	0	0	0	0	0	0	0	0	0	0	0	0	0	0	0	0	0	0	0	0	0
09348f07203907c22cbb21b8674b3ddd	0	0	0	0	0	61	0	0	0	0	0	0	0	0	53	0	0	0	0	0	0	0	0	0	0	0	64	48	46	0	0	59	55	0	0	0	0	65	63	0	36	0	0	0	0	0	0	0	0
e142b82315315693524cf34553419fa3	0	0	0	0	0	0	0	209	0	0	165	0	0	0	0	0	0	0	0	184	0	0	0	124	0	0	0	0	0	0	0	0	0	0	0	0	0	0	0	0	0	0	0	0	0	0	0	0	0
e5ca89b62564d806d90653c720245371	0	0	0	0	0	0	0	0	0	0	0	0	0	0	0	0	0	0	0	689	0	62	0	0	0	0	0	0	0	0	0	0	0	0	0	0	0	0	0	0	0	0	0	0	0	0	0	0	0
556bf9a95573b3addc0a3fd2e630f4f1	0	0	0	0	0	0	0	0	172	0	0	0	0	0	0	0	0	0	64	0	0	147	0	0	0	0	0	0	0	0	0	0	0	0	0	0	0	0	0	0	0	0	0	58	0	0	0	0	0
4aa2bef810556bd485522683cab5667e	0	0	0	0	0	0	0	0	85	57	30	0	0	0	0	0	0	0	81	0	62	98	86	26	0	0	0	0	0	0	0	0	0	0	0	0	0	0	0	0	0	0	0	0	0	0	0	0	0
2aa9a3c6f6965c9b78a271efe8096b99	5	0	7	0	0	11	0	0	19	11	0	7	10	8	11	0	4	58	6	0	6	21	15	8	0	0	4	0	10	0	0	8	6	0	0	0	0	0	4	0	13	0	7	15	15	7	41	84	20
cd47f8dbbcef8de22176e0d650d91cc4	0	18	0	0	0	0	0	194	0	0	0	0	249	201	0	0	0	0	0	86	0	0	0	0	0	0	0	0	0	0	0	0	0	0	0	0	0	0	0	0	0	0	0	0	0	0	0	0	0
b70dfa115855e6c9f3f541ff157f4636	0	0	0	18	0	0	0	0	0	25	32	0	0	0	0	32	0	0	84	0	105	91	59	0	0	0	0	0	0	0	8	0	17	0	0	0	0	0	0	0	0	0	0	66	53	0	30	38	42
43c811eee73713e92df41d5df808efb2	0	0	0	0	0	0	9	0	0	0	0	0	12	0	0	0	0	92	22	21	0	19	10	0	10	0	0	30	24	35	0	0	0	0	0	15	4	24	0	14	0	43	0	27	0	29	34	0	0
d1c76c7b1aed7bc050a38c7486a627d4	0	0	0	3	0	5	0	0	27	45	26	0	0	0	0	0	0	0	21	0	25	80	107	0	0	8	5	0	0	0	0	0	0	0	0	0	0	0	0	0	0	0	12	39	34	7	0	11	0
5f87db04a875b18dc6b129dfef0290ba	0	0	0	0	0	0	0	49	58	0	45	19	54	27	0	54	0	0	30	75	37	56	21	53	0	0	0	0	0	0	0	0	0	0	0	0	0	0	0	0	0	0	0	0	30	0	0	0	0
32f3cc66047a46f692f1254e3fd40f99	0	0	0	0	0	0	0	0	138	93	43	0	0	0	0	0	0	0	0	0	0	88	78	44	0	0	0	0	0	0	0	0	0	0	0	0	0	0	0	0	0	0	0	0	0	0	0	0	0
85a906f7b3a2842ce7fe6bf92f000f15	0	0	0	0	0	0	0	0	74	45	32	0	0	0	0	0	0	0	59	0	74	79	63	0	0	0	0	0	0	0	0	0	0	0	0	0	0	0	0	0	0	0	0	42	40	0	0	0	0
2b437daea6b0c2c1b9a71eeb2cab3063	0	0	0	0	0	0	0	0	0	0	0	0	0	0	0	0	0	98	29	0	18	14	12	6	0	0	0	0	0	0	0	0	0	0	0	0	0	0	0	0	17	24	36	48	33	0	36	96	40
e374648112d14e09ca460ec475e6719d	0	0	0	0	14	0	0	0	74	50	47	0	0	0	0	42	0	0	13	0	17	80	71	26	0	0	0	0	0	4	0	0	0	0	0	0	0	0	0	0	0	16	0	17	0	0	0	0	0
f9d9514cc7e8aadb9029eb8fa81a7a70	0	0	0	0	0	17	287	23	0	0	0	0	0	0	0	0	0	0	0	13	0	16	12	0	0	0	0	0	0	0	0	0	0	0	0	15	166	91	16	0	0	0	0	0	0	7	0	0	0
04cb4382b55650d238da6cad625a26db	0	0	0	0	0	0	0	0	0	0	0	0	0	0	0	0	0	82	50	0	46	0	0	0	0	0	0	0	0	0	0	0	0	0	0	0	0	0	0	0	0	0	35	98	99	0	33	80	84
4702d2a835650b9d08adee584322ed13	0	16	0	0	0	0	0	0	0	0	0	8	0	0	0	0	0	15	0	27	0	0	0	0	31	15	17	11	557	21	0	0	0	0	7	7	0	0	0	9	0	0	0	0	0	0	0	0	0
9b33a0cb8b07ef064d83f3ede83b1500	0	0	0	0	0	0	0	0	0	0	0	0	0	0	0	0	0	0	101	0	55	31	0	0	0	0	0	0	0	0	0	0	0	0	0	0	0	0	0	19	0	0	0	76	81	0	37	72	73
90743faf85df2155994877f249c1cf51	0	0	0	0	0	0	39	0	0	9	0	0	25	70	9	22	47	0	0	62	13	40	30	0	0	0	9	0	0	0	0	0	0	0	6	0	0	0	0	0	0	0	0	0	0	0	0	0	0
f2527dfd102de52224860a31129ad18b	0	0	0	0	0	0	9	0	48	0	0	7	0	0	0	8	0	9	98	0	63	84	0	0	0	0	0	0	0	0	0	0	0	0	0	0	0	0	0	0	0	0	0	105	73	0	0	0	0
48a08ad3bfc48696293d43191ac8d41f	0	0	0	0	0	0	0	0	0	0	0	0	0	0	0	0	0	80	0	0	0	0	0	0	0	0	0	0	0	0	0	0	0	0	0	0	0	0	0	0	0	39	49	70	92	0	60	77	76
2be35a08901c62b3d5391c7dee65afaa	22	0	13	9	0	33	22	7	0	0	4	35	0	0	46	0	23	0	0	0	0	0	4	0	14	16	10	19	15	20	19	21	20	27	7	15	14	30	12	23	35	0	5	0	0	18	20	0	0
b918e1d675a03dd448bbbc7bdb1d2728	0	0	6	0	0	0	0	0	0	0	5	0	13	5	7	0	6	20	61	0	53	0	0	6	0	0	0	0	6	0	0	0	0	0	0	0	0	0	0	15	10	30	12	40	72	15	21	56	54
dbe8c98323d6ff4fb99ddb951077f957	16	0	22	32	28	0	32	0	0	0	0	0	0	0	16	0	15	0	0	0	0	0	0	0	28	0	0	16	0	11	29	0	19	0	38	23	38	66	25	38	18	12	0	0	0	27	41	0	0
dc120f1bceba1e52162d8ea1ef0457ab	0	0	0	0	0	0	0	23	42	60	63	0	35	36	0	43	0	0	0	42	28	41	73	53	0	0	0	0	0	0	0	0	0	0	0	0	0	0	0	0	0	0	0	0	0	0	0	0	0
eeeb7854fa2f6ada604f83b6f7a90675	23	17	24	16	12	15	15	0	0	0	0	19	11	0	24	0	0	0	21	0	0	5	11	12	16	14	17	15	19	12	17	23	15	0	25	0	33	39	41	21	19	0	0	0	0	20	18	10	8
7fdbd160163c7a7bcb339e6bb228da5d	17	8	12	16	17	12	34	0	0	0	0	17	0	0	11	0	18	0	0	0	0	0	0	0	20	21	27	15	15	34	20	24	6	8	11	35	19	24	17	36	27	28	33	0	0	7	19	0	0
f9f20abed3d7e504fe61d043c6037169	0	0	0	0	0	11	12	22	33	77	91	6	39	14	3	62	5	0	7	37	14	22	79	66	0	0	2	3	0	0	0	0	0	0	0	0	0	0	0	0	0	0	0	4	3	0	2	6	3
27816fb760ec1875b85936831b51f242	0	0	0	0	0	0	0	97	34	40	89	0	103	0	0	64	0	0	0	97	0	40	21	70	0	0	0	0	0	0	0	0	0	0	0	0	0	0	0	0	0	0	0	0	0	0	0	0	0
f943ed8fd508c97b68a69283bf1babb5	0	0	0	0	0	0	0	0	141	52	0	0	0	0	0	0	0	0	0	0	67	114	50	0	0	0	0	0	0	0	0	0	0	0	0	0	0	0	0	0	0	0	0	0	0	0	0	0	0
1c9b341d61bd683e6bc6c837eb66da8d	23	17	20	0	16	0	0	14	0	0	0	22	0	0	0	0	21	0	0	0	8	0	0	19	0	37	39	36	33	25	36	38	26	23	33	16	30	18	18	0	20	0	0	0	0	33	14	0	0
57c46f16caa9037c0fe241580a571590	0	0	0	0	0	0	0	0	48	0	0	0	0	0	0	20	0	0	74	0	80	61	66	17	0	0	0	0	0	0	0	0	0	0	0	0	0	0	0	0	0	0	0	47	34	0	13	16	41
75be34827cc948ba149812e65b092187	0	0	0	0	0	0	0	0	0	0	0	0	0	0	0	0	0	81	0	0	0	0	0	0	0	0	0	0	0	0	0	0	0	0	0	0	0	0	0	0	0	0	0	80	75	0	77	116	109
ac421d3ca7d4f65ab1d3cb3950ab8032	0	0	0	0	0	0	0	0	111	80	0	0	0	0	0	55	0	0	0	0	0	84	89	0	0	0	0	0	0	0	0	0	0	0	0	0	0	0	0	0	0	0	0	0	0	0	0	0	0
e7e3db0faa39d5dd27baee9aedae1d7b	0	0	0	0	0	0	0	0	0	0	0	12	0	0	0	0	0	117	24	0	15	0	0	0	0	0	0	0	0	0	0	0	0	0	0	0	0	0	0	8	0	0	15	53	67	0	44	106	70
d526ff685bdee658696975cc873ddb8d	0	0	14	28	15	19	0	0	0	0	0	0	18	277	0	29	0	0	0	0	0	0	0	0	0	0	0	0	0	23	18	0	44	31	85	0	0	0	0	0	0	0	0	16	33	22	0	0	0
eba1c6284b9e7f16ff25d064d19d0b98	0	0	0	0	0	0	17	0	101	0	0	0	19	0	0	22	0	0	79	12	42	82	31	7	0	0	0	0	0	0	0	3	0	0	0	0	0	6	0	0	12	0	0	26	30	0	0	0	0
35d8f440cfdb9500f2e41158f3fd8248	0	0	0	0	0	0	0	123	0	50	75	0	88	58	0	81	0	22	0	115	0	0	0	73	0	0	0	0	0	0	0	0	0	0	11	0	0	0	0	0	0	0	0	0	0	0	0	0	0
8078fdafb61e4b0b3252bfcdceddbfbd	0	0	0	0	0	0	0	0	0	17	0	0	0	12	0	31	0	0	67	0	86	77	43	19	0	0	0	0	0	0	0	0	0	0	17	0	0	0	0	0	0	0	0	73	56	0	34	0	63
f4a34080535fbc5b6f7c12a08cbc8648	0	0	0	0	0	0	0	0	0	0	0	0	0	0	25	0	0	0	77	0	79	0	0	0	0	0	0	0	0	0	0	0	0	0	0	0	0	0	0	0	0	16	0	91	101	0	0	26	115
dd5613cb4eee231490d94cb6db4b0a3d	0	0	0	0	0	0	0	0	0	0	0	0	0	0	0	0	10	93	0	0	0	0	0	0	0	0	0	0	0	0	0	0	0	0	0	0	0	0	0	0	0	51	87	28	37	0	59	94	0
1e7c67ddcd35fd74746f50e448c1e5cd	0	0	0	0	0	0	0	0	0	0	0	0	0	0	0	0	0	0	95	0	98	84	0	0	0	0	0	0	0	0	0	0	0	0	0	0	0	0	0	0	0	0	0	101	117	0	0	0	73
80dbb53581f163c6b3a839eb9dca3300	0	0	0	0	0	0	0	43	0	50	83	0	85	0	0	107	0	0	9	85	24	29	45	101	0	0	0	0	0	0	0	0	0	0	0	0	0	0	0	0	0	0	0	0	0	0	0	0	0
03da53ee5b98d478a75e4510d0d32e45	0	0	0	0	0	0	0	0	24	0	7	0	0	0	0	0	0	0	95	0	86	69	23	0	0	0	0	0	0	0	0	0	0	0	0	0	0	0	0	0	0	0	0	60	71	0	0	15	36
4cbfac6af4f8991217fc3df9416aa243	0	0	0	0	0	0	0	0	0	0	0	0	0	0	0	0	0	135	12	0	0	0	0	0	0	0	0	0	0	0	0	0	0	0	0	0	0	0	0	0	0	0	0	89	56	9	51	93	56
1b4b9127e41cd63ac3aedd961dccb149	0	0	0	0	0	0	20	0	1	0	0	0	0	6	0	3	5	23	50	0	57	2	0	25	19	0	1	0	0	0	0	0	0	0	0	0	0	0	0	0	6	0	0	68	93	0	18	58	112
49bedd0330865ed252c24cc2252888df	0	0	0	0	0	0	0	96	14	66	101	0	69	28	0	87	0	0	0	86	0	0	45	71	0	0	0	0	0	0	0	0	0	0	0	0	0	0	0	0	0	0	0	0	0	0	0	0	0
df532c67474adc1166008c02c2dfc315	0	0	0	0	0	0	0	13	106	97	70	0	6	2	0	42	0	0	0	6	3	53	93	60	0	0	0	0	0	0	0	0	0	0	0	0	0	0	0	0	0	0	0	0	0	0	0	0	0
5b81252049e10f06f5c1cf66e9a77bf4	0	0	0	0	0	0	0	0	0	0	0	0	0	0	0	0	0	0	0	0	80	0	0	0	0	0	0	0	0	0	0	0	0	0	0	0	0	0	0	0	0	52	53	96	83	0	50	50	118
160099fca22088d2ce82f9a3d6485679	0	0	0	0	0	0	0	94	0	71	78	0	117	0	0	88	0	27	0	95	0	0	34	98	0	0	0	0	0	0	0	0	0	0	0	0	0	0	0	0	0	0	0	0	0	0	0	0	0
f9b3bbd200605a718a112328bc884ce8	0	0	0	0	0	0	0	74	0	95	112	0	0	0	0	111	0	0	0	77	0	0	74	115	0	0	0	0	0	0	0	0	0	0	0	0	0	0	0	0	0	0	0	0	0	0	0	0	0
3af2251513e9a91875337976fe6a61a2	0	0	0	0	0	0	0	0	85	0	0	0	0	0	11	0	0	0	64	0	72	92	70	0	0	0	0	0	0	0	0	0	0	0	0	0	0	0	0	0	0	0	0	48	55	0	12	0	26
a662fb36df00b5c16ac4246b6ef20db1	12	0	0	25	0	9	32	0	0	0	0	0	0	0	0	0	0	0	0	0	0	0	0	0	12	0	0	0	0	24	16	0	0	0	0	22	22	0	0	16	0	0	0	0	0	24	0	0	0
83803f1f5088f750be38133d278185cd	0	6	3	0	0	0	147	0	0	0	0	0	0	0	8	0	0	13	11	20	17	0	7	0	0	0	43	0	117	15	0	0	0	0	14	0	128	76	0	19	0	0	4	6	20	0	0	0	7
e279d9b5a2cd2186f5d121248aa2fa8a	0	0	0	0	0	0	17	0	0	0	0	0	0	0	0	0	0	0	98	11	115	43	0	0	0	0	0	0	0	0	0	0	0	0	0	0	0	0	0	0	0	0	0	79	105	0	0	0	128
61a7f1043c87da93e25c2028798d697a	0	0	0	0	0	0	0	0	58	106	52	0	0	0	0	51	0	0	0	0	0	38	114	43	0	0	0	0	0	0	0	0	0	0	0	0	0	0	0	0	0	0	0	0	0	0	0	0	0
0ab5b9c8f16a6be912825de9ae0ea0a9	10	0	0	0	19	0	0	75	0	81	115	0	55	0	0	164	0	0	0	0	0	23	27	90	0	0	0	0	0	0	3	0	0	0	0	0	0	0	0	0	0	0	0	0	0	0	0	0	0
09be80dfc8e8afc151b0657957077cbc	0	0	0	0	0	0	0	82	0	29	61	0	105	131	0	66	15	11	0	115	0	0	31	70	0	0	0	0	0	0	0	0	0	0	0	0	0	0	0	0	0	0	0	0	0	0	0	0	0
4438be721b65dfbf2db8752b289f046f	0	0	0	0	0	0	0	32	54	62	50	21	22	0	0	66	0	0	0	45	0	43	74	56	0	0	0	0	0	0	0	0	0	0	0	0	0	0	0	0	0	0	0	0	0	0	0	0	0
aab6371e308dab607663070a0a7774b8	0	0	0	0	0	0	0	0	66	63	81	0	49	0	0	56	0	0	0	42	0	38	92	76	0	0	0	0	0	0	0	0	0	0	0	0	0	0	0	0	0	0	0	0	0	0	0	0	0
7492277129682200feaba2de3ec4880f	0	0	0	0	21	16	0	0	68	52	44	11	0	0	0	48	0	0	28	0	0	74	66	41	0	0	0	0	0	0	0	0	0	0	0	0	0	0	0	0	0	0	0	29	0	0	0	0	18
1f55009637e1572061a5026d0d16101e	0	0	0	0	8	0	0	14	72	64	43	10	14	8	0	41	0	0	0	0	0	0	74	42	0	0	0	9	0	0	0	0	0	0	0	0	0	0	0	0	0	0	0	0	0	0	20	15	0
27657d9a19a7544663aa3dcf45cbf143	0	0	0	0	9	0	13	12	34	29	24	0	0	0	0	21	0	14	42	16	27	54	39	20	0	0	0	0	0	0	0	7	0	0	0	0	0	0	0	0	0	10	13	32	23	0	30	23	39
b697c7c2e2f2458608da3b35b6bdcce5	0	0	0	0	0	0	0	165	0	0	0	0	119	266	0	39	0	0	0	104	0	0	0	0	0	0	0	0	0	0	0	0	0	0	0	0	0	0	0	0	0	19	0	0	0	0	0	0	0
730d3fd99af84364b9f9bf67c49ba606	12	0	8	0	0	0	25	0	0	0	0	0	0	0	30	0	0	0	0	0	0	0	0	0	34	17	0	27	18	22	11	7	0	0	0	30	17	24	0	23	66	64	54	0	0	34	26	0	0
1602054bf90e69a65b8042d279fa9e21	0	0	0	0	0	0	0	0	76	37	33	14	0	0	10	0	10	0	31	0	53	79	42	0	4	0	0	0	0	0	0	0	2	0	0	2	0	0	0	0	0	0	0	14	17	0	10	0	15
b8f17625c9fe40e47f1a830d7be105f1	0	0	0	0	0	0	0	0	67	42	22	0	0	0	0	11	0	0	35	0	47	89	61	17	0	0	0	0	0	0	0	0	0	0	0	0	0	0	0	4	0	0	0	20	27	0	0	0	19
356ded565fa404138d3f8b9e33776c90	0	0	0	0	0	0	12	0	18	0	0	0	8	0	0	0	13	31	50	0	33	23	10	0	0	0	0	0	0	0	0	0	0	0	0	0	0	0	0	10	0	0	20	103	87	0	21	40	65
75a7bcc1cdc5428cfc6886387a81dbeb	0	0	0	0	0	0	0	32	48	70	36	0	42	14	0	69	0	0	20	42	0	27	58	66	0	0	0	0	0	0	0	0	0	0	0	0	0	0	0	0	0	0	0	0	0	0	0	0	0
01b6f3f98a6524be86692ff63633f7b3	39	19	46	23	0	34	31	0	0	0	0	0	0	0	28	0	33	0	0	0	0	0	0	0	0	28	0	0	0	0	34	28	22	33	42	30	25	34	27	0	0	0	0	0	0	0	0	0	0
daa05d28b71d2126ec7816a92eb1684d	0	0	0	45	0	0	0	19	38	53	63	30	34	39	0	61	0	0	0	45	18	32	34	53	0	0	0	0	0	0	0	0	0	0	0	0	0	0	0	0	0	0	0	35	19	0	0	0	0
92344eab5f5f3e5a1b557af52267865b	0	0	0	0	0	0	13	54	60	0	65	0	86	41	0	77	0	17	0	86	0	35	66	0	0	0	0	0	0	0	0	0	0	0	6	0	0	0	0	0	0	0	0	0	0	0	0	0	0
90de3e4fb75afdaf2ddea7a7b556c9a3	10	10	6	0	10	6	15	0	0	0	0	23	0	0	26	0	28	0	0	0	0	0	0	0	27	22	56	24	63	18	0	6	0	0	0	10	29	66	9	10	15	0	0	6	0	20	0	0	0
54bbf2f2e3e59adce996cec3482d68e8	0	0	0	7	0	0	0	0	34	38	13	0	0	0	11	35	0	6	57	0	44	45	40	27	0	0	0	0	0	0	0	0	0	0	0	0	0	0	5	8	0	0	0	23	18	0	6	8	29
e9d05235a09c730c564ea42a1e57e1ce	0	0	0	0	0	0	0	0	83	14	0	0	0	0	0	0	0	0	96	9	113	122	14	0	0	0	0	0	0	0	0	0	0	0	0	0	0	0	0	0	0	0	0	0	0	0	0	0	0
c0f2002cf358bfa0fcf54fbb35696aea	0	0	0	0	0	0	0	0	0	0	0	0	0	0	0	0	0	53	34	13	33	28	0	0	0	0	5	0	0	0	0	0	0	0	0	12	0	0	0	0	0	12	22	41	62	7	30	73	101
b817cf04fd66e88d5a5ab95e057b13f7	0	0	0	0	0	0	26	0	0	0	0	20	0	0	35	0	44	0	0	0	0	0	0	0	21	31	73	13	22	46	0	0	0	0	0	0	88	96	10	0	0	0	0	0	0	30	0	0	0
c7a5b98ffe874f3af7e73ffe8c702634	0	0	8	0	0	0	0	0	0	0	0	0	0	0	0	0	0	60	32	0	33	0	0	0	0	0	0	0	0	0	0	0	0	0	0	0	0	0	0	0	0	14	0	96	99	6	0	101	78
2f5772c825107ec8de6b2b48dadaa40e	0	0	0	0	0	0	0	23	0	0	0	0	89	518	0	0	14	0	0	38	0	0	0	23	0	0	0	0	0	0	0	0	0	0	0	0	0	0	0	0	0	0	0	0	0	0	0	0	0
dedfbd00caf4da2ca30c9f0d74467f1f	28	33	32	10	14	20	33	0	0	0	0	23	0	8	13	0	26	4	11	0	0	4	0	0	0	18	16	0	7	32	21	29	23	33	11	12	17	23	15	12	15	0	0	0	0	0	5	0	0
c13b138d57df3972fc80fe8d178e7d4c	0	0	0	0	0	0	5	0	41	0	12	0	0	0	9	0	0	0	96	0	85	72	39	0	0	0	0	0	0	0	0	0	0	0	0	0	0	0	0	0	0	0	0	60	54	0	0	0	48
64f8c5b36eec14618cb0e877eae48d13	0	0	0	0	0	0	0	0	132	26	0	0	0	0	0	0	0	0	0	0	0	86	27	0	8	12	0	0	0	0	0	0	0	0	0	0	0	0	0	0	0	6	0	56	41	0	19	0	30
ed7e174ca851f4b42711fa5c8bf050c2	0	0	0	0	0	0	0	0	117	52	35	0	0	0	0	0	0	0	0	0	59	109	62	43	0	0	0	0	0	0	0	0	0	0	0	0	0	0	0	0	0	0	0	0	0	0	0	0	0
de5dbe8f48fa37f8f37802053cf31a10	0	0	0	0	0	0	0	0	50	38	14	0	0	0	0	0	0	0	66	0	84	62	35	0	0	0	0	0	0	0	0	0	0	0	0	0	0	0	0	0	0	0	0	29	27	0	0	23	24
ec82f6b1ebce40db1e9863ad2e7195cf	41	38	29	0	44	0	0	0	0	0	0	39	0	0	28	0	31	0	0	0	0	0	0	0	37	59	0	0	0	0	29	0	0	22	0	0	39	47	31	0	0	0	0	0	0	41	0	0	0
3f8e9de27a5f260ce080f727341b02d1	25	22	18	22	23	0	0	0	0	0	0	14	0	0	23	0	16	0	0	0	0	0	0	0	31	28	41	42	54	35	16	20	0	0	0	0	38	22	34	0	20	19	0	0	0	23	0	0	0
6442137710291ff41b03eb3302ae539f	15	12	11	0	16	0	31	0	15	0	0	17	0	20	11	0	0	10	22	0	10	0	18	0	24	0	23	20	0	49	0	8	0	11	0	26	12	15	15	28	26	15	17	17	0	16	12	0	0
a47fd07655fa77f47197e4d7e45ee471	0	0	0	0	0	0	0	111	15	36	67	0	110	0	0	63	0	0	0	120	0	9	36	101	0	0	0	0	0	0	0	0	0	0	0	0	0	0	0	0	0	0	0	0	0	0	0	0	0
4993f144d404f888d26949adec824c83	32	0	0	0	0	77	0	0	0	0	0	38	0	37	0	0	0	0	0	0	0	0	0	0	0	0	0	0	0	0	81	38	74	66	117	42	0	0	0	0	0	46	0	0	0	0	0	0	0
96990b5cf279a510629ac7a03668310c	0	0	0	0	0	0	0	117	0	0	18	0	143	264	0	26	0	0	0	107	0	0	0	21	0	0	0	0	0	0	0	0	0	0	0	0	0	0	0	0	0	0	0	0	0	0	0	0	0
0733a6c8f700e39a1f0acb6f010515cc	40	48	36	0	38	0	23	9	0	0	0	38	0	7	17	16	86	18	0	0	0	0	0	0	0	0	15	0	0	0	25	22	23	28	16	0	27	0	0	28	33	0	0	0	0	0	0	0	0
19cb8efe1c753483c2589c74c7822ed9	0	0	0	0	0	0	0	0	26	0	0	0	0	0	0	0	0	0	113	0	79	79	0	0	0	0	0	0	0	0	0	0	0	0	0	0	0	0	0	0	0	0	0	62	56	0	0	0	62
7b0d7950d1efa36ced3968f0c5e93a4f	0	0	0	0	0	0	0	0	0	0	0	13	0	7	0	0	0	103	18	0	10	0	0	0	0	0	0	0	0	0	0	0	0	0	0	0	0	0	0	3	6	9	6	54	40	0	41	130	40
5f998acc6f69c54ed3925ca7797648e8	25	35	36	0	18	17	18	0	0	0	0	26	0	0	24	0	19	0	0	0	0	0	0	0	31	31	0	0	22	0	28	27	32	23	27	20	0	0	30	23	0	0	0	0	0	26	0	0	0
48d1c2fd981dc70b024924c71a9dc3f8	0	0	0	0	0	0	0	114	0	84	105	0	0	0	0	91	0	0	0	83	0	0	37	139	0	0	0	0	0	0	0	0	0	0	0	0	0	0	0	0	0	0	0	0	0	0	0	0	0
818c00a7e9aa4c6a7c0271ff2d85f451	0	0	0	0	0	0	0	0	0	0	0	0	0	0	40	0	0	68	0	0	0	0	0	0	0	0	0	0	0	0	0	0	0	0	0	0	0	0	0	0	0	114	66	0	0	0	69	59	0
13761a88fd73fae553edd0460248eada	21	19	0	84	21	11	18	0	11	0	0	19	0	0	35	0	0	0	0	0	0	0	0	7	9	13	29	18	12	11	22	20	11	11	16	15	11	21	0	24	31	0	0	0	0	14	26	0	0
280a786e101826b09d25452d4889a012	16	0	24	13	15	17	18	0	0	0	0	18	0	16	24	0	18	0	0	23	0	0	0	0	24	0	23	18	0	17	26	12	11	0	16	20	25	28	27	29	13	0	0	0	0	29	0	0	0
da6943286103a4b5f73573f54a95b5e0	2	29	27	11	30	25	22	0	0	0	0	0	0	0	28	0	13	0	0	0	0	0	0	0	1	12	27	27	18	24	21	18	39	27	0	16	1	31	36	26	0	0	0	0	0	37	0	0	0
e75e03bad0d46fd97dc39d6e14bd0c68	0	0	0	26	0	0	0	31	0	40	0	0	32	0	0	41	0	0	34	33	46	29	31	21	0	0	55	0	0	0	0	0	0	0	0	0	0	0	0	0	0	0	0	0	54	0	0	0	0
e2cb90dbb277332357afe7cf8e9ac3c1	0	0	0	0	0	0	0	0	0	0	0	0	0	0	0	0	0	0	0	0	0	0	0	0	0	0	0	0	0	0	0	0	0	0	0	0	0	0	0	8	0	61	141	0	53	0	91	138	31
5d2d6bb048108282e21c0683fc127b5f	0	0	0	0	0	0	0	127	0	0	46	15	166	89	0	57	0	0	0	128	0	0	0	60	0	0	0	0	0	0	0	0	0	0	0	0	0	0	0	0	0	0	0	0	0	0	0	0	0
dc7961dae7bca89a122488383ad1da6c	0	0	0	0	0	0	0	0	0	0	0	0	0	0	0	24	0	98	0	0	0	0	0	0	0	0	0	0	0	0	0	0	0	0	0	0	19	0	0	0	0	55	51	41	49	0	49	105	41
6710fd74d0cf5cb2cde0f1c2b59b7702	33	0	42	0	0	25	0	0	0	0	0	45	0	0	44	0	29	0	0	0	0	0	0	0	0	46	31	41	60	23	0	39	0	38	0	0	0	29	46	0	26	0	0	0	0	37	0	0	0
df1a9e84a65731c5a887029b87d0b1de	0	0	16	0	0	0	0	0	0	0	0	0	0	0	34	0	0	49	24	0	21	4	0	0	39	0	0	0	0	0	0	0	0	0	0	0	0	0	0	0	42	45	0	55	50	53	33	54	46
99993d0a500aab53195b26bfe7b800b5	0	0	0	0	0	0	0	17	69	93	75	0	9	6	0	31	0	0	0	11	0	44	103	53	0	0	0	0	0	0	0	0	0	0	0	0	0	0	0	0	0	0	0	0	0	0	0	0	0
5020685f4a567eca6fd45774f0294806	0	0	0	0	0	0	0	0	40	0	0	0	0	0	0	0	0	0	65	0	83	34	0	0	0	0	0	0	0	0	0	0	0	0	0	0	0	0	0	0	0	0	7	110	67	0	0	17	87
86c0a62b119d55bdff903b74cc7762f0	0	0	0	0	0	0	0	0	0	0	0	0	0	0	63	0	0	0	0	0	0	0	0	0	0	0	0	13	0	20	0	0	0	0	0	0	0	11	0	24	0	105	100	0	0	0	143	0	0
99a4adcdd27ef1e8184ded156dfb1d36	0	0	0	0	0	0	0	87	0	35	102	0	86	0	0	122	0	0	0	111	0	0	0	99	0	0	15	11	0	0	0	0	0	0	0	0	0	0	0	0	0	0	0	0	0	0	0	0	0
12cd1c6970d419162a881f0f3a7bcf5d	0	0	0	0	0	0	0	25	47	94	107	0	0	14	0	95	0	0	0	0	0	0	71	117	0	0	0	0	0	0	0	0	0	0	0	0	0	0	0	0	0	0	0	0	0	0	0	0	0
91eb38a90ad7d625a8db17cb02067b67	0	0	0	0	0	0	0	0	35	3	0	0	0	0	0	1	0	0	85	0	93	37	19	0	0	0	0	0	0	0	0	0	0	0	0	0	0	0	0	0	0	0	0	71	79	0	0	0	64
4f35ddb20419ffe9a777597a5746283a	41	37	40	0	47	39	0	0	0	0	0	0	0	0	0	0	0	0	0	0	0	0	0	0	0	49	41	47	0	0	0	50	53	49	0	0	31	0	47	0	0	0	0	0	0	0	0	0	0
d6115b54b96b608c1edeb3f0e84700d7	0	0	0	0	0	0	16	105	0	31	64	0	96	86	0	84	0	0	0	94	0	0	0	86	0	0	0	0	0	0	0	0	0	0	0	0	0	0	0	0	0	0	0	0	0	0	0	0	0
8fad89682139e973146d1c961d8011c3	0	0	0	0	0	0	0	25	72	60	62	0	51	0	0	73	0	0	0	75	0	0	113	94	0	0	0	0	0	0	0	0	0	0	0	0	0	0	0	0	0	0	0	0	0	0	0	0	0
6603de7feafc8d0b18656214524fabd2	0	0	0	0	0	0	0	124	0	0	96	0	154	21	0	152	0	0	0	78	0	0	0	59	0	0	0	0	0	0	0	0	0	0	0	0	0	0	0	0	0	0	0	0	0	0	0	0	0
96e5bd68c1b6686accb9c8f34b219e0c	0	0	0	0	0	0	0	58	17	58	31	0	44	32	0	23	0	7	23	84	6	23	32	34	0	0	0	0	0	0	0	0	0	0	0	0	0	0	0	0	0	0	0	25	35	0	12	6	28
7d08403305169b5088938429aa439aa3	0	0	0	0	0	0	0	60	13	101	112	0	30	0	0	68	0	3	0	44	5	0	74	120	0	0	0	0	0	0	0	0	0	0	0	0	0	0	0	0	0	0	0	0	0	0	0	0	0
40e19609afe58681c7808d0de12e523f	0	0	0	0	0	0	0	39	12	46	61	10	102	75	0	68	20	19	0	44	0	0	39	45	0	7	0	0	0	0	0	0	0	0	0	8	0	0	0	8	0	0	0	0	5	0	4	10	0
30779f7a8e9d953cfed6350980561909	0	0	0	0	0	0	0	0	149	0	0	0	0	0	0	0	0	0	53	0	72	92	0	0	0	0	0	0	0	0	0	0	0	0	0	0	0	0	0	0	0	0	0	0	38	0	0	0	0
d75cbbb8421234d5389bec9b7b3db469	0	0	12	7	7	5	22	0	0	0	0	16	0	0	30	0	17	0	0	0	0	0	0	0	18	30	23	13	20	19	10	10	0	7	9	35	24	0	30	30	18	0	0	0	0	72	0	0	0
9b75e3527f76370d881d0462c49fcfd2	0	0	0	0	0	0	6	0	100	42	13	14	0	0	0	22	0	0	52	0	42	57	32	8	0	18	0	0	0	0	0	0	0	0	0	0	0	0	0	0	0	0	0	33	0	0	0	0	25
aef50d9f47fa7193253f2cb8ac7cf8f2	0	0	0	0	0	0	0	0	72	0	0	0	0	0	0	0	0	0	96	0	123	70	0	0	0	0	0	0	0	0	0	0	0	0	0	0	0	0	0	0	0	0	0	56	48	0	0	0	0
93b0b639bbf433374f198c65f5931dfe	0	0	0	0	0	237	0	0	0	0	65	0	0	159	0	63	0	0	0	0	0	0	0	0	0	0	0	0	0	0	0	0	0	154	0	0	0	0	0	0	0	0	0	0	0	0	0	0	0
4de707427b88c5603c482dccd277cad0	0	0	0	0	0	0	0	0	28	0	0	0	0	0	0	0	0	0	113	0	92	64	0	0	13	0	0	0	0	0	0	0	0	0	0	0	0	0	0	0	0	0	0	53	56	0	0	0	57
4d0aee1e19a91544ea95af11f563fd4c	0	0	0	0	0	0	0	0	0	0	0	0	0	0	0	0	0	0	97	0	119	0	0	0	0	0	0	0	0	0	0	0	0	0	0	0	0	0	0	0	0	0	0	113	138	0	0	0	118
b7f107933606ac2965c5546e088445a8	0	0	0	0	0	0	0	0	13	0	0	0	0	0	0	0	0	27	83	0	67	0	0	0	0	0	0	0	0	0	0	0	0	0	0	0	0	0	0	0	0	0	0	90	108	0	0	56	92
63a67ed3b05c72a5ea4a8566498113f8	0	0	0	0	0	0	0	0	0	43	26	0	62	0	0	26	0	91	0	16	39	28	32	35	0	0	0	0	0	0	0	0	0	0	0	0	0	0	0	0	0	0	54	69	0	0	0	58	0
00966f2b8afe3dc61b3bebf8c001ef7e	0	0	0	0	0	0	0	0	0	0	0	0	0	0	0	0	0	98	0	0	0	0	0	0	0	0	0	0	0	0	0	0	0	0	0	0	0	0	0	0	0	58	44	45	38	0	63	107	48
687255a164d60d1bc41ba9d274935f68	0	0	0	0	0	0	26	0	0	0	0	0	0	0	0	0	0	39	0	0	0	0	0	0	14	0	0	0	0	17	0	0	0	0	0	99	0	0	0	47	45	46	43	0	0	0	26	36	0
[truncated: 29,561 more rows]
[truncated: 13 more columns]
