# Supplementary material for: Recovery of 1887 metagenome-assembled genomes from the South China Sea
Source: Sci Data. 2024 Feb 13;11:197. doi: 10.1038/s41597-024-03050-4 (PMC10864278; doi:10.1038/s41597-024-03050-4)
Supplement: Supplementary file 3 — Table S3 [file 41597_2024_3050_MOESM3_ESM.xlsx]

## Sheet: MAG information
Table S3a. The genomic information of 1887 MAGs recovered from this study.
Genome bins	Completeness (%)	Contamination (%)	Genome size (bp)	N50 (contigs)	GC (%)	Coding density (%)	Predicted genes	5S rRNA	23S rRNA	16S rRNA	tRNA number	MIMAG category	Classification (GTDB)	Assembly strategy	Toolkit	MAG-derived region	MAG-derived samples
DS_MAG1	98.75	0	6837032	199818	56.7	88.66	6168	Yes	No	No	53	High-quality draft	d__Bacteria;p__Planctomycetota;c__Planctomycetia;o__Pirellulales;f__Pirellulaceae;g__Aureliella;s__	Co-assembled	MetaBAT2	DS	DS8.1, DS9.1, DS10.1, DS11.1, DS12.1, DS13.1, DS14.1, DS15.1, DS16.1, DS17.1
DS_MAG10	94.02	1.28	4911186	98476	46.6	87.84	1964	Yes	No	No	14	High-quality draft	d__Bacteria;p__Actinomycetota;c__Acidimicrobiia;o__Acidimicrobiales;f__Ilumatobacteraceae;g__Casp-actino5;s__Casp-actino5 sp002727235	Co-assembled	SemiBin	DS	DS8.1, DS9.1, DS10.1, DS11.1, DS12.1, DS13.1, DS14.1, DS15.1, DS16.1, DS17.1
DS_MAG100	61.42	0	4037661	51784	62.9	91.94	3535	No	No	Yes	27	Medium-quality draft	d__Bacteria;p__Actinomycetota;c__Actinomycetia;o__Nanopelagicales;f__S36-B12;g__S36-B12;s__S36-B12 sp002694095	Single	MetaBinner	DS	DS12.1
DS_MAG101	87.96	5.85	1836977	558439	59.7	92.2	2959	Yes	Yes	Yes	43	Medium-quality draft	d__Bacteria;p__Pseudomonadota;c__Alphaproteobacteria;o__Rhodobacterales;f__Rhodobacteraceae;g__Phaeobacter;s__Phaeobacter italicus	Co-assembled	BASALT	DS	DS8.1, DS9.1, DS10.1, DS11.1, DS12.1, DS13.1, DS14.1, DS15.1, DS16.1, DS17.1
DS_MAG102	63.39	0.54	3454723	79700	41.9	92.87	1600	Yes	No	No	26	Medium-quality draft	d__Bacteria;p__Pseudomonadota;c__Alphaproteobacteria;o__TMED25;f__TMED25;g__TMED25;s__TMED25 sp002694595	Single	MetaBinner	DS	DS11.1
DS_MAG103	68.64	1.7	4102569	97768	58.4	86.18	3318	No	No	No	40	Medium-quality draft	d__Bacteria;p__Pseudomonadota;c__Alphaproteobacteria;o__Caulobacterales;f__Caulobacteraceae;g__Brevundimonas;s__Brevundimonas aurantiaca	Co-assembled	Vamb	DS	DS8.1, DS9.1, DS10.1, DS11.1, DS12.1, DS13.1, DS14.1, DS15.1, DS16.1, DS17.1
DS_MAG104	70.81	2.46	2909703	54980	61	92.51	2084	Yes	No	No	15	Medium-quality draft	d__Bacteria;p__Planctomycetota;c__Planctomycetia;o__Pirellulales;f__Pirellulaceae;g__GCA-2862225;s__GCA-2862225 sp002862225	Single	MetaDecoder	DS	DS9.1
DS_MAG105	74.72	3.32	2692574	35143	35	96.43	1155	No	No	No	15	Medium-quality draft	d__Bacteria;p__Pseudomonadota;c__Gammaproteobacteria;o__Pseudomonadales;f__HTCC2089;g__UBA4421;s__UBA4421 sp902565895	Single	SemiBin	DS	DS12.1
DS_MAG106	74.86	3.65	3985675	43208	57.9	92.15	3654	Yes	No	No	40	Medium-quality draft	d__Bacteria;p__Pseudomonadota;c__Gammaproteobacteria;o__Pseudomonadales;f__Halieaceae;g__Luminiphilus;s__Luminiphilus sp913045375	Single	SemiBin	DS	DS12.1
DS_MAG107	61.96	0.74	2161590	233383	51.6	95.81	963	Yes	No	No	25	Medium-quality draft	d__Bacteria;p__Pseudomonadota;c__Gammaproteobacteria;o__Pseudomonadales;f__Porticoccaceae;g__AAA300-D14;s__AAA300-D14 sp002715065	Single	MetaBinner	DS	DS16.1
DS_MAG108	88.37	6.03	3971348	159719	64.9	93.63	2245	Yes	No	No	30	Medium-quality draft	d__Bacteria;p__Pseudomonadota;c__Alphaproteobacteria;o__Puniceispirillales;f__Puniceispirillaceae;g__UBA8309;s__	Single	MetaDecoder	DS	DS10.1
DS_MAG109	68.67	1.88	3352884	23564	31.5	97.21	717	No	No	No	14	Medium-quality draft	d__Bacteria;p__Pseudomonadota;c__Alphaproteobacteria;o__MPNO01;f__UBA830;g__UBA830;s__UBA830 sp913046035	Single	SemiBin	DS	DS9.1
DS_MAG11	96.24	1.61	1143382	12568	57.9	95.07	972	No	No	No	37	High-quality draft	d__Bacteria;p__Planctomycetota;c__UBA1135;o__UBA1135;f__GCA-002686595;g__GCA-2862085;s__GCA-2862085 sp002862085	Co-assembled	SemiBin	DS	DS8.1, DS9.1, DS10.1, DS11.1, DS12.1, DS13.1, DS14.1, DS15.1, DS16.1, DS17.1
DS_MAG110	65.87	1.38	1693620	38057	59.7	91.17	3653	No	No	No	39	Medium-quality draft	d__Bacteria;p__Actinomycetota;c__Acidimicrobiia;o__Acidimicrobiales;f__Ilumatobacteraceae;g__Casp-actino5;s__Casp-actino5 sp002727235	Single	MetaBinner	DS	DS13.1
DS_MAG111	78.29	3.92	2295197	71150	47.8	94.78	1278	No	No	No	30	Medium-quality draft	d__Bacteria;p__Actinomycetota;c__Acidimicrobiia;o__Acidimicrobiales;f__Ilumatobacteraceae;g__Casp-actino5;s__Casp-actino5 sp002727235	Single	MetaBinner	DS	DS10.1
DS_MAG112	59.21	0	3499698	11512	44.2	91.27	1468	No	No	No	20	Medium-quality draft	d__Archaea;p__Thermoplasmatota;c__Poseidoniia;o__Poseidoniales;f__Poseidoniaceae;g__Poseidonia;s__Poseidonia sp002725275	Single	MetaDecoder	DS	DS10.1
DS_MAG113	61.27	0.38	4695801	10000	51.6	95.53	1190	Yes	No	No	29	Medium-quality draft	d__Bacteria;p__Planctomycetota;c__UBA1135;o__UBA1135;f__GCA-002686595;g__GCA-2862085;s__GCA-2862085 sp002862085	Single	MetaCoAG	DS	DS15.1
DS_MAG114	61.57	0.54	2870101	10141	46.1	90.96	1927	No	No	No	24	Medium-quality draft	d__Bacteria;p__Pseudomonadota;c__Alphaproteobacteria;o__Parvibaculales;f__RS24;g__Micropelagos;s__Micropelagos thuwalensis	Single	MetaBinner	DS	DS8.1
DS_MAG115	58.97	0	1935802	62545	60.1	92.44	4638	Yes	No	No	28	Medium-quality draft	d__Bacteria;p__Pseudomonadota;c__Gammaproteobacteria;o__Pseudomonadales;f__Halieaceae;g__Luminiphilus;s__Luminiphilus sp913045375	Single	MetaBinner	DS	DS14.1
DS_MAG116	60.55	0.36	2606236	11832	59.3	88.43	3083	No	No	No	37	Medium-quality draft	d__Bacteria;p__Pseudomonadota;c__Alphaproteobacteria;o__MED-G09;f__MED-G09;g__MED-G09;s__MED-G09 sp902537725	Single	SemiBin	DS	DS8.1
DS_MAG117	72.35	2.86	2502642	12791	61	93.54	3889	No	No	No	24	Medium-quality draft	d__Bacteria;p__Verrucomicrobiota;c__Kiritimatiellia;o__Kiritimatiellales;f__Pontiellaceae;g__GCA-2712105;s__GCA-2712105 sp002712105	Single	SemiBin	DS	DS10.1
DS_MAG118	65.23	1.52	2518011	11378	44.9	88.39	3106	No	No	No	40	Medium-quality draft	d__Bacteria;p__Pseudomonadota;c__Gammaproteobacteria;o__Pseudomonadales;f__Pseudohongiellaceae;g__UBA9145;s__	Single	MetaDecoder	DS	DS12.1
DS_MAG119	63.71	1.3	2045250	9932	55	88.84	2441	Yes	No	Yes	18	Medium-quality draft	d__Bacteria;p__Pseudomonadota;c__Alphaproteobacteria;o__Parvibaculales;f__RS24;g__Micropelagos;s__Micropelagos thuwalensis	Single	SemiBin	DS	DS17.1
DS_MAG12	97.9	2.36	4107672	13689	41.4	92.61	1744	No	No	No	21	High-quality draft	d__Bacteria;p__Pseudomonadota;c__Gammaproteobacteria;o__Pseudomonadales;f__DSM-6294;g__Oleibacter;s__Oleibacter sp006212115	Co-assembled	BASALT	DS	DS8.1, DS9.1, DS10.1, DS11.1, DS12.1, DS13.1, DS14.1, DS15.1, DS16.1, DS17.1
DS_MAG120	89.65	7.05	2681108	19919	44.3	90.43	2249	No	No	No	22	Medium-quality draft	d__Bacteria;p__Planctomycetota;c__Planctomycetia;o__Pirellulales;f__Pirellulaceae;g__GCA-2862225;s__GCA-2862225 sp002862225	Single	MetaBinner	DS	DS8.1
DS_MAG121	60.84	0.6	4071028	29341	57.8	95.22	779	Yes	No	No	12	Medium-quality draft	d__Bacteria;p__Pseudomonadota;c__Gammaproteobacteria;o__Pseudomonadales;f__HTCC2089;g__UBA4421;s__	Co-assembled	BASALT	DS	DS8.1, DS9.1, DS10.1, DS11.1, DS12.1, DS13.1, DS14.1, DS15.1, DS16.1, DS17.1
DS_MAG122	64.78	1.43	2816178	7313	36.3	95.14	1063	Yes	No	No	26	Medium-quality draft	d__Bacteria;p__Bacteroidota;c__Bacteroidia;o__Flavobacteriales;f__Parvicellaceae;g__GCA-002727735;s__GCA-002727735 sp002694645	Single	SemiBin	DS	DS8.1
DS_MAG123	85.42	6.75	1733278	246963	40.1	91.77	2945	No	No	No	33	Medium-quality draft	d__Bacteria;p__Pseudomonadota;c__Gammaproteobacteria;o__Enterobacterales_A;f__Alteromonadaceae;g__Alteromonas;s__Alteromonas macleodii	Single	MetaCoAG	DS	DS12.1
DS_MAG124	69.89	2.68	2298857	41746	44.6	96.32	863	No	No	No	29	Medium-quality draft	d__Bacteria;p__Pseudomonadota;c__Gammaproteobacteria;o__Pseudomonadales;f__HTCC2089;g__UBA4421;s__UBA4421 sp902565895	Single	SemiBin	DS	DS10.1
DS_MAG125	62.56	0.9	1689913	57141	51.9	92.25	2027	Yes	No	No	31	Medium-quality draft	d__Bacteria;p__Pseudomonadota;c__Gammaproteobacteria;o__Pseudomonadales;f__Marinomonadaceae;g__Marinomonas;s__Marinomonas communis	Co-assembled	BASALT	DS	DS8.1, DS9.1, DS10.1, DS11.1, DS12.1, DS13.1, DS14.1, DS15.1, DS16.1, DS17.1
DS_MAG126	61.98	1.01	2444799	11103	54.9	92.47	1438	Yes	Yes	Yes	28	Medium-quality draft	d__Bacteria;p__Pseudomonadota;c__Alphaproteobacteria;o__TMED25;f__TMED25;g__TMED25;s__TMED25 sp002694595	Co-assembled	BASALT	DS	DS8.1, DS9.1, DS10.1, DS11.1, DS12.1, DS13.1, DS14.1, DS15.1, DS16.1, DS17.1
DS_MAG127	65.59	1.82	1834094	13407	57.7	94.82	1336	Yes	No	Yes	56	Medium-quality draft	d__Bacteria;p__Pseudomonadota;c__Alphaproteobacteria;o__Parvibaculales;f__RS24;g__Micropelagos;s__Micropelagos thuwalensis	Single	MetaBinner	DS	DS11.1
DS_MAG128	70.49	3.01	3140690	15001	54.1	94.22	2016	No	No	No	14	Medium-quality draft	d__Bacteria;p__Pseudomonadota;c__Gammaproteobacteria;o__Pseudomonadales;f__Pseudohongiellaceae;g__UBA9145;s__	Single	MetaBinner	DS	DS11.1
DS_MAG129	68.41	2.41	1374118	67203	46.1	91.12	2147	Yes	No	No	30	Medium-quality draft	d__Bacteria;p__SAR324;c__SAR324;o__SAR324;f__NAC60-12;g__UBA1014;s__UBA1014 sp001469005	Co-assembled	BASALT	DS	DS8.1, DS9.1, DS10.1, DS11.1, DS12.1, DS13.1, DS14.1, DS15.1, DS16.1, DS17.1
DS_MAG13	86.32	0.31	1428384	200142	42.6	90.27	2185	No	No	No	24	Medium-quality draft	d__Archaea;p__Thermoplasmatota;c__Poseidoniia;o__MGIII;f__CG-Epi1;g__CG-Epi1;s__	Co-assembled	BASALT	DS	DS8.1, DS9.1, DS10.1, DS11.1, DS12.1, DS13.1, DS14.1, DS15.1, DS16.1, DS17.1
DS_MAG130	59.3	0.58	2330615	7620	69	94.73	1657	Yes	No	No	28	Medium-quality draft	d__Bacteria;p__Pseudomonadota;c__Gammaproteobacteria;o__Comchoanobacterales;f__;g__;s__	Co-assembled	MetaDecoder	DS	DS8.1, DS9.1, DS10.1, DS11.1, DS12.1, DS13.1, DS14.1, DS15.1, DS16.1, DS17.1
DS_MAG131	61.95	1.18	1941161	16486	53	95.46	932	Yes	No	No	30	Medium-quality draft	d__Bacteria;p__Planctomycetota;c__Planctomycetia;o__Pirellulales;f__Pirellulaceae;g__Rubripirellula;s__	Co-assembled	SemiBin	DS	DS8.1, DS9.1, DS10.1, DS11.1, DS12.1, DS13.1, DS14.1, DS15.1, DS16.1, DS17.1
DS_MAG132	57.37	0	1939816	22701	57	90.54	2357	Yes	No	No	37	Medium-quality draft	d__Bacteria;p__Pseudomonadota;c__Alphaproteobacteria;o__UBA1280;f__UBA2136;g__UBA2136;s__UBA2136 sp002328405	Single	MetaBinner	DS	DS13.1
DS_MAG133	61.4	1.08	2390504	9835	51.8	91.83	2989	No	No	No	29	Medium-quality draft	d__Bacteria;p__Bacteroidota;c__Bacteroidia;o__Flavobacteriales;f__Parvicellaceae;g__GCA-002727735;s__GCA-002727735 sp902536695	Single	SemiBin	DS	DS9.1
DS_MAG134	56.9	0	4323195	10000	61.2	93.37	3793	No	No	Yes	34	Medium-quality draft	d__Bacteria;p__Pseudomonadota;c__Gammaproteobacteria;o__Pseudomonadales;f__DSM-6294;g__Oleibacter;s__	Single	MetaBinner	DS	DS14.1
DS_MAG135	70.84	3.4	1006901	9437	44.9	87.9	2918	No	No	No	34	Medium-quality draft	d__Bacteria;p__Cyanobacteriota;c__Cyanobacteriia;o__PCC-6307;f__Cyanobiaceae;g__Parasynechococcus;s__	Co-assembled	MetaBAT2	DS	DS8.1, DS9.1, DS10.1, DS11.1, DS12.1, DS13.1, DS14.1, DS15.1, DS16.1, DS17.1
DS_MAG136	62.09	1.34	2297694	8296	33.2	94.12	1053	Yes	No	No	28	Medium-quality draft	d__Bacteria;p__Pseudomonadota;c__Gammaproteobacteria;o__SAR86;f__SAR86;g__GCA-2707915;s__GCA-2707915 sp002707915	Co-assembled	BASALT	DS	DS8.1, DS9.1, DS10.1, DS11.1, DS12.1, DS13.1, DS14.1, DS15.1, DS16.1, DS17.1
DS_MAG137	56.9	0	1049979	7420	31.7	97.23	768	No	No	No	23	Medium-quality draft	d__Bacteria;p__Pseudomonadota;c__Alphaproteobacteria;o__TMED25;f__TMED25;g__TMED25;s__TMED25 sp002694595	Single	SemiBin	DS	DS8.1
DS_MAG138	69.66	3.18	980245	29255	35.2	95.11	1416	No	No	No	29	Medium-quality draft	d__Bacteria;p__Pseudomonadota;c__Gammaproteobacteria;o__Enterobacterales_A;f__Alteromonadaceae;g__Alteromonas;s__Alteromonas macleodii	Single	SemiBin	DS	DS9.1
DS_MAG139	56.49	0	3078157	10061	68.8	94.51	2089	No	No	No	32	Medium-quality draft	d__Bacteria;p__Chloroflexota;c__Dehalococcoidia;o__UBA1151;f__TMED-70;g__GCA-002700125;s__GCA-002700125 sp002727435	Co-assembled	SemiBin	DS	DS8.1, DS9.1, DS10.1, DS11.1, DS12.1, DS13.1, DS14.1, DS15.1, DS16.1, DS17.1
DS_MAG14	87.46	0.38	1946931	39096	57	91.42	2649	No	No	No	15	Medium-quality draft	d__Bacteria;p__Bacteroidota;c__Bacteroidia;o__Flavobacteriales;f__Schleiferiaceae;g__UBA10364;s__UBA10364 sp902614915	Co-assembled	MetaDecoder	DS	DS8.1, DS9.1, DS10.1, DS11.1, DS12.1, DS13.1, DS14.1, DS15.1, DS16.1, DS17.1
DS_MAG140	65.59	2.16	1840021	64018	43.4	89.77	2145	No	No	Yes	31	Medium-quality draft	d__Bacteria;p__Pseudomonadota;c__Gammaproteobacteria;o__Pseudomonadales;f__Porticoccaceae;g__AAA300-D14;s__AAA300-D14 sp002715065	Single	MetaBinner	DS	DS8.1
DS_MAG141	71.39	3.46	2276171	4166	60.1	92.73	4172	Yes	No	No	23	Medium-quality draft	d__Bacteria;p__Pseudomonadota;c__Gammaproteobacteria;o__Pseudomonadales;f__Pseudohongiellaceae;g__UBA9145;s__	Single	SemiBin	DS	DS10.1
DS_MAG142	65.93	2.11	2041493	41043	55.9	92.98	1670	No	No	No	12	Medium-quality draft	d__Bacteria;p__Pseudomonadota;c__Alphaproteobacteria;o__Caulobacterales;f__Caulobacteraceae;g__Brevundimonas;s__Brevundimonas aurantiaca	Single	MetaBinner	DS	DS8.1
DS_MAG143	56.02	0	2786918	3703	48.1	92.59	1643	No	No	No	32	Medium-quality draft	d__Bacteria;p__Pseudomonadota;c__Gammaproteobacteria;o__SAR86;f__D2472;g__MED-G82;s__MED-G82 sp902600705	Single	SemiBin	DS	DS13.1
DS_MAG144	59.6	0.72	3472911	5031	64.3	93.16	2005	No	No	No	23	Medium-quality draft	d__Bacteria;p__Actinomycetota;c__Actinomycetia;o__Nanopelagicales;f__S36-B12;g__S36-B12;s__S36-B12 sp002694095	Single	MetaBinner	DS	DS16.1
DS_MAG145	72.79	3.66	2404685	9494	38	89.77	1508	No	No	No	18	Medium-quality draft	d__Bacteria;p__Pseudomonadota;c__Alphaproteobacteria;o__MPNO01;f__UBA830;g__UBA830;s__UBA830 sp913046035	Co-assembled	BASALT	DS	DS8.1, DS9.1, DS10.1, DS11.1, DS12.1, DS13.1, DS14.1, DS15.1, DS16.1, DS17.1
DS_MAG146	56.14	0	2182808	8251	51.9	91.57	2545	No	No	No	36	Medium-quality draft	d__Bacteria;p__Pseudomonadota;c__Alphaproteobacteria;o__TMED25;f__TMED25;g__TMED25;s__TMED25 sp002694595	Single	SemiBin	DS	DS12.1
DS_MAG147	62.13	1.36	2337709	7784	48	94.84	1274	Yes	No	Yes	31	Medium-quality draft	d__Bacteria;p__Pseudomonadota;c__Gammaproteobacteria;o__Pseudomonadales;f__Halieaceae;g__Luminiphilus;s__Luminiphilus sp913045375	Single	SemiBin	DS	DS10.1
DS_MAG148	64.53	1.71	2246460	9060	43.4	94.81	1318	No	No	No	14	Medium-quality draft	d__Bacteria;p__Actinomycetota;c__Acidimicrobiia;o__Acidimicrobiales;f__Ilumatobacteraceae;g__Casp-actino5;s__Casp-actino5 sp002727235	Single	MetaBinner	DS	DS8.1
DS_MAG149	61.55	1.33	2219942	6431	57.6	95.38	1139	Yes	No	No	39	Medium-quality draft	d__Bacteria;p__Pseudomonadota;c__Alphaproteobacteria;o__Parvibaculales;f__RS24;g__Micropelagos;s__Micropelagos thuwalensis	Single	MetaBinner	DS	DS10.1
DS_MAG15	85.28	0	2194818	8908	59.7	92.23	2133	No	No	No	19	Medium-quality draft	d__Bacteria;p__Verrucomicrobiota;c__Verrucomicrobiae;o__Opitutales;f__MB11C04;g__MB11C04;s__MB11C04 sp002692535	Co-assembled	MetaDecoder	DS	DS8.1, DS9.1, DS10.1, DS11.1, DS12.1, DS13.1, DS14.1, DS15.1, DS16.1, DS17.1
DS_MAG150	56.23	0.12	2726047	6479	61.3	91.58	2713	No	No	No	12	Medium-quality draft	d__Archaea;p__Thermoplasmatota;c__Poseidoniia;o__Poseidoniales;f__Poseidoniaceae;g__Poseidonia;s__Poseidonia sp002725275	Single	SemiBin	DS	DS12.1
DS_MAG151	56.5	0.16	1375089	7375	66.1	94.63	1290	No	No	No	22	Medium-quality draft	d__Bacteria;p__Myxococcota;c__UBA796;o__UBA796;f__UBA2385;g__;s__	Single	MetaBinner	DS	DS11.1
DS_MAG152	55.17	0	909594	8223	41.3	90.68	2132	Yes	No	No	33	Medium-quality draft	d__Bacteria;p__Pseudomonadota;c__Gammaproteobacteria;o__GCA-002705445;f__GCA-002705445;g__GCA-2702235;s__GCA-2702235 sp002702235	Single	MetaDecoder	DS	DS15.1
DS_MAG153	56.14	0.18	2919491	9113	40.3	91.95	3368	No	No	No	19	Medium-quality draft	d__Bacteria;p__Planctomycetota;c__Planctomycetia;o__Pirellulales;f__Pirellulaceae;g__GCA-2862225;s__GCA-2862225 sp002862225	Single	MetaBinner	DS	DS11.1
DS_MAG154	61.72	1.39	2170997	58454	63.1	89.58	2994	No	No	No	3	Medium-quality draft	d__Bacteria;p__Pseudomonadota;c__Gammaproteobacteria;o__Pseudomonadales;f__Cellvibrionaceae;g__;s__	Co-assembled	BASALT	DS	DS8.1, DS9.1, DS10.1, DS11.1, DS12.1, DS13.1, DS14.1, DS15.1, DS16.1, DS17.1
DS_MAG155	56.75	0.39	2340967	19951	57.6	95.04	1206	Yes	No	No	26	Medium-quality draft	d__Bacteria;p__SAR324;c__SAR324;o__SAR324;f__NAC60-12;g__JCVI-SCAAA005;s__JCVI-SCAAA005 sp011522845	Co-assembled	BASALT	DS	DS8.1, DS9.1, DS10.1, DS11.1, DS12.1, DS13.1, DS14.1, DS15.1, DS16.1, DS17.1
DS_MAG156	81.89	6.52	1387703	7437	54.8	87.87	2718	Yes	Yes	Yes	31	Medium-quality draft	d__Bacteria;p__Planctomycetota;c__Phycisphaerae;o__Phycisphaerales;f__SM1A02;g__UBA8653;s__UBA8653 sp002862275	Co-assembled	SemiBin	DS	DS8.1, DS9.1, DS10.1, DS11.1, DS12.1, DS13.1, DS14.1, DS15.1, DS16.1, DS17.1
DS_MAG157	54.62	0.05	3304642	2862	57.5	90.92	2770	No	No	No	7	Medium-quality draft	d__Bacteria;p__Actinomycetota;c__Actinomycetia;o__Nanopelagicales;f__S36-B12;g__S36-B12;s__S36-B12 sp002694095	Single	SemiBin	DS	DS17.1
DS_MAG158	54.31	0	3788207	3473	59.6	92.38	2161	Yes	No	No	22	Medium-quality draft	d__Bacteria;p__Pseudomonadota;c__Alphaproteobacteria;o__TMED25;f__TMED25;g__TMED25;s__TMED25 sp002694595	Single	SemiBin	DS	DS10.1
DS_MAG159	54.31	0	5521526	7391	51.9	93.24	2129	Yes	No	No	30	Medium-quality draft	d__Bacteria;p__Pseudomonadota;c__Gammaproteobacteria;o__Pseudomonadales;f__HTCC2089;g__UBA4421;s__	Single	MetaBinner	DS	DS9.1
DS_MAG16	92.61	1.75	1521674	8557	68.7	94.23	2150	No	No	Yes	44	High-quality draft	d__Bacteria;p__Pseudomonadota;c__Gammaproteobacteria;o__Enterobacterales_A;f__Alteromonadaceae;g__Alteromonas;s__	Co-assembled	BASALT	DS	DS8.1, DS9.1, DS10.1, DS11.1, DS12.1, DS13.1, DS14.1, DS15.1, DS16.1, DS17.1
DS_MAG160	61.78	1.81	2277657	8429	42.7	93.18	3195	Yes	No	No	41	Medium-quality draft	d__Bacteria;p__Pseudomonadota;c__Gammaproteobacteria;o__Pseudomonadales;f__Halieaceae;g__Luminiphilus;s__Luminiphilus sp913045375	Single	MetaDecoder	DS	DS8.1
DS_MAG161	53.61	0	3520556	4461	36.3	95.43	1157	No	No	No	22	Medium-quality draft	d__Bacteria;p__Bacteroidota;c__Bacteroidia;o__Flavobacteriales;f__UA16;g__UBA11663;s__UBA11663 sp011524845	Co-assembled	MetaBinner	DS	DS8.1, DS9.1, DS10.1, DS11.1, DS12.1, DS13.1, DS14.1, DS15.1, DS16.1, DS17.1
DS_MAG162	60.97	1.57	1808896	7421	51.8	91.86	3240	No	No	No	32	Medium-quality draft	d__Bacteria;p__Planctomycetota;c__Planctomycetia;o__Pirellulales;f__Pirellulaceae;g__GCA-2862225;s__GCA-2862225 sp002862225	Co-assembled	MetaDecoder	DS	DS8.1, DS9.1, DS10.1, DS11.1, DS12.1, DS13.1, DS14.1, DS15.1, DS16.1, DS17.1
DS_MAG163	70.01	3.79	1341436	8165	44.8	88.03	3221	No	No	No	28	Medium-quality draft	d__Bacteria;p__Bacteroidota;c__Bacteroidia;o__Flavobacteriales;f__Flavobacteriaceae;g__UBA8316;s__UBA8316 sp902619315	Co-assembled	SemiBin	DS	DS8.1, DS9.1, DS10.1, DS11.1, DS12.1, DS13.1, DS14.1, DS15.1, DS16.1, DS17.1
DS_MAG164	56.21	0.56	2289923	8233	59.6	92.42	2120	Yes	No	No	15	Medium-quality draft	d__Bacteria;p__Pseudomonadota;c__Gammaproteobacteria;o__Pseudomonadales;f__Pseudohongiellaceae;g__UBA9145;s__	Single	SemiBin	DS	DS9.1
DS_MAG165	60.34	1.72	4470720	6502	42.9	93.8	2447	Yes	No	No	23	Medium-quality draft	d__Bacteria;p__Verrucomicrobiota;c__Verrucomicrobiae;o__Opitutales;f__DSM-45221;g__GCA-2699365;s__	Single	SemiBin	DS	DS15.1
DS_MAG166	67.45	2.99	1415557	8439	42.9	95.64	1088	No	No	No	6	Medium-quality draft	d__Archaea;p__Thermoplasmatota;c__Poseidoniia;o__Poseidoniales;f__Poseidoniaceae;g__Poseidonia;s__Poseidonia sp002725275	Single	MetaBinner	DS	DS9.1
DS_MAG167	63.33	2.33	1727942	3876	34.9	95.65	998	No	No	No	12	Medium-quality draft	d__Bacteria;p__Bacteroidota;c__Bacteroidia;o__Flavobacteriales;f__Parvicellaceae;g__GCA-002727735;s__GCA-002727735 sp002694645	Single	SemiBin	DS	DS16.1
DS_MAG168	54.89	0.32	1497298	56543	53.1	93.5	1921	No	No	No	17	Medium-quality draft	d__Bacteria;p__Bacteroidota;c__Bacteroidia;o__Flavobacteriales;f__UA16;g__UBA11663;s__UBA11663 sp002863145	Single	SemiBin	DS	DS8.1
DS_MAG169	63.47	2.44	1719509	9180	61.8	91.11	2800	No	No	No	24	Medium-quality draft	d__Bacteria;p__Pseudomonadota;c__Gammaproteobacteria;o__Pseudomonadales;f__Pseudohongiellaceae;g__UBA9145;s__	Single	SemiBin	DS	DS14.1
DS_MAG17	89.82	0.94	4079910	7194	55.3	94.19	2427	Yes	No	No	40	Medium-quality draft	d__Bacteria;p__Myxococcota;c__UBA796;o__UBA796;f__UBA796;g__;s__	Co-assembled	CONCOCT	DS	DS8.1, DS9.1, DS10.1, DS11.1, DS12.1, DS13.1, DS14.1, DS15.1, DS16.1, DS17.1
DS_MAG170	52.92	0	1312415	7256	36	95.51	1940	No	No	No	28	Medium-quality draft	d__Bacteria;p__Pseudomonadota;c__Gammaproteobacteria;o__Comchoanobacterales;f__UBA7916;g__CACBGS01;s__	Co-assembled	MetaDecoder	DS	DS8.1, DS9.1, DS10.1, DS11.1, DS12.1, DS13.1, DS14.1, DS15.1, DS16.1, DS17.1
DS_MAG171	63.99	2.49	1769688	4766	52	91.53	2535	No	No	No	23	Medium-quality draft	d__Bacteria;p__Bacteroidota;c__Bacteroidia;o__Flavobacteriales;f__Flavobacteriaceae;g__UBA8316;s__UBA8316 sp002336305	Co-assembled	MetaBAT2	DS	DS8.1, DS9.1, DS10.1, DS11.1, DS12.1, DS13.1, DS14.1, DS15.1, DS16.1, DS17.1
DS_MAG172	53.73	0.11	970732	31866	32.7	95.91	1553	No	No	No	28	Medium-quality draft	d__Bacteria;p__Planctomycetota;c__Planctomycetia;o__Pirellulales;f__Pirellulaceae;g__GCA-2862225;s__GCA-2862225 sp002862225	Single	MetaDecoder	DS	DS16.1
DS_MAG173	75.4	5.08	1330849	7403	57.5	87.94	2796	No	Yes	Yes	28	Medium-quality draft	d__Bacteria;p__Pseudomonadota;c__Gammaproteobacteria;o__Pseudomonadales;f__HTCC2089;g__UBA4421;s__UBA4421 sp902565895	Single	SemiBin	DS	DS15.1
DS_MAG174	62.05	2.3	2074123	5605	64.5	92.64	2887	No	No	No	17	Medium-quality draft	d__Bacteria;p__Planctomycetota;c__Planctomycetia;o__Pirellulales;f__Pirellulaceae;g__GCA-2862225;s__GCA-2862225 sp002862225	Single	MetaDecoder	DS	DS15.1
DS_MAG175	61.07	2.15	1807284	9295	61.3	92.75	2460	No	No	No	15	Medium-quality draft	d__Bacteria;p__SAR324;c__SAR324;o__SAR324;f__NAC60-12;g__UBA1014;s__UBA1014 sp001469005	Single	MetaBinner	DS	DS15.1
DS_MAG176	51.72	0	1911893	8203	58.7	94.93	1138	Yes	No	No	28	Medium-quality draft	d__Bacteria;p__Verrucomicrobiota;c__Verrucomicrobiae;o__Opitutales;f__MB11C04;g__MB11C04;s__	Co-assembled	MetaBAT2	DS	DS8.1, DS9.1, DS10.1, DS11.1, DS12.1, DS13.1, DS14.1, DS15.1, DS16.1, DS17.1
DS_MAG177	61.84	2.34	1708401	11186	52	91.67	2721	Yes	No	No	12	Medium-quality draft	d__Archaea;p__Nanoarchaeota;c__Nanoarchaeia;o__Woesearchaeales;f__UBA583;g__UBA583;s__	Single	SemiBin	DS	DS16.1
DS_MAG178	51.72	0	1682614	4505	42	88.57	2664	No	No	No	19	Medium-quality draft	d__Bacteria;p__Pseudomonadota;c__Gammaproteobacteria;o__Enterobacterales_A;f__Alteromonadaceae;g__Pseudoalteromonas;s__Pseudoalteromonas lipolytica_A	Single	MetaBinner	DS	DS15.1
DS_MAG179	58.44	1.43	1896212	7716	38.8	95.87	1226	Yes	No	No	22	Medium-quality draft	d__Bacteria;p__Verrucomicrobiota;c__Verrucomicrobiae;o__Opitutales;f__DSM-45221;g__GCA-2699365;s__	Single	MetaBinner	DS	DS16.1
DS_MAG18	84.78	0	1679717	9658	55.4	94.52	1462	Yes	No	No	19	Medium-quality draft	d__Bacteria;p__Planctomycetota;c__Planctomycetia;o__Pirellulales;f__UBA7805;g__UBA7805;s__	Co-assembled	MetaDecoder	DS	DS8.1, DS9.1, DS10.1, DS11.1, DS12.1, DS13.1, DS14.1, DS15.1, DS16.1, DS17.1
DS_MAG180	69.3	4.09	1390389	12086	56	95.66	1904	Yes	No	No	35	Medium-quality draft	d__Bacteria;p__Pseudomonadota;c__Alphaproteobacteria;o__UBA8366;f__UBA8366;g__UBA6544;s__	Co-assembled	BASALT	DS	DS8.1, DS9.1, DS10.1, DS11.1, DS12.1, DS13.1, DS14.1, DS15.1, DS16.1, DS17.1
DS_MAG181	63.98	2.76	2321391	6829	46.6	90.48	2155	No	No	No	30	Medium-quality draft	d__Bacteria;p__Pseudomonadota;c__Gammaproteobacteria;o__Pseudomonadales;f__HTCC2089;g__UBA4421;s__	Single	SemiBin	DS	DS16.1
DS_MAG182	51.13	0	1147754	5727	53.4	93.26	2335	No	No	No	20	Medium-quality draft	d__Bacteria;p__Planctomycetota;c__Phycisphaerae;o__Phycisphaerales;f__SM1A02;g__UBA8653;s__UBA8653 sp002862275	Single	MetaBinner	DS	DS14.1
DS_MAG183	59.62	1.85	2188797	8048	60.5	91.72	2773	No	No	No	31	Medium-quality draft	d__Bacteria;p__Actinomycetota;c__Acidimicrobiia;o__Acidimicrobiales;f__UBA8592;g__UBA8592;s__UBA8592 sp002712415	Single	MetaBinner	DS	DS11.1
DS_MAG184	57.51	1.6	1405220	38476	45.9	91.02	1799	No	No	No	19	Medium-quality draft	d__Archaea;p__Thermoplasmatota;c__Poseidoniia;o__Poseidoniales;f__Poseidoniaceae;g__MGIIa-L1;s__	Single	MetaDecoder	DS	DS8.1
DS_MAG185	55.16	0.85	907882	7189	63.3	92.13	2969	No	No	No	22	Medium-quality draft	d__Bacteria;p__Actinomycetota;c__Acidimicrobiia;o__Acidimicrobiales;f__UBA8592;g__UBA8592;s__UBA8592 sp002712415	Single	MetaBinner	DS	DS10.1
DS_MAG186	56.47	1.08	901137	5575	55	92.59	1202	Yes	No	No	19	Medium-quality draft	d__Bacteria;p__Bacteroidota;c__Bacteroidia;o__Flavobacteriales;f__UA16;g__UBA11663;s__UBA11663 sp002863145	Single	SemiBin	DS	DS17.1
DS_MAG187	80.48	7.04	978480	7678	49.8	92.97	1505	No	No	No	29	Medium-quality draft	d__Bacteria;p__Pseudomonadota;c__Gammaproteobacteria;o__Pseudomonadales;f__Pseudohongiellaceae;g__UBA9145;s__	Co-assembled	SemiBin	DS	DS8.1, DS9.1, DS10.1, DS11.1, DS12.1, DS13.1, DS14.1, DS15.1, DS16.1, DS17.1
DS_MAG188	64.4	3.09	784976	7055	41.8	90	1403	No	No	No	15	Medium-quality draft	d__Bacteria;p__Pseudomonadota;c__Gammaproteobacteria;o__Pseudomonadales;f__Pseudohongiellaceae;g__UBA9145;s__	Single	SemiBin	DS	DS8.1
DS_MAG189	66.92	4.11	1276317	4506	56.9	90.57	2186	Yes	No	No	29	Medium-quality draft	d__Bacteria;p__SAR324;c__SAR324;o__SAR324;f__NAC60-12;g__UBA1014;s__UBA1014 sp001469005	Co-assembled	BASALT	DS	DS8.1, DS9.1, DS10.1, DS11.1, DS12.1, DS13.1, DS14.1, DS15.1, DS16.1, DS17.1
DS_MAG19	86.53	0.8	3574969	3478	26.3	96.3	864	No	No	No	13	Medium-quality draft	d__Archaea;p__Thermoplasmatota;c__Poseidoniia;o__Poseidoniales;f__Thalassarchaeaceae;g__MGIIb-N2;s__MGIIb-N2 sp002697105	Co-assembled	MetaBinner	DS	DS8.1, DS9.1, DS10.1, DS11.1, DS12.1, DS13.1, DS14.1, DS15.1, DS16.1, DS17.1
DS_MAG190	58.62	1.72	880536	5974	34.3	95.95	952	No	No	No	25	Medium-quality draft	d__Bacteria;p__Verrucomicrobiota;c__Kiritimatiellia;o__Kiritimatiellales;f__Pontiellaceae;g__GCA-2712105;s__GCA-2712105 sp002712105	Single	SemiBin	DS	DS12.1
DS_MAG191	50	0	2070877	4355	69	94.33	2073	Yes	No	Yes	37	Medium-quality draft	d__Bacteria;p__Bacteroidota;c__Bacteroidia;o__Flavobacteriales;f__Flavobacteriaceae;g__GCA-2862715;s__GCA-2862715 sp002862715	Single	SemiBin	DS	DS16.1
DS_MAG192	56.74	1.72	3989191	5555	33.3	95.27	761	Yes	No	No	11	Medium-quality draft	d__Bacteria;p__Pseudomonadota;c__Gammaproteobacteria;o__SAR86;f__AG-339-G14;g__AG-339-G14;s__AG-339-G14 sp902562135	Co-assembled	BASALT	DS	DS8.1, DS9.1, DS10.1, DS11.1, DS12.1, DS13.1, DS14.1, DS15.1, DS16.1, DS17.1
DS_MAG193	87.79	8.41	2199042	8286	31.7	97.55	706	No	No	No	15	Medium-quality draft	d__Bacteria;p__Pseudomonadota;c__Gammaproteobacteria;o__Enterobacterales_A;f__Alteromonadaceae;g__Alteromonas;s__	Co-assembled	BASALT	DS	DS8.1, DS9.1, DS10.1, DS11.1, DS12.1, DS13.1, DS14.1, DS15.1, DS16.1, DS17.1
DS_MAG194	56.38	1.31	1943586	9035	55.8	93.12	1800	No	No	No	28	Medium-quality draft	d__Bacteria;p__SAR324;c__SAR324;o__SAR324;f__NAC60-12;g__JCVI-SCAAA005;s__JCVI-SCAAA005 sp011522845	Co-assembled	BASALT	DS	DS8.1, DS9.1, DS10.1, DS11.1, DS12.1, DS13.1, DS14.1, DS15.1, DS16.1, DS17.1
DS_MAG195	54.78	1.1	1427177	11675	45	88.25	3024	No	No	Yes	40	Medium-quality draft	d__Bacteria;p__Bacteroidota;c__Bacteroidia;o__Flavobacteriales;f__Flavobacteriaceae;g__MED-G14;s__MED-G14 sp902554655	Single	MetaDecoder	DS	DS14.1
DS_MAG196	58.12	1.98	2204409	8968	52.8	93.43	1508	No	No	No	8	Medium-quality draft	d__Bacteria;p__Actinomycetota;c__Acidimicrobiia;o__Actinomarinales;f__Actinomarinaceae;g__Actinomarina;s__Actinomarina sp003213625	Single	MetaDecoder	DS	DS10.1
DS_MAG197	67.17	4.23	2056918	5803	57.1	87	2031	No	No	No	11	Medium-quality draft	d__Bacteria;p__Bacteroidota;c__Bacteroidia;o__Flavobacteriales;f__Flavobacteriaceae;g__UBA3537;s__	Co-assembled	BASALT	DS	DS8.1, DS9.1, DS10.1, DS11.1, DS12.1, DS13.1, DS14.1, DS15.1, DS16.1, DS17.1
DS_MAG198	50.65	0.43	1405295	2260	38.5	95.23	1347	Yes	No	No	19	Medium-quality draft	d__Bacteria;p__Pseudomonadota;c__Alphaproteobacteria;o__TMED25;f__TMED25;g__TMED25;s__TMED25 sp002694595	Single	SemiBin	DS	DS16.1
DS_MAG199	53.1	1	1599974	2678	39.9	91.81	3023	No	No	No	29	Medium-quality draft	d__Bacteria;p__Pseudomonadota;c__Alphaproteobacteria;o__Parvibaculales;f__RS24;g__Micropelagos;s__Micropelagos thuwalensis	Single	MetaBinner	DS	DS14.1
DS_MAG2	99.97	0.78	1218381	4450	42.2	96.28	862	No	No	No	9	High-quality draft	d__Bacteria;p__Pseudomonadota;c__Gammaproteobacteria;o__Enterobacterales_A;f__Alteromonadaceae;g__Pseudoalteromonas;s__Pseudoalteromonas spongiae	Co-assembled	BASALT	DS	DS8.1, DS9.1, DS10.1, DS11.1, DS12.1, DS13.1, DS14.1, DS15.1, DS16.1, DS17.1
DS_MAG20	90.52	1.45	2934294	2070	72.4	92.48	3489	Yes	No	No	45	High-quality draft	d__Bacteria;p__Pseudomonadota;c__Alphaproteobacteria;o__Thalassobaculales;f__Thalassobaculaceae;g__TMED26;s__TMED26 sp002694075	Single	MetaDecoder	DS	DS16.1
DS_MAG200	53.07	0.96	985549	4261	47.6	90.36	2360	No	No	No	9	Medium-quality draft	d__Archaea;p__Thermoplasmatota;c__Poseidoniia;o__Poseidoniales;f__Poseidoniaceae;g__Poseidonia;s__Poseidonia sp002725275	Single	SemiBin	DS	DS14.1
DS_MAG201	63.79	3.45	1664261	7499	58.4	95.06	1226	No	No	No	34	Medium-quality draft	d__Bacteria;p__Bacteroidota;c__Bacteroidia;o__Flavobacteriales;f__UA16;g__UBA11663;s__	Co-assembled	MetaDecoder	DS	DS8.1, DS9.1, DS10.1, DS11.1, DS12.1, DS13.1, DS14.1, DS15.1, DS16.1, DS17.1
DS_MAG202	69.49	4.75	881545	7452	62	92.45	1866	No	No	No	23	Medium-quality draft	d__Bacteria;p__Planctomycetota;c__Phycisphaerae;o__Phycisphaerales;f__SM1A02;g__GCA-002862325;s__	Co-assembled	MetaDecoder	DS	DS8.1, DS9.1, DS10.1, DS11.1, DS12.1, DS13.1, DS14.1, DS15.1, DS16.1, DS17.1
DS_MAG203	52.62	0.86	947561	8858	67.9	93.72	1886	Yes	No	Yes	32	Medium-quality draft	d__Archaea;p__Thermoplasmatota;c__Poseidoniia;o__Poseidoniales;f__Poseidoniaceae;g__MGIIa-L3;s__MGIIa-L3 sp002694585	Single	MetaBinner	DS	DS11.1
DS_MAG204	58.93	2.4	1853175	6915	56.1	94.06	1725	No	No	No	13	Medium-quality draft	d__Archaea;p__Thermoplasmatota;c__Poseidoniia;o__Poseidoniales;f__Poseidoniaceae;g__MGIIa-L1;s__	Co-assembled	SemiBin	DS	DS8.1, DS9.1, DS10.1, DS11.1, DS12.1, DS13.1, DS14.1, DS15.1, DS16.1, DS17.1
DS_MAG205	57.29	2.15	1145196	5277	64.1	93	3224	Yes	No	No	25	Medium-quality draft	d__Bacteria;p__Pseudomonadota;c__Alphaproteobacteria;o__Puniceispirillales;f__Puniceispirillaceae;g__UBA8309;s__UBA8309 sp001627655	Single	MetaCoAG	DS	DS14.1
DS_MAG206	53.45	1.72	5300426	2542	47.8	91.82	2601	No	No	No	11	Medium-quality draft	d__Bacteria;p__Pseudomonadota;c__Gammaproteobacteria;o__SAR86;f__SAR86;g__GCA-2707915;s__GCA-2707915 sp002707915	Single	SemiBin	DS	DS13.1
DS_MAG207	62.34	3.41	1985478	5408	64.7	94.26	2115	No	No	No	19	Medium-quality draft	d__Bacteria;p__Planctomycetota;c__Phycisphaerae;o__Phycisphaerales;f__SM1A02;g__UBA8653;s__UBA8653 sp002862275	Single	Vamb	DS	DS15.1
DS_MAG208	51.21	0.85	1315132	7976	63.2	95.86	1055	No	No	No	16	Medium-quality draft	d__Bacteria;p__Actinomycetota;c__Acidimicrobiia;o__Acidimicrobiales;f__UBA8592;g__UBA8592;s__UBA8592 sp002712415	Co-assembled	BASALT	DS	DS8.1, DS9.1, DS10.1, DS11.1, DS12.1, DS13.1, DS14.1, DS15.1, DS16.1, DS17.1
DS_MAG209	53.66	1.24	4041336	4350	45	88.1	3160	No	No	No	28	Medium-quality draft	d__Archaea;p__Thermoplasmatota;c__Poseidoniia;o__Poseidoniales;f__Thalassarchaeaceae;g__MGIIb-N1;s__MGIIb-N1 sp002505695	Co-assembled	BASALT	DS	DS8.1, DS9.1, DS10.1, DS11.1, DS12.1, DS13.1, DS14.1, DS15.1, DS16.1, DS17.1
DS_MAG21	86.92	0.74	2141077	7927	53	92.77	2608	No	No	No	22	Medium-quality draft	d__Bacteria;p__Pseudomonadota;c__Alphaproteobacteria;o__Thalassobaculales;f__Thalassobaculaceae;g__TMED26;s__TMED26 sp002694075	Single	Vamb	DS	DS15.1
DS_MAG210	51.17	0.8	2592853	1846	46	95.63	1405	No	No	No	35	Medium-quality draft	d__Archaea;p__Thermoplasmatota;c__Poseidoniia;o__Poseidoniales;f__Thalassarchaeaceae;g__MGIIb-N1;s__MGIIb-N1 sp002505695	Co-assembled	MetaDecoder	DS	DS8.1, DS9.1, DS10.1, DS11.1, DS12.1, DS13.1, DS14.1, DS15.1, DS16.1, DS17.1
DS_MAG211	58.79	2.62	869162	5927	53.8	93.73	1792	No	No	No	18	Medium-quality draft	d__Bacteria;p__Pseudomonadota;c__Alphaproteobacteria;o__Parvibaculales;f__RS24;g__Micropelagos;s__Micropelagos thuwalensis	Single	MetaBinner	DS	DS15.1
DS_MAG212	70.27	4.86	1078127	5362	46.1	93.17	1078	No	No	Yes	7	Medium-quality draft	d__Bacteria;p__Verrucomicrobiota;c__Verrucomicrobiae;o__Opitutales;f__DSM-45221;g__UBA7441;s__	Co-assembled	SemiBin	DS	DS8.1, DS9.1, DS10.1, DS11.1, DS12.1, DS13.1, DS14.1, DS15.1, DS16.1, DS17.1
DS_MAG213	69.62	5.02	1999609	6875	44.9	94.19	1430	No	No	No	26	Medium-quality draft	d__Bacteria;p__Bacteroidota;c__Bacteroidia;o__Flavobacteriales;f__UA16;g__UBA11663;s__UBA11663 sp002863145	Single	MetaBinner	DS	DS15.1
DS_MAG214	61.7	3.04	2439253	1582	56.8	94.9	1825	No	No	Yes	29	Medium-quality draft	d__Bacteria;p__Pseudomonadota;c__Gammaproteobacteria;o__Pseudomonadales;f__HTCC2089;g__UBA9659;s__	Co-assembled	SemiBin	DS	DS8.1, DS9.1, DS10.1, DS11.1, DS12.1, DS13.1, DS14.1, DS15.1, DS16.1, DS17.1
DS_MAG215	73.32	5.62	1144816	332096	57.7	90.92	3073	No	No	No	10	Medium-quality draft	d__Bacteria;p__Pseudomonadota;c__Gammaproteobacteria;o__Pseudomonadales;f__Litoricolaceae;g__HIMB30;s__	Co-assembled	MetaDecoder	DS	DS8.1, DS9.1, DS10.1, DS11.1, DS12.1, DS13.1, DS14.1, DS15.1, DS16.1, DS17.1
DS_MAG216	51.81	0.89	3258553	5473	63.3	93.29	1944	No	No	No	12	Medium-quality draft	d__Bacteria;p__Myxococcota;c__UBA796;o__UBA796;f__UBA796;g__;s__	Co-assembled	BASALT	DS	DS8.1, DS9.1, DS10.1, DS11.1, DS12.1, DS13.1, DS14.1, DS15.1, DS16.1, DS17.1
DS_MAG217	63	3.52	988316	2029	72.8	88.45	4288	Yes	No	No	27	Medium-quality draft	d__Bacteria;p__Planctomycetota;c__Planctomycetia;o__Pirellulales;f__Pirellulaceae;g__GCA-2862225;s__GCA-2862225 sp002862225	Single	MetaDecoder	DS	DS10.1
DS_MAG218	60.82	2.87	1256191	5849	53.7	87.55	3946	Yes	Yes	No	31	Medium-quality draft	d__Bacteria;p__Pseudomonadota;c__Alphaproteobacteria;o__Parvibaculales;f__RS24;g__UBA7378;s__UBA7378 sp913020275	Co-assembled	BASALT	DS	DS8.1, DS9.1, DS10.1, DS11.1, DS12.1, DS13.1, DS14.1, DS15.1, DS16.1, DS17.1
DS_MAG219	68.72	4.67	2179020	7699	59.3	95.31	1467	No	No	No	27	Medium-quality draft	d__Bacteria;p__Verrucomicrobiota;c__Verrucomicrobiae;o__Opitutales;f__DSM-45221;g__UBA7441;s__UBA7441 sp022448605	Co-assembled	BASALT	DS	DS8.1, DS9.1, DS10.1, DS11.1, DS12.1, DS13.1, DS14.1, DS15.1, DS16.1, DS17.1
DS_MAG22	90.27	1.43	1731214	74507	37.5	94.4	947	No	No	No	11	High-quality draft	d__Bacteria;p__Pseudomonadota;c__Alphaproteobacteria;o__Thalassobaculales;f__Thalassobaculaceae;g__TMED26;s__TMED26 sp002694075	Single	MetaBinner	DS	DS14.1
DS_MAG220	53.37	1.72	1169785	14169	34.2	92.97	2865	Yes	No	No	22	Medium-quality draft	d__Bacteria;p__Pseudomonadota;c__Alphaproteobacteria;o__TMED25;f__TMED25;g__TMED25;s__TMED25 sp002694595	Single	MetaBinner	DS	DS14.1
DS_MAG221	50.24	0.78	915050	5410	62.8	94.28	1649	No	No	Yes	27	Medium-quality draft	d__Bacteria;p__Chlamydiota;c__Chlamydiia;o__Chlamydiales;f__Simkaniaceae;g__;s__	Co-assembled	CONCOCT	DS	DS8.1, DS9.1, DS10.1, DS11.1, DS12.1, DS13.1, DS14.1, DS15.1, DS16.1, DS17.1
DS_MAG222	63.06	3.84	3163828	8158	50.7	95.26	2451	No	No	No	30	Medium-quality draft	d__Bacteria;p__SAR324;c__SAR324;o__SAR324;f__NAC60-12;g__JCVI-SCAAA005;s__JCVI-SCAAA005 sp011522845	Co-assembled	BASALT	DS	DS8.1, DS9.1, DS10.1, DS11.1, DS12.1, DS13.1, DS14.1, DS15.1, DS16.1, DS17.1
DS_MAG223	52.17	1.28	639462	18157	33.2	96.28	1174	No	No	No	8	Medium-quality draft	d__Bacteria;p__Planctomycetota;c__Planctomycetia;o__Pirellulales;f__Pirellulaceae;g__GCA-2862225;s__GCA-2862225 sp002862225	Co-assembled	BASALT	DS	DS8.1, DS9.1, DS10.1, DS11.1, DS12.1, DS13.1, DS14.1, DS15.1, DS16.1, DS17.1
DS_MAG224	50	0.86	1475508	10927	37.1	96.23	983	Yes	No	Yes	27	Medium-quality draft	d__Bacteria;p__Bacteroidota;c__Bacteroidia;o__Flavobacteriales;f__UBA7312;g__UBA8444;s__	Co-assembled	SemiBin	DS	DS8.1, DS9.1, DS10.1, DS11.1, DS12.1, DS13.1, DS14.1, DS15.1, DS16.1, DS17.1
DS_MAG225	60.82	3.55	1952323	6146	60.4	91.68	3342	No	No	No	21	Medium-quality draft	d__Bacteria;p__Pseudomonadota;c__Alphaproteobacteria;o__UBA7985;f__UBA7985;g__UBA7985;s__	Single	MetaBinner	DS	DS12.1
DS_MAG226	83.62	8.25	1982386	2076	52.8	89.98	2044	No	No	No	20	Medium-quality draft	d__Bacteria;p__Pseudomonadota;c__Alphaproteobacteria;o__Puniceispirillales;f__Puniceispirillaceae;g__UBA8309;s__	Single	MetaDecoder	DS	DS12.1
DS_MAG227	58.38	3.27	998284	28209	37.8	88.06	3085	Yes	No	No	25	Medium-quality draft	d__Bacteria;p__Pseudomonadota;c__Gammaproteobacteria;o__Enterobacterales_A;f__Alteromonadaceae;g__Alteromonas;s__Alteromonas macleodii	Single	MetaDecoder	DS	DS17.1
DS_MAG228	51.72	1.72	1251038	3911	39.7	93.03	1481	No	No	No	17	Medium-quality draft	d__Bacteria;p__Bacteroidota;c__Bacteroidia;o__Flavobacteriales;f__Parvicellaceae;g__GCA-002727735;s__GCA-002727735 sp002694645	Single	MetaBinner	DS	DS10.1
DS_MAG229	52.53	1.64	2205435	3284	56.1	94.29	1616	No	No	No	10	Medium-quality draft	d__Archaea;p__Thermoplasmatota;c__Poseidoniia;o__Poseidoniales;f__Poseidoniaceae;g__MGIIa-L3;s__MGIIa-L3 sp002694585	Co-assembled	BASALT	DS	DS8.1, DS9.1, DS10.1, DS11.1, DS12.1, DS13.1, DS14.1, DS15.1, DS16.1, DS17.1
DS_MAG23	90.28	1.54	846072	5047	40	94.92	1573	No	No	No	25	High-quality draft	d__Bacteria;p__Pseudomonadota;c__Alphaproteobacteria;o__Puniceispirillales;f__Puniceispirillaceae;g__UBA8309;s__	Co-assembled	BASALT	DS	DS8.1, DS9.1, DS10.1, DS11.1, DS12.1, DS13.1, DS14.1, DS15.1, DS16.1, DS17.1
DS_MAG230	54.25	2.11	1652553	5898	31	95.49	1418	Yes	No	No	34	Medium-quality draft	d__Bacteria;p__Pseudomonadota;c__Alphaproteobacteria;o__MPNO01;f__UBA830;g__UBA830;s__UBA830 sp913046035	Single	MetaBinner	DS	DS8.1
DS_MAG231	54.7	2.54	1458121	5154	64.6	93.58	2442	No	No	No	15	Medium-quality draft	d__Bacteria;p__Pseudomonadota;c__Gammaproteobacteria;o__Pseudomonadales;f__Halieaceae;g__Luminiphilus;s__Luminiphilus sp913045375	Single	MetaDecoder	DS	DS9.1
DS_MAG232	53.74	1.93	896576	3560	64.1	93.28	2408	No	No	No	9	Medium-quality draft	d__Archaea;p__Thermoplasmatota;c__Poseidoniia;o__Poseidoniales;f__Poseidoniaceae;g__MGIIa-L3;s__MGIIa-L3 sp002694585	Single	MetaBinner	DS	DS12.1
DS_MAG233	51.2	1.75	1239967	4922	62.9	94.35	1493	No	No	No	27	Medium-quality draft	d__Bacteria;p__Planctomycetota;c__UBA1135;o__UBA2386;f__UBA2386;g__GCA-2684655;s__	Co-assembled	Vamb	DS	DS8.1, DS9.1, DS10.1, DS11.1, DS12.1, DS13.1, DS14.1, DS15.1, DS16.1, DS17.1
DS_MAG234	55.43	2.8	3136019	1962	46.1	93.47	1224	No	No	No	11	Medium-quality draft	d__Archaea;p__Thermoplasmatota;c__Poseidoniia;o__Poseidoniales;f__Poseidoniaceae;g__MGIIa-L1;s__	Co-assembled	BASALT	DS	DS8.1, DS9.1, DS10.1, DS11.1, DS12.1, DS13.1, DS14.1, DS15.1, DS16.1, DS17.1
DS_MAG235	55.8	2.46	648814	19947	53.7	87.76	3483	No	No	No	19	Medium-quality draft	d__Bacteria;p__SAR324;c__SAR324;o__SAR324;f__NAC60-12;g__JCVI-SCAAA005;s__JCVI-SCAAA005 sp011522845	Co-assembled	BASALT	DS	DS8.1, DS9.1, DS10.1, DS11.1, DS12.1, DS13.1, DS14.1, DS15.1, DS16.1, DS17.1
DS_MAG236	55.39	2.52	2841722	3829	44.4	95.51	1136	No	No	No	21	Medium-quality draft	d__Bacteria;p__Bacteroidota;c__Bacteroidia;o__Flavobacteriales;f__Flavobacteriaceae;g__UBA724;s__UBA724 sp902566635	Co-assembled	BASALT	DS	DS8.1, DS9.1, DS10.1, DS11.1, DS12.1, DS13.1, DS14.1, DS15.1, DS16.1, DS17.1
DS_MAG237	52.35	1.72	2448998	1728	56.7	94.8	1789	No	No	No	33	Medium-quality draft	d__Bacteria;p__Pseudomonadota;c__Alphaproteobacteria;o__Puniceispirillales;f__Puniceispirillaceae;g__UBA8309;s__	Co-assembled	BASALT	DS	DS8.1, DS9.1, DS10.1, DS11.1, DS12.1, DS13.1, DS14.1, DS15.1, DS16.1, DS17.1
DS_MAG238	60.58	4.2	2221201	2269	47.3	85.13	3028	Yes	No	No	77	Medium-quality draft	d__Bacteria;p__SAR324;c__SAR324;o__SAR324;f__NAC60-12;g__UBA1014;s__UBA1014 sp001469005	Single	MetaCoAG	DS	DS14.1
DS_MAG239	54.17	2.32	1737055	12094	53.5	93.29	1542	No	No	No	18	Medium-quality draft	d__Bacteria;p__SAR324;c__SAR324;o__SAR324;f__NAC60-12;g__JCVI-SCAAA005;s__JCVI-SCAAA005 sp011522845	Co-assembled	BASALT	DS	DS8.1, DS9.1, DS10.1, DS11.1, DS12.1, DS13.1, DS14.1, DS15.1, DS16.1, DS17.1
DS_MAG24	94.69	2.58	1213351	4578	44.7	88.01	3767	Yes	No	Yes	54	High-quality draft	d__Bacteria;p__Pseudomonadota;c__Alphaproteobacteria;o__Rhodobacterales;f__Rhodobacteraceae;g__Thalassobius;s__	Co-assembled	MetaDecoder	DS	DS8.1, DS9.1, DS10.1, DS11.1, DS12.1, DS13.1, DS14.1, DS15.1, DS16.1, DS17.1
DS_MAG240	51.49	1.72	828432	5083	60.2	92.83	4575	Yes	No	No	33	Medium-quality draft	d__Bacteria;p__Pseudomonadota;c__Gammaproteobacteria;o__SAR86;f__D2472;g__SAR86A;s__SAR86A sp003213495	Single	SemiBin	DS	DS13.1
DS_MAG241	50.16	1.73	1463710	4836	50.8	95.27	1974	No	No	No	15	Medium-quality draft	d__Bacteria;p__SAR324;c__SAR324;o__SAR324;f__NAC60-12;g__UBA1014;s__UBA1014 sp001469005	Single	MetaCoAG	DS	DS9.1
DS_MAG242	51.9	1.98	1587985	7530	44.9	94.38	1547	Yes	No	No	25	Medium-quality draft	d__Bacteria;p__Pseudomonadota;c__Gammaproteobacteria;o__Enterobacterales_A;f__Alteromonadaceae;g__Pseudoalteromonas;s__Pseudoalteromonas lipolytica_A	Co-assembled	BASALT	DS	DS8.1, DS9.1, DS10.1, DS11.1, DS12.1, DS13.1, DS14.1, DS15.1, DS16.1, DS17.1
DS_MAG243	60.15	4.04	1364931	55219	52.8	89.77	1923	No	No	No	11	Medium-quality draft	d__Bacteria;p__Verrucomicrobiota;c__Verrucomicrobiae;o__Opitutales;f__DSM-45221;g__UBA7441;s__UBA7441 sp022448605	Co-assembled	BASALT	DS	DS8.1, DS9.1, DS10.1, DS11.1, DS12.1, DS13.1, DS14.1, DS15.1, DS16.1, DS17.1
DS_MAG244	54.97	2.74	3453326	5321	62.4	95.63	1530	No	No	No	31	Medium-quality draft	d__Bacteria;p__Bacteroidota;c__Bacteroidia;o__Flavobacteriales;f__Flavobacteriaceae;g__UBA3537;s__	Single	MetaBinner	DS	DS16.1
DS_MAG245	59.6	4.16	1462374	12194	53	92.7	2407	No	No	No	21	Medium-quality draft	d__Bacteria;p__Pseudomonadota;c__Alphaproteobacteria;o__Parvibaculales;f__RS24;g__UBA7378;s__UBA7378 sp913020275	Single	MetaCoAG	DS	DS17.1
DS_MAG246	50.94	1.89	1593853	4497	42.4	91.9	2373	No	No	No	24	Medium-quality draft	d__Bacteria;p__Pseudomonadota;c__Alphaproteobacteria;o__TMED127;f__TMED127;g__MED-G10;s__	Co-assembled	MetaBinner	DS	DS8.1, DS9.1, DS10.1, DS11.1, DS12.1, DS13.1, DS14.1, DS15.1, DS16.1, DS17.1
DS_MAG247	51.49	1.88	1106798	4986	62.2	93.07	2303	No	No	No	28	Medium-quality draft	d__Bacteria;p__Pseudomonadota;c__Gammaproteobacteria;o__Enterobacterales_A;f__Alteromonadaceae;g__Alteromonas;s__Alteromonas sp009811495	Co-assembled	MetaBinner	DS	DS8.1, DS9.1, DS10.1, DS11.1, DS12.1, DS13.1, DS14.1, DS15.1, DS16.1, DS17.1
DS_MAG248	53.07	2.4	1657253	2839	59.1	95.14	1232	Yes	No	Yes	28	Medium-quality draft	d__Archaea;p__Thermoplasmatota;c__Poseidoniia;o__Poseidoniales;f__Poseidoniaceae;g__MGIIa-L1;s__	Single	MetaBinner	DS	DS11.1
DS_MAG249	61.73	4.8	1282589	8433	57.1	86.47	2911	Yes	No	Yes	27	Medium-quality draft	d__Archaea;p__Thermoplasmatota;c__Poseidoniia;o__MGIII;f__CG-Epi1;g__CG-Epi1;s__	Single	MetaBinner	DS	DS9.1
DS_MAG25	85.43	0.87	1306920	4611	66.4	92.32	1845	No	No	No	19	Medium-quality draft	d__Bacteria;p__Pseudomonadota;c__Alphaproteobacteria;o__Thalassobaculales;f__Thalassobaculaceae;g__GCA-002701455;s__GCA-002701455 sp002690995	Single	SemiBin	DS	DS14.1
DS_MAG250	68.87	6.25	1847158	6060	62	89.49	2185	No	No	Yes	35	Medium-quality draft	d__Bacteria;p__Planctomycetota;c__Phycisphaerae;o__Phycisphaerales;f__SM1A02;g__UBA8653;s__UBA8653 sp002862275	Single	MetaBinner	DS	DS16.1
DS_MAG251	53.2	2.78	1055445	13225	61.3	92.78	3440	Yes	No	No	39	Medium-quality draft	d__Bacteria;p__SAR324;c__SAR324;o__SAR324;f__NAC60-12;g__UBA1014;s__UBA1014 sp001469005	Single	MetaBinner	DS	DS13.1
DS_MAG252	51.28	2.4	1389488	23629	55	88.72	4126	Yes	No	No	51	Medium-quality draft	d__Archaea;p__Thermoplasmatota;c__Poseidoniia;o__Poseidoniales;f__Poseidoniaceae;g__MGIIa-L1;s__	Single	MetaDecoder	DS	DS14.1
DS_MAG253	72.3	7.43	2581057	3779	36.9	94.91	1358	Yes	No	No	32	Medium-quality draft	d__Bacteria;p__Verrucomicrobiota;c__Verrucomicrobiae;o__Opitutales;f__MB11C04;g__MB11C04;s__	Co-assembled	MetaDecoder	DS	DS8.1, DS9.1, DS10.1, DS11.1, DS12.1, DS13.1, DS14.1, DS15.1, DS16.1, DS17.1
DS_MAG254	51.15	2.3	2309081	8310	34	91.98	1128	No	No	No	30	Medium-quality draft	d__Bacteria;p__Planctomycetota;c__Planctomycetia;o__Pirellulales;f__Pirellulaceae;g__GCA-2862225;s__GCA-2862225 sp002862225	Single	SemiBin	DS	DS12.1
DS_MAG255	56.19	3.45	3378637	4142	44.5	94.56	1607	Yes	No	No	30	Medium-quality draft	d__Bacteria;p__Pseudomonadota;c__Gammaproteobacteria;o__Enterobacterales_A;f__Alteromonadaceae;g__Alteromonas;s__Alteromonas aggregata	Co-assembled	MetaDecoder	DS	DS8.1, DS9.1, DS10.1, DS11.1, DS12.1, DS13.1, DS14.1, DS15.1, DS16.1, DS17.1
DS_MAG256	56.35	3.79	1766226	1535	50	85.62	2778	Yes	No	No	41	Medium-quality draft	d__Bacteria;p__Bacteroidota;c__Bacteroidia;o__Cytophagales;f__MED-G16;g__MED-G16;s__MED-G16 sp902523065	Co-assembled	BASALT	DS	DS8.1, DS9.1, DS10.1, DS11.1, DS12.1, DS13.1, DS14.1, DS15.1, DS16.1, DS17.1
DS_MAG257	51.16	2.8	926964	18807	52	94.08	1845	No	No	No	15	Medium-quality draft	d__Archaea;p__Nanoarchaeota;c__Nanoarchaeia;o__Woesearchaeales;f__UBA583;g__UBA583;s__	Single	MetaDecoder	DS	DS12.1
DS_MAG258	55.78	3.5	947081	7014	31.8	96.39	1001	Yes	No	Yes	33	Medium-quality draft	d__Bacteria;p__Pseudomonadota;c__Alphaproteobacteria;o__Puniceispirillales;f__Puniceispirillaceae;g__UBA8309;s__	Single	MetaDecoder	DS	DS15.1
DS_MAG259	55.02	3.52	967632	3483	57.7	95.55	1115	No	No	No	19	Medium-quality draft	d__Bacteria;p__Bacteroidota;c__Bacteroidia;o__Flavobacteriales;f__Flavobacteriaceae;g__UBA724;s__UBA724 sp902619855	Co-assembled	BASALT	DS	DS8.1, DS9.1, DS10.1, DS11.1, DS12.1, DS13.1, DS14.1, DS15.1, DS16.1, DS17.1
DS_MAG26	90.34	2.1	1213148	4024	66.1	91.15	5549	Yes	No	No	45	High-quality draft	d__Bacteria;p__Myxococcota;c__UBA796;o__UBA796;f__UBA796;g__UBA796;s__	Co-assembled	MetaDecoder	DS	DS8.1, DS9.1, DS10.1, DS11.1, DS12.1, DS13.1, DS14.1, DS15.1, DS16.1, DS17.1
DS_MAG260	52.84	3.11	3283318	2326	57.2	94.43	1849	No	No	No	19	Medium-quality draft	d__Bacteria;p__Bacteroidota;c__Bacteroidia;o__Flavobacteriales;f__Flavobacteriaceae;g__UBA724;s__UBA724 sp902566635	Single	MetaBinner	DS	DS17.1
DS_MAG261	75.28	8.31	1815019	5569	42.7	94.26	2329	Yes	No	No	28	Medium-quality draft	d__Bacteria;p__Pseudomonadota;c__Alphaproteobacteria;o__Parvibaculales;f__RS24;g__UBA7378;s__UBA7378 sp913020275	Co-assembled	BASALT	DS	DS8.1, DS9.1, DS10.1, DS11.1, DS12.1, DS13.1, DS14.1, DS15.1, DS16.1, DS17.1
DS_MAG262	57.51	4.67	1143237	12110	68.5	94.11	1789	No	No	No	35	Medium-quality draft	d__Bacteria;p__SAR324;c__SAR324;o__SAR324;f__NAC60-12;g__UBA1014;s__UBA1014 sp001469005	Single	MetaBinner	DS	DS11.1
DS_MAG263	55.61	3.38	1634199	2635	65.3	89.84	3845	Yes	No	Yes	47	Medium-quality draft	d__Bacteria;p__Verrucomicrobiota;c__Verrucomicrobiae;o__Opitutales;f__DSM-45221;g__GCA-2699365;s__	Single	MetaBinner	DS	DS17.1
DS_MAG264	53.84	3.76	1312035	5785	64.4	89.67	4145	No	No	No	38	Medium-quality draft	d__Bacteria;p__Pseudomonadota;c__Alphaproteobacteria;o__Puniceispirillales;f__Puniceispirillaceae;g__UBA8309;s__UBA8309 sp001627655	Single	MetaCoAG	DS	DS13.1
DS_MAG265	55.08	3.61	1218664	3330	52.7	94.46	1212	No	No	No	22	Medium-quality draft	d__Bacteria;p__Pseudomonadota;c__Alphaproteobacteria;o__Sphingomonadales;f__Sphingomonadaceae;g__Alteriqipengyuania;s__Alteriqipengyuania bathyomarina	Single	MetaBinner	DS	DS13.1
DS_MAG266	54.56	4.15	1218093	4270	58.7	93.53	2655	No	No	No	18	Medium-quality draft	d__Bacteria;p__Pseudomonadota;c__Gammaproteobacteria;o__Pseudomonadales;f__Halieaceae;g__Luminiphilus;s__Luminiphilus sp913045375	Co-assembled	MetaDecoder	DS	DS8.1, DS9.1, DS10.1, DS11.1, DS12.1, DS13.1, DS14.1, DS15.1, DS16.1, DS17.1
DS_MAG267	52.98	3.33	2458230	13886	39.6	93.31	1578	Yes	No	Yes	41	Medium-quality draft	d__Bacteria;p__Pseudomonadota;c__Alphaproteobacteria;o__UBA8366;f__UBA8366;g__UBA6544;s__	Co-assembled	BASALT	DS	DS8.1, DS9.1, DS10.1, DS11.1, DS12.1, DS13.1, DS14.1, DS15.1, DS16.1, DS17.1
DS_MAG268	62.17	6.3	1813237	4932	35.6	94.74	1184	Yes	Yes	No	32	Medium-quality draft	d__Bacteria;p__SAR324;c__SAR324;o__SAR324;f__NAC60-12;g__UBA1014;s__UBA1014 sp001469005	Co-assembled	CONCOCT	DS	DS8.1, DS9.1, DS10.1, DS11.1, DS12.1, DS13.1, DS14.1, DS15.1, DS16.1, DS17.1
DS_MAG269	57.82	4.8	2715634	1588	53.6	91.05	2863	Yes	No	No	34	Medium-quality draft	d__Archaea;p__Thermoplasmatota;c__Poseidoniia;o__Poseidoniales;f__Thalassarchaeaceae;g__MGIIb-O3;s__MGIIb-O3 sp001629255	Single	MetaBinner	DS	DS9.1
DS_MAG27	91.7	2.44	773803	11054	58.5	88.03	3024	Yes	No	No	42	High-quality draft	d__Bacteria;p__Pseudomonadota;c__Alphaproteobacteria;o__Thalassobaculales;f__Thalassobaculaceae;g__TMED26;s__TMED26 sp002694075	Single	MetaBinner	DS	DS12.1
DS_MAG270	53.18	3.97	822495	9656	30.3	96.1	974	Yes	No	Yes	19	Medium-quality draft	d__Bacteria;p__Pseudomonadota;c__Gammaproteobacteria;o__GCA-002705445;f__GCA-002716945;g__GCA-2728355;s__GCA-2728355 sp002728355	Co-assembled	BASALT	DS	DS8.1, DS9.1, DS10.1, DS11.1, DS12.1, DS13.1, DS14.1, DS15.1, DS16.1, DS17.1
DS_MAG271	56.26	4.84	868810	9871	40.4	91.05	2833	No	No	No	30	Medium-quality draft	d__Archaea;p__Thermoplasmatota;c__Poseidoniia;o__Poseidoniales;f__Poseidoniaceae;g__Poseidonia;s__Poseidonia sp002725275	Single	MetaBinner	DS	DS15.1
DS_MAG272	51.86	3.77	4246348	3110	37.7	95.51	939	No	No	Yes	22	Medium-quality draft	d__Bacteria;p__Verrucomicrobiota;c__Verrucomicrobiae;o__Opitutales;f__DSM-45221;g__UBA7441;s__	Single	MetaBinner	DS	DS9.1
DS_MAG273	76.9	8.97	2108563	2384	63	86.04	4022	No	No	No	44	Medium-quality draft	d__Bacteria;p__Cyanobacteriota;c__Cyanobacteriia;o__PCC-6307;f__Cyanobiaceae;g__Parasynechococcus;s__Parasynechococcus sp000737535	Co-assembled	MetaDecoder	DS	DS8.1, DS9.1, DS10.1, DS11.1, DS12.1, DS13.1, DS14.1, DS15.1, DS16.1, DS17.1
DS_MAG274	54.33	4.13	941680	14360	43	95.52	1580	Yes	No	No	41	Medium-quality draft	d__Bacteria;p__Pseudomonadota;c__Alphaproteobacteria;o__UBA8366;f__UBA8366;g__UBA6544;s__	Co-assembled	BASALT	DS	DS8.1, DS9.1, DS10.1, DS11.1, DS12.1, DS13.1, DS14.1, DS15.1, DS16.1, DS17.1
DS_MAG275	51.72	3.45	548581	11567	37.9	94.64	2521	No	No	No	32	Medium-quality draft	d__Bacteria;p__Bacteroidota;c__Bacteroidia;o__Flavobacteriales;f__Flavobacteriaceae;g__MED-G14;s__	Co-assembled	MetaBinner	DS	DS8.1, DS9.1, DS10.1, DS11.1, DS12.1, DS13.1, DS14.1, DS15.1, DS16.1, DS17.1
DS_MAG276	57.6	4.8	1242169	2119	54.6	91.53	3188	No	No	No	43	Medium-quality draft	d__Archaea;p__Thermoplasmatota;c__Poseidoniia;o__Poseidoniales;f__Poseidoniaceae;g__Poseidonia;s__Poseidonia sp002725275	Single	MetaBinner	DS	DS17.1
DS_MAG277	52.97	4.74	757990	4839	52.9	88.25	2546	No	No	No	24	Medium-quality draft	d__Bacteria;p__Pseudomonadota;c__Alphaproteobacteria;o__Parvibaculales;f__RS24;g__Micropelagos;s__Micropelagos thuwalensis	Co-assembled	MetaDecoder	DS	DS8.1, DS9.1, DS10.1, DS11.1, DS12.1, DS13.1, DS14.1, DS15.1, DS16.1, DS17.1
DS_MAG278	65.28	7.79	811473	4457	48.1	90.73	1060	No	No	No	20	Medium-quality draft	d__Bacteria;p__Pseudomonadota;c__Alphaproteobacteria;o__UBA8366;f__UBA8366;g__UBA6544;s__	Single	MetaCoAG	DS	DS15.1
DS_MAG279	60.31	6.2	1337017	6040	31.9	94.3	766	Yes	No	No	31	Medium-quality draft	d__Bacteria;p__Planctomycetota;c__Planctomycetia;o__Pirellulales;f__Pirellulaceae;g__GCA-2862225;s__GCA-2862225 sp002862225	Single	MetaBinner	DS	DS17.1
DS_MAG28	80.34	0	1524873	20772	57.9	85.44	3589	Yes	No	Yes	51	Medium-quality draft	d__Bacteria;p__Bacteroidota;c__Rhodothermia;o__Balneolales;f__Balneolaceae;g__UBA1275;s__UBA1275 sp902529115	Co-assembled	SemiBin	DS	DS8.1, DS9.1, DS10.1, DS11.1, DS12.1, DS13.1, DS14.1, DS15.1, DS16.1, DS17.1
DS_MAG280	50.86	3.45	2412109	5095	30.1	96.49	917	No	No	Yes	16	Medium-quality draft	d__Bacteria;p__Pseudomonadota;c__Gammaproteobacteria;o__SAR86;f__TMED112;g__TMED112;s__TMED112 sp902610995	Single	MetaDecoder	DS	DS10.1
DS_MAG281	50.97	3.64	1016923	3461	49.5	93.75	1291	No	No	No	19	Medium-quality draft	d__Bacteria;p__Pseudomonadota;c__Gammaproteobacteria;o__SAR86;f__AG-339-G14;g__AG-339-G14;s__AG-339-G14 sp902562135	Single	SemiBin	DS	DS14.1
DS_MAG282	57.62	5.52	1347773	14921	69.1	92.65	1938	No	No	No	23	Medium-quality draft	d__Bacteria;p__Bacteroidota;c__Bacteroidia;o__Flavobacteriales;f__Flavobacteriaceae;g__UBA3537;s__	Co-assembled	BASALT	DS	DS8.1, DS9.1, DS10.1, DS11.1, DS12.1, DS13.1, DS14.1, DS15.1, DS16.1, DS17.1
DS_MAG283	59.59	5.72	1101602	2272	40.6	87.85	3502	Yes	Yes	No	35	Medium-quality draft	d__Bacteria;p__Pseudomonadota;c__Alphaproteobacteria;o__Puniceispirillales;f__Puniceispirillaceae;g__UBA8309;s__	Single	MetaDecoder	DS	DS8.1
DS_MAG284	63.36	7.26	1125472	17191	55.9	92.53	1893	No	No	No	20	Medium-quality draft	d__Bacteria;p__Pseudomonadota;c__Alphaproteobacteria;o__UBA7985;f__UBA7985;g__UBA7985;s__	Single	MetaBinner	DS	DS16.1
DS_MAG285	53.45	5.17	1142346	16483	49.1	88.13	1887	No	No	No	21	Medium-quality draft	d__Bacteria;p__Pseudomonadota;c__Gammaproteobacteria;o__Enterobacterales_A;f__Alteromonadaceae;g__Pseudoalteromonas;s__Pseudoalteromonas lipolytica_A	Single	MetaBinner	DS	DS16.1
DS_MAG286	51.99	4.78	1175224	4724	40.2	95.44	1292	No	No	No	27	Medium-quality draft	d__Bacteria;p__SAR324;c__SAR324;o__SAR324;f__NAC60-12;g__UBA1014;s__UBA1014 sp001469005	Single	MetaBinner	DS	DS8.1
DS_MAG287	55.02	5.07	965798	3069	65.2	92.6	1896	No	No	No	10	Medium-quality draft	d__Bacteria;p__Pseudomonadota;c__Gammaproteobacteria;o__SAR86;f__D2472;g__SAR86A;s__SAR86A sp000252525	Co-assembled	BASALT	DS	DS8.1, DS9.1, DS10.1, DS11.1, DS12.1, DS13.1, DS14.1, DS15.1, DS16.1, DS17.1
DS_MAG288	71.03	8.44	1131441	27191	53.6	93.31	1463	Yes	No	No	20	Medium-quality draft	d__Bacteria;p__Pseudomonadota;c__Alphaproteobacteria;o__UBA8366;f__UBA8366;g__UBA6544;s__	Single	MetaBinner	DS	DS12.1
DS_MAG289	59.73	6.27	900373	4033	52.9	85.8	4959	Yes	No	No	36	Medium-quality draft	d__Bacteria;p__Pseudomonadota;c__Alphaproteobacteria;o__UBA8366;f__UBA8366;g__UBA6544;s__	Single	MetaBinner	DS	DS13.1
DS_MAG29	89.99	2.18	1461006	13078	45	89.93	2633	Yes	No	Yes	44	Medium-quality draft	d__Bacteria;p__Pseudomonadota;c__Alphaproteobacteria;o__Puniceispirillales;f__Puniceispirillaceae;g__UBA8309;s__UBA8309 sp913048595	Co-assembled	MetaBAT2	DS	DS8.1, DS9.1, DS10.1, DS11.1, DS12.1, DS13.1, DS14.1, DS15.1, DS16.1, DS17.1
DS_MAG290	58.14	5.75	1596552	2383	56.7	93.47	2656	Yes	No	No	44	Medium-quality draft	d__Bacteria;p__Pseudomonadota;c__Alphaproteobacteria;o__Puniceispirillales;f__Puniceispirillaceae;g__UBA8309;s__	Single	SemiBin	DS	DS13.1
DS_MAG291	61.89	7.39	1282229	9951	72.3	91.23	3106	No	No	No	33	Medium-quality draft	d__Bacteria;p__Pseudomonadota;c__Gammaproteobacteria;o__Pseudomonadales;f__Porticoccaceae;g__AAA300-D14;s__AAA300-D14 sp002715065	Co-assembled	MetaBinner	DS	DS8.1, DS9.1, DS10.1, DS11.1, DS12.1, DS13.1, DS14.1, DS15.1, DS16.1, DS17.1
DS_MAG292	59.02	6.73	1641624	39748	44.4	94.77	885	No	No	No	17	Medium-quality draft	d__Archaea;p__Thermoplasmatota;c__Poseidoniia;o__Poseidoniales;f__Poseidoniaceae;g__MGIIa-L2;s__	Single	MetaCoAG	DS	DS12.1
DS_MAG293	52.54	4.88	2646775	2569	60.6	91.52	3101	No	No	No	21	Medium-quality draft	d__Bacteria;p__Pseudomonadota;c__Gammaproteobacteria;o__Pseudomonadales;f__HTCC2089;g__UBA4421;s__	Single	SemiBin	DS	DS15.1
DS_MAG294	51.38	4.19	3582614	4468	67.8	91.89	2231	No	No	No	24	Medium-quality draft	d__Bacteria;p__Pseudomonadota;c__Alphaproteobacteria;o__Rhodobacterales;f__Rhodobacteraceae;g__Shimia;s__	Co-assembled	BASALT	DS	DS8.1, DS9.1, DS10.1, DS11.1, DS12.1, DS13.1, DS14.1, DS15.1, DS16.1, DS17.1
DS_MAG295	56.9	6.9	1090448	2530	48.9	86.64	3530	Yes	No	No	36	Medium-quality draft	d__Bacteria;p__Pseudomonadota;c__Gammaproteobacteria;o__Pseudomonadales;f__Litoricolaceae;g__HIMB30;s__	Co-assembled	MetaDecoder	DS	DS8.1, DS9.1, DS10.1, DS11.1, DS12.1, DS13.1, DS14.1, DS15.1, DS16.1, DS17.1
DS_MAG296	50	5.17	1361250	5009	51.6	88.8	4090	Yes	No	No	39	Medium-quality draft	d__Bacteria;p__Pseudomonadota;c__Gammaproteobacteria;o__Enterobacterales_A;f__Alteromonadaceae;g__Pseudoalteromonas;s__Pseudoalteromonas lipolytica_C	Single	MetaBinner	DS	DS9.1
DS_MAG297	57.76	5.85	703492	4063	49.6	88.14	1174	Yes	No	No	18	Medium-quality draft	d__Bacteria;p__Pseudomonadota;c__Gammaproteobacteria;o__SAR86;f__AG-339-G14;g__CACNYO01;s__CACNYO01 sp902596665	Single	MetaBinner	DS	DS11.1
DS_MAG298	57.93	6.9	939214	5306	55	95.48	1603	Yes	No	No	22	Medium-quality draft	d__Bacteria;p__Pseudomonadota;c__Gammaproteobacteria;o__Pseudomonadales;f__Halieaceae;g__Luminiphilus;s__	Co-assembled	MetaDecoder	DS	DS8.1, DS9.1, DS10.1, DS11.1, DS12.1, DS13.1, DS14.1, DS15.1, DS16.1, DS17.1
DS_MAG299	56.81	6.59	2397227	1701	41.9	90.89	2871	No	No	No	44	Medium-quality draft	d__Bacteria;p__Pseudomonadota;c__Alphaproteobacteria;o__Parvibaculales;f__RS24;g__UBA7378;s__UBA7378 sp913020275	Single	MetaBinner	DS	DS13.1
DS_MAG3	99.93	0.88	3457375	5998	58.7	94.22	1710	No	No	No	32	High-quality draft	d__Bacteria;p__Pseudomonadota;c__Gammaproteobacteria;o__Pseudomonadales;f__Moraxellaceae;g__Acinetobacter;s__Acinetobacter bereziniae	Single	MetaBinner	DS	DS17.1
DS_MAG30	83.72	0.78	920917	5801	58.2	95.48	1245	No	No	No	21	Medium-quality draft	d__Bacteria;p__Pseudomonadota;c__Gammaproteobacteria;o__Ga0077536_A;f__Ga0077536_A;g__TMED69;s__	Co-assembled	MetaBAT2	DS	DS8.1, DS9.1, DS10.1, DS11.1, DS12.1, DS13.1, DS14.1, DS15.1, DS16.1, DS17.1
DS_MAG300	50.32	5.61	1528599	1681	47.8	91.43	2029	No	No	No	29	Medium-quality draft	d__Bacteria;p__SAR324;c__SAR324;o__SAR324;f__NAC60-12;g__UBA1014;s__UBA1014 sp001469005	Single	MetaBinner	DS	DS12.1
DS_MAG301	50.24	5.17	2081188	10205	58.8	89.67	2433	No	No	No	25	Medium-quality draft	d__Bacteria;p__Pseudomonadota;c__Alphaproteobacteria;o__Puniceispirillales;f__Puniceispirillaceae;g__UBA8309;s__	Co-assembled	MetaBinner	DS	DS8.1, DS9.1, DS10.1, DS11.1, DS12.1, DS13.1, DS14.1, DS15.1, DS16.1, DS17.1
DS_MAG302	55.6	6.28	2899759	5173	62.3	92.24	3057	No	No	No	36	Medium-quality draft	d__Bacteria;p__Pseudomonadota;c__Alphaproteobacteria;o__Puniceispirillales;f__Puniceispirillaceae;g__UBA8309;s__	Single	MetaBinner	DS	DS17.1
DS_MAG303	51.72	5.17	1274419	6274	45.8	92.52	1290	No	No	No	27	Medium-quality draft	d__Bacteria;p__Pseudomonadota;c__Alphaproteobacteria;o__Puniceispirillales;f__Puniceispirillaceae;g__UBA8309;s__UBA8309 sp913048595	Co-assembled	BASALT	DS	DS8.1, DS9.1, DS10.1, DS11.1, DS12.1, DS13.1, DS14.1, DS15.1, DS16.1, DS17.1
DS_MAG304	54.41	6	1172367	4915	59.5	92.17	2431	No	No	No	29	Medium-quality draft	d__Bacteria;p__Bacteroidota;c__Bacteroidia;o__Flavobacteriales;f__Flavobacteriaceae;g__GCA-2862715;s__GCA-2862715 sp002862715	Single	SemiBin	DS	DS12.1
DS_MAG305	51.43	6.61	2081929	2092	69.3	92.83	2769	No	No	No	41	Medium-quality draft	d__Bacteria;p__Pseudomonadota;c__Alphaproteobacteria;o__Parvibaculales;f__RS24;g__UBA7378;s__UBA7378 sp913020275	Single	MetaBinner	DS	DS10.1
DS_MAG306	62.38	9.17	1587128	6306	44.1	88.36	1775	No	No	Yes	31	Medium-quality draft	d__Bacteria;p__Pseudomonadota;c__Alphaproteobacteria;o__Parvibaculales;f__RS24;g__UBA7378;s__UBA7378 sp913020275	Single	MetaBinner	DS	DS14.1
DS_MAG307	56.63	8.09	1181324	2609	64.8	94.69	3307	Yes	No	No	27	Medium-quality draft	d__Bacteria;p__Planctomycetota;c__Phycisphaerae;o__Phycisphaerales;f__SM1A02;g__UBA8653;s__	Co-assembled	SemiBin	DS	DS8.1, DS9.1, DS10.1, DS11.1, DS12.1, DS13.1, DS14.1, DS15.1, DS16.1, DS17.1
DS_MAG308	50.66	6.35	2541378	10632	67.3	91.89	4791	Yes	No	Yes	48	Medium-quality draft	d__Bacteria;p__Pseudomonadota;c__Alphaproteobacteria;o__Puniceispirillales;f__Puniceispirillaceae;g__UBA8309;s__	Single	MetaDecoder	DS	DS17.1
DS_MAG309	60.52	9	1279214	5097	54.2	93.59	1024	Yes	No	No	19	Medium-quality draft	d__Bacteria;p__Planctomycetota;c__Phycisphaerae;o__Phycisphaerales;f__SM1A02;g__UBA8653;s__	Single	MetaBinner	DS	DS11.1
DS_MAG31	81.18	0.22	2031136	1659	55.5	93.13	2010	Yes	No	No	31	Medium-quality draft	d__Bacteria;p__Pseudomonadota;c__Alphaproteobacteria;o__Thalassobaculales;f__Thalassobaculaceae;g__TMED26;s__TMED26 sp002694075	Single	SemiBin	DS	DS13.1
DS_MAG310	50.94	6.33	910291	2774	63.9	95.58	2843	Yes	No	No	42	Medium-quality draft	d__Bacteria;p__Pseudomonadota;c__Gammaproteobacteria;o__Pseudomonadales;f__Halieaceae;g__Luminiphilus;s__	Co-assembled	BASALT	DS	DS8.1, DS9.1, DS10.1, DS11.1, DS12.1, DS13.1, DS14.1, DS15.1, DS16.1, DS17.1
DS_MAG311	53.45	6.9	1941500	7725	60.2	95.85	1708	Yes	No	No	22	Medium-quality draft	d__Bacteria;p__Bacteroidota;c__Bacteroidia;o__Flavobacteriales;f__UA16;g__UBA11663;s__	Co-assembled	MetaDecoder	DS	DS8.1, DS9.1, DS10.1, DS11.1, DS12.1, DS13.1, DS14.1, DS15.1, DS16.1, DS17.1
DS_MAG312	52.25	7.55	1933810	1559	66.3	90.19	3463	No	No	No	39	Medium-quality draft	d__Bacteria;p__Bacteroidota;c__Bacteroidia;o__Flavobacteriales;f__Flavobacteriaceae;g__UBA724;s__UBA724 sp902619855	Co-assembled	MetaDecoder	DS	DS8.1, DS9.1, DS10.1, DS11.1, DS12.1, DS13.1, DS14.1, DS15.1, DS16.1, DS17.1
DS_MAG313	54.53	7.98	2280038	1670	64.9	91.93	4062	No	No	No	23	Medium-quality draft	d__Bacteria;p__Pseudomonadota;c__Alphaproteobacteria;o__Puniceispirillales;f__Puniceispirillaceae;g__UBA8309;s__	Single	MetaBinner	DS	DS11.1
DS_MAG314	59.01	8.56	1443788	19832	66.6	91.79	2835	Yes	No	No	44	Medium-quality draft	d__Bacteria;p__Cyanobacteriota;c__Cyanobacteriia;o__PCC-6307;f__Cyanobiaceae;g__Synechococcus_C;s__Synechococcus_C sp002693285	Co-assembled	SemiBin	DS	DS8.1, DS9.1, DS10.1, DS11.1, DS12.1, DS13.1, DS14.1, DS15.1, DS16.1, DS17.1
DS_MAG315	50.86	6.9	1789457	1584	58.1	93.11	2367	No	No	Yes	39	Medium-quality draft	d__Bacteria;p__Pseudomonadota;c__Alphaproteobacteria;o__Puniceispirillales;f__Puniceispirillaceae;g__UBA8309;s__	Single	MetaDecoder	DS	DS16.1
DS_MAG316	53.19	7.69	1958537	1590	49.4	94.81	1228	No	No	No	24	Medium-quality draft	d__Bacteria;p__Pseudomonadota;c__Alphaproteobacteria;o__TMED109_A;f__TMED131;g__;s__	Co-assembled	MetaDecoder	DS	DS8.1, DS9.1, DS10.1, DS11.1, DS12.1, DS13.1, DS14.1, DS15.1, DS16.1, DS17.1
DS_MAG317	50	6.9	1221203	1931	57.8	87.06	2170	No	Yes	No	47	Medium-quality draft	d__Bacteria;p__Pseudomonadota;c__Gammaproteobacteria;o__SAR86;f__TMED112;g__TMED112;s__TMED112 sp902610995	Single	MetaBinner	DS	DS14.1
DS_MAG318	55.2	8.43	1034731	3733	55.2	88.34	1964	No	No	No	25	Medium-quality draft	d__Bacteria;p__Pseudomonadota;c__Gammaproteobacteria;o__SAR86;f__AG-339-G14;g__AG-339-G14;s__AG-339-G14 sp902562135	Single	SemiBin	DS	DS9.1
DS_MAG319	54.3	8.95	1038215	1821	49.1	94.23	1255	No	No	No	18	Medium-quality draft	d__Bacteria;p__Pseudomonadota;c__Alphaproteobacteria;o__Puniceispirillales;f__Puniceispirillaceae;g__UBA3439;s__	Co-assembled	SemiBin	DS	DS8.1, DS9.1, DS10.1, DS11.1, DS12.1, DS13.1, DS14.1, DS15.1, DS16.1, DS17.1
DS_MAG32	86.99	1.52	647825	112661	63.9	92.79	3839	Yes	Yes	Yes	20	Medium-quality draft	d__Bacteria;p__Planctomycetota;c__Phycisphaerae;o__Phycisphaerales;f__SM1A02;g__UBA8653;s__UBA8653 sp002862275	Co-assembled	BASALT	DS	DS8.1, DS9.1, DS10.1, DS11.1, DS12.1, DS13.1, DS14.1, DS15.1, DS16.1, DS17.1
DS_MAG320	54.27	9.48	3651316	6111	59.2	90.01	2326	No	No	No	14	Medium-quality draft	d__Archaea;p__Thermoplasmatota;c__Poseidoniia;o__Poseidoniales;f__Poseidoniaceae;g__MGIIa-L2;s__	Single	MetaBinner	DS	DS10.1
DS_MAG321	50	8.62	1212805	5829	43	90.45	1768	Yes	Yes	Yes	36	Medium-quality draft	d__Bacteria;p__Pseudomonadota;c__Alphaproteobacteria;o__Puniceispirillales;f__Puniceispirillaceae;g__UBA8309;s__	Single	MetaBinner	DS	DS8.1
DS_MAG322	52.98	9.48	946455	5353	46.7	95.46	1485	Yes	No	No	46	Medium-quality draft	d__Bacteria;p__Pseudomonadota;c__Gammaproteobacteria;o__GCA-002705445;f__GCA-002716945;g__GCA-2728355;s__GCA-2728355 sp002728355	Co-assembled	MetaBAT2	DS	DS8.1, DS9.1, DS10.1, DS11.1, DS12.1, DS13.1, DS14.1, DS15.1, DS16.1, DS17.1
DS_MAG323	53.27	9.72	1687934	13617	44.7	94.54	639	No	No	No	12	Medium-quality draft	d__Bacteria;p__Pseudomonadota;c__Gammaproteobacteria;o__Pseudomonadales;f__HTCC2089;g__UBA4421;s__	Single	SemiBin	DS	DS13.1
DS_MAG324	51.45	8.74	1932764	1559	54.4	88.63	2703	No	No	No	26	Medium-quality draft	d__Bacteria;p__Pseudomonadota;c__Gammaproteobacteria;o__GCA-002705445;f__GCA-002716945;g__CACLCV01;s__	Co-assembled	MetaDecoder	DS	DS8.1, DS9.1, DS10.1, DS11.1, DS12.1, DS13.1, DS14.1, DS15.1, DS16.1, DS17.1
DS_MAG325	50.94	9.13	1194946	5063	46.6	91.36	1915	Yes	No	Yes	37	Medium-quality draft	d__Bacteria;p__Pseudomonadota;c__Alphaproteobacteria;o__Pelagibacterales;f__Pelagibacteraceae;g__;s__	Co-assembled	MetaBinner	DS	DS8.1, DS9.1, DS10.1, DS11.1, DS12.1, DS13.1, DS14.1, DS15.1, DS16.1, DS17.1
DS_MAG33	93.12	3.13	1863426	56770	59.3	88.72	5392	No	No	No	35	High-quality draft	d__Bacteria;p__Pseudomonadota;c__Gammaproteobacteria;o__Pseudomonadales;f__DSM-6294;g__Oleibacter;s__Oleibacter sp006212115	Co-assembled	SemiBin	DS	DS8.1, DS9.1, DS10.1, DS11.1, DS12.1, DS13.1, DS14.1, DS15.1, DS16.1, DS17.1
DS_MAG34	78.4	0	3069400	4206	56.5	90.27	4562	No	No	No	34	Medium-quality draft	d__Archaea;p__Thermoplasmatota;c__Poseidoniia;o__Poseidoniales;f__Thalassarchaeaceae;g__MGIIb-N1;s__MGIIb-N1 sp002495675	Single	SemiBin	DS	DS15.1
DS_MAG35	81.69	0.58	2721439	5277	64.1	92.35	3504	Yes	No	No	29	Medium-quality draft	d__Bacteria;p__Pseudomonadota;c__Gammaproteobacteria;o__Comchoanobacterales;f__UBA7916;g__;s__	Co-assembled	Vamb	DS	DS8.1, DS9.1, DS10.1, DS11.1, DS12.1, DS13.1, DS14.1, DS15.1, DS16.1, DS17.1
DS_MAG36	86.04	1.57	867989	7435	56.8	89.32	3717	Yes	No	No	23	Medium-quality draft	d__Bacteria;p__Actinomycetota;c__Acidimicrobiia;o__Acidimicrobiales;f__UBA11606;g__UBA11606;s__UBA11606 sp002694825	Single	SemiBin	DS	DS9.1
DS_MAG37	95.07	4.08	829161	4489	49.3	94.92	1217	Yes	No	No	30	High-quality draft	d__Bacteria;p__Planctomycetota;c__Phycisphaerae;o__Phycisphaerales;f__SM1A02;g__UBA8653;s__UBA8653 sp002862275	Single	SemiBin	DS	DS8.1
DS_MAG38	88.01	2.51	1518176	9165	30.9	95.63	1156	No	No	No	24	Medium-quality draft	d__Bacteria;p__Bacteroidota;c__Bacteroidia;o__Chitinophagales;f__UBA8649;g__UBA8649;s__	Co-assembled	SemiBin	DS	DS8.1, DS9.1, DS10.1, DS11.1, DS12.1, DS13.1, DS14.1, DS15.1, DS16.1, DS17.1
DS_MAG39	79.71	0.72	964020	5019	54.1	92.36	2704	Yes	No	No	35	Medium-quality draft	d__Bacteria;p__Pseudomonadota;c__Alphaproteobacteria;o__Thalassobaculales;f__Thalassobaculaceae;g__TMED26;s__TMED26 sp002694075	Single	MetaDecoder	DS	DS10.1
DS_MAG4	94.96	0	830491	3470	52.9	91.81	4111	Yes	No	Yes	39	High-quality draft	d__Bacteria;p__Pseudomonadota;c__Alphaproteobacteria;o__UBA1280;f__UBA2136;g__UBA2136;s__UBA2136 sp002328405	Single	MetaDecoder	DS	DS12.1
DS_MAG40	88.19	2.6	1407883	1775	48.2	90.21	2252	No	No	Yes	29	Medium-quality draft	d__Bacteria;p__Myxococcota;c__XYA12-FULL-58-9;o__XYA12-FULL-58-9;f__JABJBS01;g__;s__	Co-assembled	CONCOCT	DS	DS8.1, DS9.1, DS10.1, DS11.1, DS12.1, DS13.1, DS14.1, DS15.1, DS16.1, DS17.1
DS_MAG41	76.76	0	1866007	1539	45.6	95.3	1159	No	No	No	18	Medium-quality draft	d__Archaea;p__Thermoplasmatota;c__Poseidoniia;o__MGIII;f__CG-Epi1;g__CG-Epi1;s__	Single	MetaBinner	DS	DS17.1
DS_MAG42	79.32	0.7	1349913	2529	41.9	94.17	1508	No	No	No	13	Medium-quality draft	d__Bacteria;p__Pseudomonadota;c__Alphaproteobacteria;o__Thalassobaculales;f__Thalassobaculaceae;g__TMED26;s__TMED26 sp002694075	Single	SemiBin	DS	DS8.1
DS_MAG43	80.48	0.8	872083	2389	57.6	88.03	3406	No	No	Yes	38	Medium-quality draft	d__Archaea;p__Thermoplasmatota;c__Poseidoniia;o__MGIII;f__CG-Epi1;g__CG-Epi1;s__	Single	SemiBin	DS	DS15.1
DS_MAG44	75.91	0	1844408	1920	57	93.3	1738	No	No	No	26	Medium-quality draft	d__Bacteria;p__Chloroflexota;c__Dehalococcoidia;o__UBA1151;f__TMED-70;g__GCA-002700125;s__	Co-assembled	SemiBin	DS	DS8.1, DS9.1, DS10.1, DS11.1, DS12.1, DS13.1, DS14.1, DS15.1, DS16.1, DS17.1
DS_MAG45	86.49	2.5	1210591	7737	56.2	91.11	1195	No	No	No	18	Medium-quality draft	d__Bacteria;p__Pseudomonadota;c__Gammaproteobacteria;o__Pseudomonadales;f__Marinomonadaceae;g__Marinomonas;s__Marinomonas communis	Co-assembled	MetaDecoder	DS	DS8.1, DS9.1, DS10.1, DS11.1, DS12.1, DS13.1, DS14.1, DS15.1, DS16.1, DS17.1
DS_MAG46	77.66	0.68	2585432	2076	61.2	91.99	2618	No	No	No	40	Medium-quality draft	d__Bacteria;p__Verrucomicrobiota;c__Verrucomicrobiae;o__Opitutales;f__MB11C04;g__MB11C04;s__	Co-assembled	MetaDecoder	DS	DS8.1, DS9.1, DS10.1, DS11.1, DS12.1, DS13.1, DS14.1, DS15.1, DS16.1, DS17.1
DS_MAG47	78.53	1.2	3401337	3401	61.4	91.4	2658	No	No	No	44	Medium-quality draft	d__Archaea;p__Thermoplasmatota;c__Poseidoniia;o__Poseidoniales;f__Poseidoniaceae;g__MGIIa-L3;s__MGIIa-L3 sp002694585	Co-assembled	MetaDecoder	DS	DS8.1, DS9.1, DS10.1, DS11.1, DS12.1, DS13.1, DS14.1, DS15.1, DS16.1, DS17.1
DS_MAG48	77.86	1	938166	2973	53.1	92.93	1833	No	No	No	13	Medium-quality draft	d__Bacteria;p__Pseudomonadota;c__Alphaproteobacteria;o__UBA7985;f__UBA7985;g__UBA7985;s__	Co-assembled	BASALT	DS	DS8.1, DS9.1, DS10.1, DS11.1, DS12.1, DS13.1, DS14.1, DS15.1, DS16.1, DS17.1
DS_MAG49	95.73	4.7	780888	1984	54.9	93.92	2260	Yes	No	No	35	High-quality draft	d__Bacteria;p__Actinomycetota;c__Acidimicrobiia;o__Acidimicrobiales;f__UBA8592;g__UBA8592;s__UBA8592 sp002712415	Co-assembled	SemiBin	DS	DS8.1, DS9.1, DS10.1, DS11.1, DS12.1, DS13.1, DS14.1, DS15.1, DS16.1, DS17.1
DS_MAG5	99.45	0.89	1206454	2060	69.6	93.23	2143	Yes	No	No	25	High-quality draft	d__Bacteria;p__Pseudomonadota;c__Alphaproteobacteria;o__Sphingomonadales;f__Sphingomonadaceae;g__Sphingobium;s__Sphingobium naphthae	Co-assembled	MetaBinner	DS	DS8.1, DS9.1, DS10.1, DS11.1, DS12.1, DS13.1, DS14.1, DS15.1, DS16.1, DS17.1
DS_MAG50	87.94	2.97	1150828	3597	35.4	93.2	2337	Yes	No	No	25	Medium-quality draft	d__Bacteria;p__Pseudomonadota;c__Gammaproteobacteria;o__Pseudomonadales;f__Moraxellaceae;g__Acinetobacter;s__Acinetobacter ursingii	Co-assembled	BASALT	DS	DS8.1, DS9.1, DS10.1, DS11.1, DS12.1, DS13.1, DS14.1, DS15.1, DS16.1, DS17.1
DS_MAG51	79.37	1.29	1850835	13779	61.6	92.96	3127	No	No	No	30	Medium-quality draft	d__Bacteria;p__Pseudomonadota;c__Alphaproteobacteria;o__Rhodobacterales;f__Rhodobacteraceae;g__Thalassobius;s__	Co-assembled	BASALT	DS	DS8.1, DS9.1, DS10.1, DS11.1, DS12.1, DS13.1, DS14.1, DS15.1, DS16.1, DS17.1
DS_MAG52	78.9	1.28	2534883	1752	60	89.71	2934	Yes	No	No	41	Medium-quality draft	d__Bacteria;p__Pseudomonadota;c__Gammaproteobacteria;o__Pseudomonadales;f__HTCC2089;g__UBA4421;s__UBA4421 sp902565895	Co-assembled	BASALT	DS	DS8.1, DS9.1, DS10.1, DS11.1, DS12.1, DS13.1, DS14.1, DS15.1, DS16.1, DS17.1
DS_MAG53	80.47	1.8	779548	56639	64.9	90.59	3720	No	No	No	39	Medium-quality draft	d__Bacteria;p__Pseudomonadota;c__Gammaproteobacteria;o__Pseudomonadales;f__HTCC2089;g__UBA4421;s__UBA4421 sp902565895	Single	MetaBinner	DS	DS11.1
DS_MAG54	77.87	1.75	1417255	2153	40.2	94.62	1078	Yes	No	No	19	Medium-quality draft	d__Bacteria;p__Pseudomonadota;c__Alphaproteobacteria;o__Thalassobaculales;f__Thalassobaculaceae;g__TMED26;s__TMED26 sp002694075	Single	SemiBin	DS	DS17.1
DS_MAG55	79.98	1.99	1019062	5872	48.7	94.18	4158	Yes	No	No	30	Medium-quality draft	d__Bacteria;p__Pseudomonadota;c__Gammaproteobacteria;o__Pseudomonadales;f__HTCC2089;g__UBA4421;s__UBA4421 sp902565895	Single	SemiBin	DS	DS13.1
DS_MAG56	76.62	1.23	2982688	2309	63.8	94.46	1736	No	No	No	13	Medium-quality draft	d__Bacteria;p__Pseudomonadota;c__Alphaproteobacteria;o__MPNO01;f__UBA830;g__UBA830;s__UBA830 sp913046035	Single	SemiBin	DS	DS14.1
DS_MAG57	77.89	1.54	3921496	3748	62.9	91.56	3013	Yes	No	No	34	Medium-quality draft	d__Bacteria;p__Pseudomonadota;c__Gammaproteobacteria;o__Pseudomonadales;f__HTCC2089;g__UBA4421;s__UBA4421 sp902565895	Single	SemiBin	DS	DS16.1
DS_MAG58	90.53	5.07	612441	7117	48.6	87.49	3318	Yes	Yes	Yes	38	Medium-quality draft	d__Bacteria;p__Pseudomonadota;c__Alphaproteobacteria;o__Thalassobaculales;f__Thalassobaculaceae;g__TMED26;s__TMED26 sp002694075	Single	MetaBinner	DS	DS11.1
DS_MAG59	70.23	0.11	769267	11502	65.8	93.64	2043	Yes	No	No	42	Medium-quality draft	d__Bacteria;p__Bacteroidota;c__Bacteroidia;o__Flavobacteriales;f__Parvicellaceae;g__GCA-002727735;s__GCA-002727735 sp002694645	Single	SemiBin	DS	DS14.1
DS_MAG6	93.46	0	1064934	1745	58.9	95.4	2610	No	No	No	27	High-quality draft	d__Bacteria;p__Pseudomonadota;c__Gammaproteobacteria;o__Pseudomonadales;f__UBA6940;g__UBA6940;s__UBA6940 sp002450655	Single	MetaBinner	DS	DS8.1
DS_MAG60	69.21	0	1110805	9660	53	85.86	1739	Yes	No	No	34	Medium-quality draft	d__Archaea;p__Thermoplasmatota;c__Poseidoniia;o__MGIII;f__CG-Epi1;g__CG-Epi1;s__	Single	MetaBinner	DS	DS10.1
DS_MAG61	77.99	1.95	1782044	2088	47.3	95.77	1509	Yes	No	No	40	Medium-quality draft	d__Bacteria;p__Pseudomonadota;c__Alphaproteobacteria;o__Rhodobacterales;f__Rhodobacteraceae;g__Phaeobacter;s__Phaeobacter italicus	Co-assembled	MetaDecoder	DS	DS8.1, DS9.1, DS10.1, DS11.1, DS12.1, DS13.1, DS14.1, DS15.1, DS16.1, DS17.1
DS_MAG62	84.42	3.38	1772771	2421	41.3	91.07	1673	No	No	No	20	Medium-quality draft	d__Bacteria;p__Verrucomicrobiota;c__Verrucomicrobiae;o__Opitutales;f__MB11C04;g__MB11C04;s__	Co-assembled	MetaDecoder	DS	DS8.1, DS9.1, DS10.1, DS11.1, DS12.1, DS13.1, DS14.1, DS15.1, DS16.1, DS17.1
DS_MAG63	84.43	3.7	1768448	1473	62.9	91.08	2583	No	No	No	48	Medium-quality draft	d__Bacteria;p__Pseudomonadota;c__Gammaproteobacteria;o__Pseudomonadales;f__Pseudohongiellaceae;g__UBA9145;s__	Co-assembled	MetaDecoder	DS	DS8.1, DS9.1, DS10.1, DS11.1, DS12.1, DS13.1, DS14.1, DS15.1, DS16.1, DS17.1
DS_MAG64	67.24	0	601478	11196	65.8	93.39	3867	Yes	Yes	No	40	Medium-quality draft	d__Bacteria;p__Bacteroidota;c__Bacteroidia;o__Flavobacteriales;f__Parvicellaceae;g__GCA-002727735;s__GCA-002727735 sp902536695	Single	SemiBin	DS	DS13.1
DS_MAG65	85.31	3.9	3171863	2191	57.9	91.23	2757	No	No	No	24	Medium-quality draft	d__Bacteria;p__Pseudomonadota;c__Alphaproteobacteria;o__Sphingomonadales;f__Sphingomonadaceae;g__Sphingobium;s__Sphingobium naphthae	Co-assembled	BASALT	DS	DS8.1, DS9.1, DS10.1, DS11.1, DS12.1, DS13.1, DS14.1, DS15.1, DS16.1, DS17.1
DS_MAG66	85.18	3.69	3249998	2300	60.6	94.12	1906	No	No	No	38	Medium-quality draft	d__Bacteria;p__Pseudomonadota;c__Alphaproteobacteria;o__Rhodobacterales;f__Rhodobacteraceae;g__Thalassobius;s__	Co-assembled	BASALT	DS	DS8.1, DS9.1, DS10.1, DS11.1, DS12.1, DS13.1, DS14.1, DS15.1, DS16.1, DS17.1
DS_MAG67	74.01	1.52	1340315	6056	34.6	94.8	1127	No	No	No	33	Medium-quality draft	d__Bacteria;p__Myxococcota;c__UBA796;o__UBA796;f__UBA796;g__GCA-2683315;s__	Co-assembled	SemiBin	DS	DS8.1, DS9.1, DS10.1, DS11.1, DS12.1, DS13.1, DS14.1, DS15.1, DS16.1, DS17.1
DS_MAG68	67.27	0.13	1394366	9114	52.6	87.99	2831	Yes	No	No	18	Medium-quality draft	d__Archaea;p__Thermoplasmatota;c__Poseidoniia;o__Poseidoniales;f__Poseidoniaceae;g__Poseidonia;s__	Co-assembled	SemiBin	DS	DS8.1, DS9.1, DS10.1, DS11.1, DS12.1, DS13.1, DS14.1, DS15.1, DS16.1, DS17.1
DS_MAG69	78.22	2.72	1354951	1826	66.2	93.95	3351	No	No	No	38	Medium-quality draft	d__Bacteria;p__Pseudomonadota;c__Gammaproteobacteria;o__Pseudomonadales;f__HTCC2089;g__UBA4421;s__UBA4421 sp902565895	Single	SemiBin	DS	DS14.1
DS_MAG7	97.02	0.75	1569670	4627	47.3	95.4	1486	Yes	No	No	43	High-quality draft	d__Bacteria;p__Pseudomonadota;c__Alphaproteobacteria;o__Sphingomonadales;f__Sphingomonadaceae;g__Qipengyuania;s__Qipengyuania pacifica	Co-assembled	MetaBAT2	DS	DS8.1, DS9.1, DS10.1, DS11.1, DS12.1, DS13.1, DS14.1, DS15.1, DS16.1, DS17.1
DS_MAG70	66.45	0	2544852	1926	60.3	92.4	1636	No	No	No	9	Medium-quality draft	d__Bacteria;p__Planctomycetota;c__Planctomycetia;o__Pirellulales;f__Pirellulaceae;g__GCA-2862225;s__GCA-2862225 sp002862225	Single	SemiBin	DS	DS14.1
DS_MAG71	72.08	1.44	692191	19253	38.5	94.81	1729	Yes	No	No	12	Medium-quality draft	d__Bacteria;p__Pseudomonadota;c__Gammaproteobacteria;o__Pseudomonadales;f__Halieaceae;g__Luminiphilus;s__Luminiphilus sp913045375	Single	MetaBinner	DS	DS11.1
DS_MAG72	71.45	1.25	1947918	1432	56.6	88.75	2151	No	No	No	19	Medium-quality draft	d__Bacteria;p__Bacteroidota;c__Bacteroidia;o__Flavobacteriales;f__Parvicellaceae;g__GCA-002727735;s__GCA-002727735 sp002694645	Single	SemiBin	DS	DS17.1
DS_MAG73	74.95	1.9	386282	9563	69	94.54	1296	Yes	No	No	15	Medium-quality draft	d__Bacteria;p__Pseudomonadota;c__Gammaproteobacteria;o__Pseudomonadales;f__HTCC2089;g__UBA4421;s__UBA4421 sp902565895	Co-assembled	MetaDecoder	DS	DS8.1, DS9.1, DS10.1, DS11.1, DS12.1, DS13.1, DS14.1, DS15.1, DS16.1, DS17.1
DS_MAG74	82.65	3.61	1920317	12140	34.5	94.78	933	No	No	No	8	Medium-quality draft	d__Bacteria;p__Myxococcota;c__UBA9042;o__GCA-2863065;f__GCA-2863065;g__GCA-2863065;s__GCA-2863065 sp002863065	Co-assembled	SemiBin	DS	DS8.1, DS9.1, DS10.1, DS11.1, DS12.1, DS13.1, DS14.1, DS15.1, DS16.1, DS17.1
DS_MAG75	69.73	1.08	842376	1881	51.9	92.53	1498	No	No	No	14	Medium-quality draft	d__Bacteria;p__Bacteroidota;c__Bacteroidia;o__Flavobacteriales;f__Parvicellaceae;g__GCA-002727735;s__GCA-002727735 sp002694645	Single	SemiBin	DS	DS12.1
DS_MAG76	77.45	2.56	1864287	1539	32.4	95.2	883	No	No	No	14	Medium-quality draft	d__Bacteria;p__Actinomycetota;c__Acidimicrobiia;o__Acidimicrobiales;f__Ilumatobacteraceae;g__Casp-actino5;s__Casp-actino5 sp002727235	Single	MetaBinner	DS	DS12.1
DS_MAG77	65.93	0.55	1292764	8218	36.8	92.41	3082	No	No	No	22	Medium-quality draft	d__Bacteria;p__Marinisomatota;c__Marinisomatia;o__Marinisomatales;f__TCS55;g__TMED108;s__TMED108 sp002724735	Co-assembled	MetaBinner	DS	DS8.1, DS9.1, DS10.1, DS11.1, DS12.1, DS13.1, DS14.1, DS15.1, DS16.1, DS17.1
DS_MAG78	69.31	1.05	912864	7522	63.1	94	1391	No	No	No	16	Medium-quality draft	d__Bacteria;p__Pseudomonadota;c__Gammaproteobacteria;o__Pseudomonadales;f__Halieaceae;g__Luminiphilus;s__Luminiphilus sp913045375	Single	SemiBin	DS	DS16.1
DS_MAG79	64.91	0	1675346	5684	49.3	94.91	1473	No	No	No	30	Medium-quality draft	d__Bacteria;p__Myxococcota;c__UBA796;o__UBA796;f__UBA2385;g__;s__	Co-assembled	MetaDecoder	DS	DS8.1, DS9.1, DS10.1, DS11.1, DS12.1, DS13.1, DS14.1, DS15.1, DS16.1, DS17.1
DS_MAG8	97.44	1.28	1036265	6755	52.6	92.99	3408	No	No	No	27	High-quality draft	d__Bacteria;p__Actinomycetota;c__Acidimicrobiia;o__Acidimicrobiales;f__UBA11606;g__UBA11606;s__UBA11606 sp002694825	Single	MetaDecoder	DS	DS17.1
DS_MAG80	69.01	0.99	791126	1798	43.8	88.57	1223	No	No	Yes	12	Medium-quality draft	d__Bacteria;p__Bacteroidota;c__Bacteroidia;o__Flavobacteriales;f__Parvicellaceae;g__GCA-002727735;s__GCA-002727735 sp002694645	Single	MetaBinner	DS	DS11.1
DS_MAG81	67.35	0.63	1266514	1679	57.3	90.11	2663	No	No	Yes	20	Medium-quality draft	d__Bacteria;p__Pseudomonadota;c__Gammaproteobacteria;o__Pseudomonadales;f__HTCC2089;g__RGAU01;s__	Co-assembled	CONCOCT	DS	DS8.1, DS9.1, DS10.1, DS11.1, DS12.1, DS13.1, DS14.1, DS15.1, DS16.1, DS17.1
DS_MAG82	66.52	0.57	1564217	4417	55.3	93.05	3805	No	No	No	37	Medium-quality draft	d__Bacteria;p__Pseudomonadota;c__Gammaproteobacteria;o__SAR86;f__D2472;g__CACKPV01;s__CACKPV01 sp902602185	Single	SemiBin	DS	DS16.1
DS_MAG83	63.95	0	1039972	8729	31.2	95.87	691	No	No	No	16	Medium-quality draft	d__Bacteria;p__Bacteroidota;c__Bacteroidia;o__Flavobacteriales;f__Parvicellaceae;g__GCA-002727735;s__GCA-002727735 sp002694645	Single	SemiBin	DS	DS15.1
DS_MAG84	71.76	1.91	1232718	1970	29.7	96.65	743	No	No	No	10	Medium-quality draft	d__Bacteria;p__Pseudomonadota;c__Alphaproteobacteria;o__MPNO01;f__UBA830;g__UBA830;s__UBA830 sp913046035	Single	MetaBinner	DS	DS13.1
DS_MAG85	66.87	0.74	1821225	5264	33.2	96.02	830	No	No	No	17	Medium-quality draft	d__Bacteria;p__Pseudomonadota;c__Alphaproteobacteria;o__Thalassobaculales;f__Thalassobaculaceae;g__TMED26;s__TMED26 sp002694075	Co-assembled	MetaDecoder	DS	DS8.1, DS9.1, DS10.1, DS11.1, DS12.1, DS13.1, DS14.1, DS15.1, DS16.1, DS17.1
DS_MAG86	67.28	0.92	1143209	4660	56.5	91.66	4560	No	No	No	33	Medium-quality draft	d__Bacteria;p__Pseudomonadota;c__Gammaproteobacteria;o__Pseudomonadales;f__Halieaceae;g__Luminiphilus;s__Luminiphilus sp913045375	Single	SemiBin	DS	DS15.1
DS_MAG87	66.26	0.62	991951	20284	66.8	93.16	2161	No	No	No	24	Medium-quality draft	d__Bacteria;p__Pseudomonadota;c__Alphaproteobacteria;o__Puniceispirillales;f__Puniceispirillaceae;g__UBA8309;s__	Single	MetaDecoder	DS	DS13.1
DS_MAG88	77.09	3.11	1214765	3173	35.5	96.04	971	Yes	No	Yes	32	Medium-quality draft	d__Bacteria;p__Bacteroidota;c__Bacteroidia;o__Flavobacteriales;f__UA16;g__UBA11663;s__UBA11663 sp002863145	Single	MetaBinner	DS	DS11.1
DS_MAG89	73.62	2.49	1207327	5080	64.4	91.2	3284	Yes	Yes	Yes	42	Medium-quality draft	d__Bacteria;p__Pseudomonadota;c__Gammaproteobacteria;o__Pseudomonadales;f__Halieaceae;g__Luminiphilus;s__Luminiphilus sp913045375	Single	MetaBinner	DS	DS17.1
DS_MAG9	91.83	0.49	1177768	7321	43.4	93.52	2766	No	No	No	29	High-quality draft	d__Bacteria;p__Pseudomonadota;c__Gammaproteobacteria;o__Enterobacterales_A;f__Vibrionaceae;g__Vibrio;s__Vibrio sp001635455	Co-assembled	MetaDecoder	DS	DS8.1, DS9.1, DS10.1, DS11.1, DS12.1, DS13.1, DS14.1, DS15.1, DS16.1, DS17.1
DS_MAG90	72.61	2.14	930419	5912	44.2	91.84	1323	No	No	No	27	Medium-quality draft	d__Bacteria;p__Pseudomonadota;c__Gammaproteobacteria;o__Pseudomonadales;f__Halieaceae;g__Luminiphilus;s__Luminiphilus sp913045375	Single	MetaDecoder	DS	DS13.1
DS_MAG91	62.93	0	475121	17180	52.4	89.07	2162	No	No	No	21	Medium-quality draft	d__Bacteria;p__Pseudomonadota;c__Gammaproteobacteria;o__Pseudomonadales;f__Porticoccaceae;g__AAA300-D14;s__AAA300-D14 sp002715065	Single	MetaBinner	DS	DS12.1
DS_MAG92	76.44	3.04	842876	10060	52.9	89.13	3322	Yes	No	No	42	Medium-quality draft	d__Bacteria;p__Pseudomonadota;c__Gammaproteobacteria;o__Pseudomonadales;f__HTCC2089;g__UBA4421;s__UBA4421 sp902565895	Single	MetaBinner	DS	DS17.1
DS_MAG93	70.5	1.84	944378	11356	40.5	91.48	1891	No	No	No	30	Medium-quality draft	d__Bacteria;p__Pseudomonadota;c__Alphaproteobacteria;o__Parvibaculales;f__RS24;g__Micropelagos;s__Micropelagos thuwalensis	Single	SemiBin	DS	DS13.1
DS_MAG94	74.75	2.72	1503534	1810	58.7	93.12	1983	No	No	No	20	Medium-quality draft	d__Bacteria;p__Pseudomonadota;c__Gammaproteobacteria;o__Pseudomonadales;f__HTCC2089;g__UBA4421;s__UBA4421 sp902565895	Single	SemiBin	DS	DS8.1
DS_MAG95	68.97	1.72	1470531	4437	60.5	91.55	2424	No	No	No	22	Medium-quality draft	d__Bacteria;p__Pseudomonadota;c__Gammaproteobacteria;o__SAR86;f__SAR86;g__GCA-2707915;s__GCA-2707915 sp902620785	Co-assembled	MetaBAT2	DS	DS8.1, DS9.1, DS10.1, DS11.1, DS12.1, DS13.1, DS14.1, DS15.1, DS16.1, DS17.1
DS_MAG96	62.24	0	757753	10052	48.8	87.51	884	Yes	No	Yes	22	Medium-quality draft	d__Bacteria;p__Pseudomonadota;c__Alphaproteobacteria;o__MED-G09;f__MED-G09;g__MED-G09;s__MED-G09 sp902537725	Single	SemiBin	DS	DS12.1
DS_MAG97	61.74	0	1783038	4631	38.9	91.79	1683	No	No	No	29	Medium-quality draft	d__Bacteria;p__Pseudomonadota;c__Alphaproteobacteria;o__TMED25;f__TMED25;g__TMED25;s__TMED25 sp002694595	Single	SemiBin	DS	DS13.1
DS_MAG98	61.4	0	796493	67327	48.2	92.1	892	No	No	No	16	Medium-quality draft	d__Bacteria;p__Pseudomonadota;c__Alphaproteobacteria;o__MED-G09;f__MED-G09;g__MED-G09;s__MED-G09 sp902537725	Single	SemiBin	DS	DS13.1
DS_MAG99	61.4	0	455185	10493	54.6	94.74	735	No	No	No	14	Medium-quality draft	d__Bacteria;p__Pseudomonadota;c__Alphaproteobacteria;o__MED-G09;f__MED-G09;g__MED-G09;s__MED-G09 sp902537725	Single	SemiBin	DS	DS15.1
XB_MAG1	99.8	0.1	5126380	48169	33.2	95.78	1195	Yes	No	No	25	High-quality draft	d__Bacteria;p__Planctomycetota;c__Planctomycetia;o__Pirellulales;f__Pirellulaceae;g__UBA9264;s__	Co-assembled	SemiBin	XB	XB1.1, XB6.1, XB8.1, XB10.1, XB16.1, XB17.1, XB19.1, XB20.1, XB2.1, XB2.2, XB2.5, XB2.6, XB2.7, XB2.8, XB2.9, XB2.10, XB3.1, XB3.2, XB3.3, XB3.4, XB3.5, XB3.6, XB3.7, XB3.8, XB3.9, XB3.10, XB4.1, XB4.2, XB4.3, XB4.4, XB5.1, XB5.2, XB5.3, XB5.4, XB5.5, XB5.6, XB5.7, XB5.8, XB5.9, XB5.10
XB_MAG10	100	0.43	4034095	44123	51.4	89.44	938	Yes	No	No	20	High-quality draft	d__Bacteria;p__Nitrospinota;c__Nitrospinia;o__Nitrospinales;f__Nitrospinaceae;g__LS-NOB;s__	Co-assembled	SemiBin	XB	XB1.1, XB6.1, XB8.1, XB10.1, XB16.1, XB17.1, XB19.1, XB20.1, XB2.1, XB2.2, XB2.5, XB2.6, XB2.7, XB2.8, XB2.9, XB2.10, XB3.1, XB3.2, XB3.3, XB3.4, XB3.5, XB3.6, XB3.7, XB3.8, XB3.9, XB3.10, XB4.1, XB4.2, XB4.3, XB4.4, XB5.1, XB5.2, XB5.3, XB5.4, XB5.5, XB5.6, XB5.7, XB5.8, XB5.9, XB5.10
XB_MAG100	87.63	1.08	2594266	19442	46.3	94.91	1184	No	No	No	22	Medium-quality draft	d__Bacteria;p__Myxococcota_A;c__UBA9160;o__UBA9160;f__JAGQJR01;g__JAGQJR01;s__	Co-assembled	SemiBin	XB	XB1.1, XB6.1, XB8.1, XB10.1, XB16.1, XB17.1, XB19.1, XB20.1, XB2.1, XB2.2, XB2.5, XB2.6, XB2.7, XB2.8, XB2.9, XB2.10, XB3.1, XB3.2, XB3.3, XB3.4, XB3.5, XB3.6, XB3.7, XB3.8, XB3.9, XB3.10, XB4.1, XB4.2, XB4.3, XB4.4, XB5.1, XB5.2, XB5.3, XB5.4, XB5.5, XB5.6, XB5.7, XB5.8, XB5.9, XB5.10
XB_MAG1000	59.12	4.39	4359561	317139	62.2	95.46	1247	Yes	No	Yes	26	Medium-quality draft	d__Bacteria;p__Planctomycetota;c__UBA8108;o__UBA8108;f__UBA8108;g__UBA8108;s__UBA8108 sp002320775	Single	MetaDecoder	XB	XB5.6
XB_MAG1001	55.51	3.23	4084948	65214	44.2	93.01	1853	No	No	No	21	Medium-quality draft	d__Bacteria;p__Chloroflexota;c__Dehalococcoidia;o__SAR202;f__UBA826;g__UBA11996;s__UBA11996 sp002320875	Single	MetaDecoder	XB	XB5.6
XB_MAG1002	57.67	3.4	4498092	445526	66.1	94.07	3225	Yes	No	No	27	Medium-quality draft	d__Bacteria;p__Pseudomonadota;c__Gammaproteobacteria;o__Pseudomonadales;f__Alcanivoracaceae;g__Alcanivorax;s__Alcanivorax sp017794965	Single	MetaDecoder	XB	XB5.6
XB_MAG1003	61.68	5.01	6310006	201424	61.5	91.7	3205	No	No	No	34	Medium-quality draft	d__Bacteria;p__Pseudomonadota;c__Alphaproteobacteria;o__Rhodobacterales;f__Rhodobacteraceae;g__SAT37;s__SAT37 sp002706605	Single	MetaDecoder	XB	XB5.6
XB_MAG1004	50.28	2.27	3277233	88597	63.3	92.86	1583	Yes	No	No	33	Medium-quality draft	d__Bacteria;p__Marinisomatota;c__Marinisomatia;o__Marinisomatales;f__TCS55;g__TMED108;s__TMED108 sp002717765	Single	MetaDecoder	XB	XB5.6
XB_MAG1005	51.24	2.04	3526688	101584	68.5	93.16	3588	No	No	No	38	Medium-quality draft	d__Bacteria;p__Pseudomonadota;c__Alphaproteobacteria;o__Rhodobacterales;f__Rhodobacteraceae;g__Thalassococcus;s__	Single	MetaDecoder	XB	XB5.6
XB_MAG1006	65.62	5.33	4881632	581072	56.4	91.94	1762	No	No	No	24	Medium-quality draft	d__Archaea;p__Thermoplasmatota;c__Poseidoniia;o__Poseidoniales;f__Thalassarchaeaceae;g__Thalassarchaeum;s__	Single	MetaDecoder	XB	XB5.6
XB_MAG1007	61.15	4.6	2436195	64224	37.1	94.73	2093	No	No	No	18	Medium-quality draft	d__Bacteria;p__Actinomycetota;c__Acidimicrobiia;o__Acidimicrobiales;f__MedAcidi-G1;g__UBA9410;s__	Single	MetaDecoder	XB	XB5.6
XB_MAG1008	52.86	2.7	3422859	88906	59.1	93.02	2376	Yes	No	No	24	Medium-quality draft	d__Bacteria;p__Marinisomatota;c__Marinisomatia;o__Marinisomatales;f__Marinisomataceae;g__Marinisoma;s__	Single	SemiBin	XB	XB5.6
XB_MAG1009	62.88	5.02	5061782	226253	46.9	91.01	1099	No	No	No	14	Medium-quality draft	d__Archaea;p__Thermoplasmatota;c__Poseidoniia;o__Poseidoniales;f__Thalassarchaeaceae;g__Thalassarchaeum;s__Thalassarchaeum betae_B	Single	SemiBin	XB	XB5.6
XB_MAG101	82.76	0	3445525	59131	55	87.96	4562	Yes	No	No	33	Medium-quality draft	d__Bacteria;p__Myxococcota_A;c__UBA9160;o__UBA9160;f__UBA4427;g__MED660;s__	Co-assembled	SemiBin	XB	XB1.1, XB6.1, XB8.1, XB10.1, XB16.1, XB17.1, XB19.1, XB20.1, XB2.1, XB2.2, XB2.5, XB2.6, XB2.7, XB2.8, XB2.9, XB2.10, XB3.1, XB3.2, XB3.3, XB3.4, XB3.5, XB3.6, XB3.7, XB3.8, XB3.9, XB3.10, XB4.1, XB4.2, XB4.3, XB4.4, XB5.1, XB5.2, XB5.3, XB5.4, XB5.5, XB5.6, XB5.7, XB5.8, XB5.9, XB5.10
XB_MAG1010	63.28	5.17	3968919	35988	67.8	94.81	3131	Yes	No	Yes	25	Medium-quality draft	d__Archaea;p__Thermoplasmatota;c__Poseidoniia;o__Poseidoniales;f__Thalassarchaeaceae;g__MGIIb-O1;s__MGIIb-O1 sp022449345	Single	SemiBin	XB	XB5.6
XB_MAG1011	65.71	5.43	4486821	49696	61.7	90.17	2971	No	No	No	39	Medium-quality draft	d__Bacteria;p__Pseudomonadota;c__Alphaproteobacteria;o__Micavibrionales;f__Micavibrionaceae;g__UBA2705;s__UBA2705 sp002690045	Single	SemiBin	XB	XB5.6
XB_MAG1012	78.94	8.74	2835553	146667	47.2	92.03	1638	No	No	No	23	Medium-quality draft	d__Archaea;p__Thermoplasmatota;c__Poseidoniia;o__Poseidoniales;f__Thalassarchaeaceae;g__MGIIb-P;s__MGIIb-P sp022449845	Single	SemiBin	XB	XB5.6
XB_MAG1013	51.97	2.56	2878557	133205	59.7	95.17	1279	No	No	No	17	Medium-quality draft	d__Bacteria;p__Pseudomonadota;c__Gammaproteobacteria;o__Pseudomonadales;f__Pseudohongiellaceae;g__UBA9145;s__UBA9145 sp002712055	Single	SemiBin	XB	XB5.6
XB_MAG1014	50.6	2.11	2911422	46291	57.3	94.91	1490	No	No	No	20	Medium-quality draft	d__Bacteria;p__Latescibacterota;c__UBA2968;o__UBA8231;f__UBA8231;g__UBA12574;s__UBA12574 sp002712305	Single	SemiBin	XB	XB5.6
XB_MAG1015	50.76	2.14	1849498	231659	59.3	95	1218	Yes	No	Yes	43	Medium-quality draft	d__Bacteria;p__Pseudomonadota;c__Gammaproteobacteria;o__Pseudomonadales;f__Alcanivoracaceae;g__Alcanivorax;s__Alcanivorax sp900107995	Single	SemiBin	XB	XB5.6
XB_MAG1016	56.12	3.23	2306847	68780	53.3	95.14	1023	Yes	No	No	20	Medium-quality draft	d__Bacteria;p__Planctomycetota;c__Planctomycetia;o__Planctomycetales;f__Planctomycetaceae;g__UBA8437;s__	Single	SemiBin	XB	XB5.6
XB_MAG1017	56.1	3.2	3237240	164422	47.6	95.34	1258	Yes	No	Yes	39	Medium-quality draft	d__Bacteria;p__Pseudomonadota;c__Gammaproteobacteria;o__Enterobacterales_A;f__Alteromonadaceae;g__Alteromonas;s__Alteromonas macleodii	Single	SemiBin	XB	XB5.6
XB_MAG1018	61.43	4.33	3847545	78710	35.5	93.72	722	Yes	No	No	12	Medium-quality draft	d__Bacteria;p__Chloroflexota;c__Dehalococcoidia;o__UBA3495;f__UBA3495;g__UBA9611;s__UBA9611 sp002697005	Single	MetaBinner	XB	XB5.7
XB_MAG1019	58.15	3.85	3426458	437614	58.7	95.39	943	No	No	No	35	Medium-quality draft	d__Bacteria;p__Chloroflexota;c__Anaerolineae;o__Anaerolineales;f__UBA11657;g__UBA11657;s__UBA11657 sp913040765	Single	MetaBinner	XB	XB5.7
XB_MAG102	84.3	0.32	3632810	248760	52.5	95.67	1221	Yes	No	No	37	Medium-quality draft	d__Bacteria;p__Pseudomonadota;c__Gammaproteobacteria;o__Pseudomonadales;f__Pseudohongiellaceae;g__UBA9145;s__UBA9145 sp019654215	Co-assembled	SemiBin	XB	XB1.1, XB6.1, XB8.1, XB10.1, XB16.1, XB17.1, XB19.1, XB20.1, XB2.1, XB2.2, XB2.5, XB2.6, XB2.7, XB2.8, XB2.9, XB2.10, XB3.1, XB3.2, XB3.3, XB3.4, XB3.5, XB3.6, XB3.7, XB3.8, XB3.9, XB3.10, XB4.1, XB4.2, XB4.3, XB4.4, XB5.1, XB5.2, XB5.3, XB5.4, XB5.5, XB5.6, XB5.7, XB5.8, XB5.9, XB5.10
XB_MAG1020	57.39	4.16	3748238	286519	43.7	94.83	2119	No	No	No	24	Medium-quality draft	d__Archaea;p__Thermoplasmatota;c__Poseidoniia;o__MGIII;f__CG-Epi1;g__UBA8886;s__UBA8886 sp002687355	Single	MetaBinner	XB	XB5.7
XB_MAG1021	54.22	3.45	4411820	69225	34.5	92.59	756	Yes	No	No	20	Medium-quality draft	d__Bacteria;p__Pseudomonadota;c__Alphaproteobacteria;o__UBA8558;f__UBA8558;g__UBA8558;s__UBA8558 sp002712065	Single	MetaBinner	XB	XB5.7
XB_MAG1022	60.87	4.13	2903495	76870	55.8	92.3	3124	No	No	No	35	Medium-quality draft	d__Bacteria;p__Bacteroidota;c__Bacteroidia;o__Flavobacteriales;f__Flavobacteriaceae;g__Leeuwenhoekiella;s__Leeuwenhoekiella palythoae	Single	MetaBinner	XB	XB5.7
XB_MAG1023	58.2	4.29	2190343	49489	59.3	88.29	3134	Yes	No	No	36	Medium-quality draft	d__Archaea;p__Thermoplasmatota;c__Poseidoniia;o__MGIII;f__CG-Epi1;g__CG-Epi1;s__	Single	MetaBinner	XB	XB5.7
XB_MAG1024	57.26	3.76	5172493	97949	30	95.79	1011	No	No	No	12	Medium-quality draft	d__Bacteria;p__Pseudomonadota;c__Gammaproteobacteria;o__Pseudomonadales;f__HTCC2089;g__UBA11889;s__	Single	MetaBinner	XB	XB5.7
XB_MAG1025	60.72	4.8	4521610	169376	55.1	91.38	1592	Yes	No	No	51	Medium-quality draft	d__Bacteria;p__Acidobacteriota;c__UBA890;o__UBA890;f__UBA890;g__UBA890;s__	Single	MetaBinner	XB	XB5.7
XB_MAG1026	50.08	2.2	2519612	51420	46.6	90.5	2029	No	No	No	22	Medium-quality draft	d__Archaea;p__Thermoplasmatota;c__Poseidoniia;o__Poseidoniales;f__Thalassarchaeaceae;g__Thalassarchaeum;s__Thalassarchaeum betae_B	Single	MetaBinner	XB	XB5.7
XB_MAG1027	51.88	2.45	2477852	11108	31.8	97.19	581	No	No	No	15	Medium-quality draft	d__Bacteria;p__Actinomycetota;c__Acidimicrobiia;o__Acidimicrobiales;f__TK06;g__UBA6944;s__UBA6944 sp002721305	Single	MetaBinner	XB	XB5.7
XB_MAG1028	53.79	3.45	2261117	48732	66.7	89.8	1898	No	No	No	10	Medium-quality draft	d__Bacteria;p__Pseudomonadota;c__Gammaproteobacteria;o__Pseudomonadales;f__Pseudohongiellaceae;g__UBA9145;s__UBA9145 sp002712055	Single	MetaDecoder	XB	XB5.7
XB_MAG1029	61.17	4.37	4396616	34766	34.9	94.8	1193	No	No	No	20	Medium-quality draft	d__Bacteria;p__SAR324;c__SAR324;o__SAR324;f__NAC60-12;g__Arctic96AD-7;s__Arctic96AD-7 sp002685535	Single	MetaDecoder	XB	XB5.7
XB_MAG103	90.65	1.64	4269788	71883	53.6	92.59	1747	Yes	No	No	20	High-quality draft	d__Bacteria;p__Actinomycetota;c__Acidimicrobiia;o__Acidimicrobiales;f__MedAcidi-G1;g__S20-B6;s__S20-B6 sp002699725	Co-assembled	SemiBin	XB	XB1.1, XB6.1, XB8.1, XB10.1, XB16.1, XB17.1, XB19.1, XB20.1, XB2.1, XB2.2, XB2.5, XB2.6, XB2.7, XB2.8, XB2.9, XB2.10, XB3.1, XB3.2, XB3.3, XB3.4, XB3.5, XB3.6, XB3.7, XB3.8, XB3.9, XB3.10, XB4.1, XB4.2, XB4.3, XB4.4, XB5.1, XB5.2, XB5.3, XB5.4, XB5.5, XB5.6, XB5.7, XB5.8, XB5.9, XB5.10
XB_MAG1030	71	6.96	5774696	34535	62.4	89.45	3651	No	No	No	33	Medium-quality draft	d__Archaea;p__Thermoplasmatota;c__Poseidoniia;o__Poseidoniales;f__Thalassarchaeaceae;g__Thalassarchaeum;s__	Single	MetaDecoder	XB	XB5.7
XB_MAG1031	52.07	2.67	4423313	118571	60.5	91.63	2153	No	No	No	13	Medium-quality draft	d__Bacteria;p__Pseudomonadota;c__Gammaproteobacteria;o__Pseudomonadales;f__Halomonadaceae;g__Halomonas;s__Halomonas aquamarina	Single	MetaDecoder	XB	XB5.7
XB_MAG1032	56.06	3.47	5357951	16284	55.8	92.84	1614	Yes	Yes	Yes	31	Medium-quality draft	d__Bacteria;p__Pseudomonadota;c__Gammaproteobacteria;o__Arenicellales;f__UBA868;g__REDSEA-S09-B13;s__	Single	MetaDecoder	XB	XB5.7
XB_MAG1033	52.68	3.2	3417156	151745	42	87.48	3441	No	No	No	19	Medium-quality draft	d__Bacteria;p__Planctomycetota;c__Planctomycetia;o__Planctomycetales;f__Planctomycetaceae;g__UBA8437;s__	Single	MetaDecoder	XB	XB5.7
XB_MAG1034	60.23	4.27	1275206	33957	69	93.57	1755	Yes	No	No	29	Medium-quality draft	d__Bacteria;p__Pseudomonadota;c__Gammaproteobacteria;o__Enterobacterales_A;f__Alteromonadaceae;g__Alteromonas;s__Alteromonas macleodii	Single	MetaDecoder	XB	XB5.7
XB_MAG1035	50.22	2.17	3975373	38408	55.2	91.68	2511	No	No	No	54	Medium-quality draft	d__Archaea;p__Thermoproteota;c__Nitrososphaeria;o__Nitrososphaerales;f__Nitrosopumilaceae;g__Nitrosopelagicus;s__	Single	MetaDecoder	XB	XB5.7
XB_MAG1036	56.34	3.3	3294323	39683	31	93.79	1521	No	No	No	11	Medium-quality draft	d__Bacteria;p__Marinisomatota;c__Marinisomatia;o__Marinisomatales;f__Marinisomataceae;g__Marinisoma;s__	Single	MetaDecoder	XB	XB5.7
XB_MAG1037	55.53	3.51	3266061	23174	31.2	96.47	978	No	No	No	25	Medium-quality draft	d__Bacteria;p__Pseudomonadota;c__Alphaproteobacteria;o__MED-G09;f__MED-G09;g__GCA-002731945;s__	Single	MetaDecoder	XB	XB5.7
XB_MAG1038	52.35	2.59	2790192	169374	29.7	96.4	1041	No	No	No	19	Medium-quality draft	d__Bacteria;p__Actinomycetota;c__Acidimicrobiia;o__Acidimicrobiales;f__MedAcidi-G1;g__S20-B6;s__S20-B6 sp002699725	Single	MetaDecoder	XB	XB5.7
XB_MAG1039	56.59	3.57	4343086	43011	39.1	88.84	2012	Yes	No	No	14	Medium-quality draft	d__Bacteria;p__Pseudomonadota;c__Gammaproteobacteria;o__Arenicellales;f__UBA868;g__UBA9619;s__	Single	MetaDecoder	XB	XB5.7
XB_MAG104	86.32	0.91	1611976	36699	44.7	95.6	1535	Yes	No	No	31	Medium-quality draft	d__Bacteria;p__Pseudomonadota;c__Gammaproteobacteria;o__Pseudomonadales;f__UBA7434;g__UBA7434;s__	Co-assembled	SemiBin	XB	XB1.1, XB6.1, XB8.1, XB10.1, XB16.1, XB17.1, XB19.1, XB20.1, XB2.1, XB2.2, XB2.5, XB2.6, XB2.7, XB2.8, XB2.9, XB2.10, XB3.1, XB3.2, XB3.3, XB3.4, XB3.5, XB3.6, XB3.7, XB3.8, XB3.9, XB3.10, XB4.1, XB4.2, XB4.3, XB4.4, XB5.1, XB5.2, XB5.3, XB5.4, XB5.5, XB5.6, XB5.7, XB5.8, XB5.9, XB5.10
XB_MAG1040	51.18	2.59	3040280	25237	64.9	95.83	575	No	No	No	18	Medium-quality draft	d__Bacteria;p__Latescibacterota;c__UBA2968;o__UBA8231;f__UBA8231;g__UBA12574;s__UBA12574 sp002712305	Single	SemiBin	XB	XB5.7
XB_MAG1041	50.26	2.4	3006812	39526	42.6	91.35	3163	No	No	No	41	Medium-quality draft	d__Bacteria;p__Pseudomonadota;c__Gammaproteobacteria;o__Woeseiales;f__Woeseiaceae;g__SZUA-117;s__	Single	SemiBin	XB	XB5.7
XB_MAG1042	68.96	7.29	1174133	18459	32.3	96.03	1802	No	No	No	38	Medium-quality draft	d__Bacteria;p__Pseudomonadota;c__Gammaproteobacteria;o__UBA6522;f__UBA6522;g__CAJWKT01;s__	Single	SemiBin	XB	XB5.7
XB_MAG1043	53.59	3.3	3513371	161475	32.2	96.55	747	No	No	No	19	Medium-quality draft	d__Bacteria;p__Pseudomonadota;c__Alphaproteobacteria;o__Sphingomonadales;f__Sphingomonadaceae;g__Qipengyuania;s__Qipengyuania flava	Single	SemiBin	XB	XB5.7
XB_MAG1044	60.69	5.3	3010821	10124	33.3	96.15	1278	No	No	No	35	Medium-quality draft	d__Bacteria;p__Nitrospinota;c__Nitrospinia;o__Nitrospinales;f__Nitrospinaceae;g__UBA8687;s__	Single	SemiBin	XB	XB5.7
XB_MAG1045	56.11	3.45	2355626	17023	31.3	95	1298	Yes	Yes	Yes	28	Medium-quality draft	d__Bacteria;p__Pseudomonadota;c__Gammaproteobacteria;o__Pseudomonadales;f__DSM-6294;g__Oleibacter;s__Oleibacter sp002331105	Single	SemiBin	XB	XB5.7
XB_MAG1046	51.11	2.8	3643461	26362	47.9	94.02	1364	No	No	No	18	Medium-quality draft	d__Archaea;p__Thermoplasmatota;c__Poseidoniia;o__Poseidoniales;f__Thalassarchaeaceae;g__MGIIb-O1;s__MGIIb-O1 sp022449345	Single	SemiBin	XB	XB5.7
XB_MAG1047	53.01	3.45	3435818	28214	46.8	94.41	1158	No	No	No	12	Medium-quality draft	d__Bacteria;p__Marinisomatota;c__Marinisomatia;o__Marinisomatales;f__UBA1611;g__UBA2134;s__UBA2134 sp002471805	Single	SemiBin	XB	XB5.7
XB_MAG1048	51.11	2.56	3002185	44274	59.7	91.9	1893	No	No	No	29	Medium-quality draft	d__Archaea;p__Thermoplasmatota;c__Poseidoniia;o__Poseidoniales;f__Thalassarchaeaceae;g__Thalassarchaeum;s__Thalassarchaeum betae_B	Single	SemiBin	XB	XB5.7
XB_MAG1049	69.91	6.68	2087844	121979	27.7	96.14	1347	Yes	Yes	Yes	29	Medium-quality draft	d__Bacteria;p__Planctomycetota;c__UBA8108;o__UBA8108;f__UBA8108;g__UBA8108;s__	Single	SemiBin	XB	XB5.7
XB_MAG105	86.87	0.97	3524160	51638	54.6	92.21	1189	No	No	No	27	Medium-quality draft	d__Bacteria;p__Latescibacterota;c__UBA2968;o__UBA8231;f__UBA8231;g__GCA-2724215;s__	Co-assembled	SemiBin	XB	XB1.1, XB6.1, XB8.1, XB10.1, XB16.1, XB17.1, XB19.1, XB20.1, XB2.1, XB2.2, XB2.5, XB2.6, XB2.7, XB2.8, XB2.9, XB2.10, XB3.1, XB3.2, XB3.3, XB3.4, XB3.5, XB3.6, XB3.7, XB3.8, XB3.9, XB3.10, XB4.1, XB4.2, XB4.3, XB4.4, XB5.1, XB5.2, XB5.3, XB5.4, XB5.5, XB5.6, XB5.7, XB5.8, XB5.9, XB5.10
XB_MAG1050	57	3.83	4219056	264311	33.5	96.56	948	Yes	No	No	18	Medium-quality draft	d__Bacteria;p__Actinomycetota;c__Acidimicrobiia;o__Acidimicrobiales;f__MedAcidi-G1;g__UBA9410;s__	Single	MetaBinner	XB	XB5.8
XB_MAG1051	52.61	2.75	2070444	54703	53.5	93.21	3137	No	Yes	Yes	40	Medium-quality draft	d__Bacteria;p__Chloroflexota;c__Anaerolineae;o__Anaerolineales;f__UBA11657;g__UBA11657;s__UBA11657 sp913040765	Single	MetaBinner	XB	XB5.8
XB_MAG1052	53.96	3.73	4259586	19074	32.3	96.71	932	No	No	No	13	Medium-quality draft	d__Bacteria;p__Bacteroidota;c__Bacteroidia;o__Flavobacteriales;f__Flavobacteriaceae;g__Leeuwenhoekiella;s__Leeuwenhoekiella palythoae	Single	MetaBinner	XB	XB5.8
XB_MAG1053	58.97	4.56	5417637	739729	30	96.44	1024	Yes	No	No	31	Medium-quality draft	d__Bacteria;p__Pseudomonadota;c__Gammaproteobacteria;o__Pseudomonadales;f__Halomonadaceae;g__Halomonas;s__Halomonas litopenaei_A	Single	MetaBinner	XB	XB5.8
XB_MAG1054	54	3.42	1223966	47392	31.9	95.58	927	Yes	Yes	Yes	25	Medium-quality draft	d__Archaea;p__Thermoplasmatota;c__Poseidoniia;o__MGIII;f__CG-Epi1;g__UBA8886;s__UBA8886 sp002687355	Single	MetaBinner	XB	XB5.8
XB_MAG1055	66.75	6.44	3753316	204356	52.4	89.62	2012	No	No	No	18	Medium-quality draft	d__Bacteria;p__Chloroflexota;c__Dehalococcoidia;o__UBA3495;f__UBA3495;g__UBA9611;s__UBA9611 sp002697005	Single	MetaBinner	XB	XB5.8
XB_MAG1056	53.85	3.53	2216991	34241	42.8	95.43	1846	Yes	Yes	No	43	Medium-quality draft	d__Bacteria;p__Planctomycetota;c__Planctomycetia;o__Pirellulales;f__UBA7805;g__;s__	Single	MetaBinner	XB	XB5.8
XB_MAG1057	59.12	4.69	3737755	85254	34.9	96.33	1446	No	No	Yes	28	Medium-quality draft	d__Bacteria;p__Planctomycetota;c__UBA8108;o__UBA8108;f__UBA8108;g__UBA8108;s__	Single	MetaDecoder	XB	XB5.8
XB_MAG1058	52.05	3.3	2412160	63130	32.1	95.89	923	No	No	No	14	Medium-quality draft	d__Bacteria;p__Acidobacteriota;c__Vicinamibacteria;o__Vicinamibacterales;f__UBA8438;g__DTWD01;s__	Single	MetaDecoder	XB	XB5.8
XB_MAG1059	53.14	3.29	1473239	53549	42.1	94.93	2723	No	No	No	34	Medium-quality draft	d__Bacteria;p__Actinomycetota;c__Acidimicrobiia;o__Acidimicrobiales;f__MedAcidi-G1;g__S20-B6;s__S20-B6 sp002699725	Single	MetaDecoder	XB	XB5.8
XB_MAG106	91.84	1.9	1842319	67504	35	96.39	1262	No	No	No	18	High-quality draft	d__Bacteria;p__Latescibacterota;c__UBA2968;o__UBA8231;f__UBA8231;g__GCA-2693325;s__	Co-assembled	SemiBin	XB	XB1.1, XB6.1, XB8.1, XB10.1, XB16.1, XB17.1, XB19.1, XB20.1, XB2.1, XB2.2, XB2.5, XB2.6, XB2.7, XB2.8, XB2.9, XB2.10, XB3.1, XB3.2, XB3.3, XB3.4, XB3.5, XB3.6, XB3.7, XB3.8, XB3.9, XB3.10, XB4.1, XB4.2, XB4.3, XB4.4, XB5.1, XB5.2, XB5.3, XB5.4, XB5.5, XB5.6, XB5.7, XB5.8, XB5.9, XB5.10
XB_MAG1060	62.6	5.31	3643992	47799	42.4	95.59	1518	Yes	No	No	33	Medium-quality draft	d__Bacteria;p__Pseudomonadota;c__Alphaproteobacteria;o__UBA8558;f__UBA8558;g__UBA8558;s__UBA8558 sp002712065	Single	MetaDecoder	XB	XB5.8
XB_MAG1061	66.69	6.51	3059588	22208	51.4	89.03	2262	No	No	No	18	Medium-quality draft	d__Bacteria;p__Pseudomonadota;c__Gammaproteobacteria;o__Arenicellales;f__UBA868;g__REDSEA-S09-B13;s__REDSEA-S09-B13 sp002731295	Single	MetaDecoder	XB	XB5.8
XB_MAG1062	71.39	7.15	1605679	8719	34.9	96.52	1351	Yes	No	No	28	Medium-quality draft	d__Bacteria;p__Pseudomonadota;c__Gammaproteobacteria;o__Enterobacterales_A;f__Alteromonadaceae;g__Alteromonas;s__Alteromonas macleodii	Single	MetaDecoder	XB	XB5.8
XB_MAG1063	51.33	3.45	2501610	35278	30.3	96.84	987	Yes	No	No	9	Medium-quality draft	d__Bacteria;p__Planctomycetota;c__UBA8108;o__UBA8108;f__UBA8108;g__UBA8108;s__	Single	MetaDecoder	XB	XB5.8
XB_MAG1064	54.91	3.85	4043847	23268	61.2	92.61	1790	No	No	No	16	Medium-quality draft	d__Bacteria;p__Verrucomicrobiota;c__Verrucomicrobiae;o__Verrucomicrobiales;f__DEV007;g__EC70;s__EC70 sp013213965	Single	MetaDecoder	XB	XB5.8
XB_MAG1065	54.31	3.45	3661869	14723	37	94.67	1413	No	No	No	20	Medium-quality draft	d__Bacteria;p__Marinisomatota;c__Marinisomatia;o__Marinisomatales;f__UBA1611;g__UBA2134;s__UBA2134 sp002471805	Single	SemiBin	XB	XB5.8
XB_MAG1066	52.48	3.57	4488183	6046	29.4	96.93	1298	No	No	No	23	Medium-quality draft	d__Bacteria;p__Pseudomonadota;c__Alphaproteobacteria;o__MED-G09;f__MED-G09;g__GCA-002731945;s__	Single	SemiBin	XB	XB5.8
XB_MAG1067	50.07	3.07	2880488	37290	33.2	95.6	925	No	No	No	12	Medium-quality draft	d__Bacteria;p__Pseudomonadota;c__Gammaproteobacteria;o__Pseudomonadales;f__HTCC2089;g__UBA11889;s__UBA11889 sp002715785	Single	SemiBin	XB	XB5.8
XB_MAG1068	65.74	6.12	4123228	45359	43.6	91.86	1330	Yes	No	No	22	Medium-quality draft	d__Bacteria;p__Pseudomonadota;c__Gammaproteobacteria;o__Pseudomonadales;f__Pseudomonadaceae;g__Halopseudomonas;s__Halopseudomonas pachastrellae	Single	SemiBin	XB	XB5.8
XB_MAG1069	58.62	5.17	2570671	12302	42.4	89.89	2245	Yes	No	No	29	Medium-quality draft	d__Bacteria;p__Actinomycetota;c__Acidimicrobiia;o__Acidimicrobiales;f__TK06;g__UBA2110;s__UBA2110 sp002388005	Single	SemiBin	XB	XB5.8
XB_MAG107	87.11	0.89	2329473	33048	34.7	96.18	1349	No	No	No	23	Medium-quality draft	d__Bacteria;p__Bacteroidota;c__Bacteroidia;o__Flavobacteriales;f__Crocinitomicaceae;g__UBA952;s__UBA952 sp011522905	Co-assembled	SemiBin	XB	XB1.1, XB6.1, XB8.1, XB10.1, XB16.1, XB17.1, XB19.1, XB20.1, XB2.1, XB2.2, XB2.5, XB2.6, XB2.7, XB2.8, XB2.9, XB2.10, XB3.1, XB3.2, XB3.3, XB3.4, XB3.5, XB3.6, XB3.7, XB3.8, XB3.9, XB3.10, XB4.1, XB4.2, XB4.3, XB4.4, XB5.1, XB5.2, XB5.3, XB5.4, XB5.5, XB5.6, XB5.7, XB5.8, XB5.9, XB5.10
XB_MAG1070	50.04	2.97	3504523	24352	54.4	94.32	2549	Yes	No	No	39	Medium-quality draft	d__Bacteria;p__Pseudomonadota;c__Gammaproteobacteria;o__Pseudomonadales;f__DSM-6294;g__Oleibacter;s__Oleibacter sp002331105	Single	SemiBin	XB	XB5.8
XB_MAG1071	53.79	3.45	2118636	29488	31	96.45	1024	No	No	No	32	Medium-quality draft	d__Bacteria;p__Marinisomatota;c__Marinisomatia;o__Marinisomatales;f__TCS55;g__GCA-002701945;s__GCA-002701945 sp002701785	Single	SemiBin	XB	XB5.8
XB_MAG1072	61.78	5.38	2898946	14961	31	94.81	1094	No	No	No	21	Medium-quality draft	d__Bacteria;p__Chloroflexota;c__Dehalococcoidia;o__UBA3495;f__UBA3495;g__UBA9611;s__UBA9611 sp009391975	Single	MetaBinner	XB	XB5.9
XB_MAG1073	65.39	6.08	3082258	12123	31.2	96.33	1093	Yes	No	No	32	Medium-quality draft	d__Bacteria;p__Pseudomonadota;c__Alphaproteobacteria;o__Sphingomonadales;f__Sphingomonadaceae;g__Qipengyuania;s__Qipengyuania flava	Single	MetaBinner	XB	XB5.9
XB_MAG1074	53.87	4.04	941351	14269	34.9	95.34	767	Yes	No	No	17	Medium-quality draft	d__Bacteria;p__Verrucomicrobiota;c__Verrucomicrobiae;o__Verrucomicrobiales;f__Akkermansiaceae;g__Roseibacillus_B;s__Roseibacillus_B sp003483645	Single	MetaBinner	XB	XB5.9
XB_MAG1075	51.75	3.3	4448326	19490	28.2	96.13	1167	No	No	No	12	Medium-quality draft	d__Archaea;p__Thermoplasmatota;c__Poseidoniia;o__MGIII;f__CG-Epi1;g__UBA8886;s__UBA8886 sp002731905	Single	MetaBinner	XB	XB5.9
XB_MAG1076	58.12	4.7	2430506	32501	29.1	96.2	1025	Yes	No	No	25	Medium-quality draft	d__Bacteria;p__Pseudomonadota;c__Gammaproteobacteria;o__Pseudomonadales;f__DSM-6294;g__Oleibacter;s__Oleibacter sp002331105	Single	MetaBinner	XB	XB5.9
XB_MAG1077	78.45	8.89	4277972	19648	39	94.38	1749	No	No	No	18	Medium-quality draft	d__Bacteria;p__Poribacteria;c__WGA-4E;o__WGA-4E;f__UBA9662;g__UBA9662;s__UBA9662 sp002697225	Single	MetaBinner	XB	XB5.9
XB_MAG1078	51.41	3.46	5836164	72599	59.1	91.11	2434	No	No	No	30	Medium-quality draft	d__Bacteria;p__Marinisomatota;c__Marinisomatia;o__Marinisomatales;f__TCS55;g__TCS55;s__TCS55 sp002716525	Single	MetaBinner	XB	XB5.9
XB_MAG1079	58.62	5.17	5845866	14165	34.7	96.98	970	No	No	No	28	Medium-quality draft	d__Bacteria;p__Actinomycetota;c__Acidimicrobiia;o__Acidimicrobiales;f__TK06;g__UBA2110;s__UBA2110 sp002388005	Single	MetaDecoder	XB	XB5.9
XB_MAG108	89.91	1.51	1449850	6287	29.3	96.36	699	No	No	No	8	Medium-quality draft	d__Bacteria;p__Bacteroidota;c__Bacteroidia;o__Flavobacteriales;f__UA16;g__UA16;s__UA16 sp002863125	Co-assembled	SemiBin	XB	XB1.1, XB6.1, XB8.1, XB10.1, XB16.1, XB17.1, XB19.1, XB20.1, XB2.1, XB2.2, XB2.5, XB2.6, XB2.7, XB2.8, XB2.9, XB2.10, XB3.1, XB3.2, XB3.3, XB3.4, XB3.5, XB3.6, XB3.7, XB3.8, XB3.9, XB3.10, XB4.1, XB4.2, XB4.3, XB4.4, XB5.1, XB5.2, XB5.3, XB5.4, XB5.5, XB5.6, XB5.7, XB5.8, XB5.9, XB5.10
XB_MAG1080	53.51	3.51	5649865	23365	33.9	96.47	1309	Yes	No	No	31	Medium-quality draft	d__Bacteria;p__Pseudomonadota;c__Gammaproteobacteria;o__Pseudomonadales;f__Pseudohongiellaceae;g__UBA9145;s__UBA9145 sp002694855	Single	MetaDecoder	XB	XB5.9
XB_MAG1081	53.1	3.45	2521946	20164	33.2	96.25	931	No	No	No	20	Medium-quality draft	d__Bacteria;p__Pseudomonadota;c__Gammaproteobacteria;o__Pseudomonadales;f__HTCC2089;g__UBA11889;s__UBA11889 sp002719135	Single	MetaDecoder	XB	XB5.9
XB_MAG1082	55.7	4.36	2701477	53700	43	93.76	2522	No	No	No	41	Medium-quality draft	d__Bacteria;p__Pseudomonadota;c__Gammaproteobacteria;o__Pseudomonadales;f__Oleiphilaceae;g__Marinobacter;s__	Single	MetaDecoder	XB	XB5.9
XB_MAG1083	63.82	6.52	2689256	27047	35.3	93.44	1249	Yes	No	No	22	Medium-quality draft	d__Bacteria;p__Pseudomonadota;c__Gammaproteobacteria;o__Pseudomonadales;f__Pseudohongiellaceae;g__UBA9145;s__UBA9145 sp002712055	Single	MetaDecoder	XB	XB5.9
XB_MAG1084	50.18	3.31	3156795	19651	42	87.7	3550	No	No	No	28	Medium-quality draft	d__Bacteria;p__Pseudomonadota;c__Gammaproteobacteria;o__Pseudomonadales;f__Oleiphilaceae;g__Marinobacter;s__	Single	MetaDecoder	XB	XB5.9
XB_MAG1085	78.12	9.27	4234096	6130	55.1	94.22	2412	Yes	No	No	37	Medium-quality draft	d__Bacteria;p__Acidobacteriota;c__Vicinamibacteria;o__Vicinamibacterales;f__UBA823;g__UBA11600;s__UBA11600 sp002717745	Single	MetaDecoder	XB	XB5.9
XB_MAG1086	61.99	6.59	3968518	107125	38	94.22	1145	Yes	No	No	15	Medium-quality draft	d__Bacteria;p__Acidobacteriota;c__Vicinamibacteria;o__Vicinamibacterales;f__UBA823;g__UBA8106;s__	Single	SemiBin	XB	XB5.9
XB_MAG1087	67.09	6.82	2320491	29448	32.7	96.87	841	No	No	No	28	Medium-quality draft	d__Bacteria;p__SAR324;c__SAR324;o__SAR324;f__NAC60-12;g__Arctic96AD-7;s__Arctic96AD-7 sp002082305	Single	SemiBin	XB	XB5.9
XB_MAG1088	50.93	3.06	2234217	22022	43	92	2035	Yes	No	No	47	Medium-quality draft	d__Bacteria;p__Pseudomonadota;c__Gammaproteobacteria;o__Pseudomonadales;f__Halomonadaceae;g__Halomonas;s__Halomonas aquamarina	Single	SemiBin	XB	XB5.9
XB_MAG1089	54.84	3.96	3687268	42171	35.7	95.6	1500	Yes	No	No	21	Medium-quality draft	d__Bacteria;p__Bacteroidota;c__Bacteroidia;o__Cytophagales;f__MED-G16;g__;s__	Single	SemiBin	XB	XB5.9
XB_MAG109	93.68	2.32	3355572	51043	62	92.02	2420	No	No	No	39	High-quality draft	d__Archaea;p__Thermoplasmatota;c__Poseidoniia;o__Poseidoniales;f__Poseidoniaceae;g__MGIIa-I;s__	Co-assembled	SemiBin	XB	XB1.1, XB6.1, XB8.1, XB10.1, XB16.1, XB17.1, XB19.1, XB20.1, XB2.1, XB2.2, XB2.5, XB2.6, XB2.7, XB2.8, XB2.9, XB2.10, XB3.1, XB3.2, XB3.3, XB3.4, XB3.5, XB3.6, XB3.7, XB3.8, XB3.9, XB3.10, XB4.1, XB4.2, XB4.3, XB4.4, XB5.1, XB5.2, XB5.3, XB5.4, XB5.5, XB5.6, XB5.7, XB5.8, XB5.9, XB5.10
XB_MAG1090	51.45	3.76	6415235	138568	58.8	93.9	2074	No	No	No	24	Medium-quality draft	d__Bacteria;p__Actinomycetota;c__Acidimicrobiia;o__Acidimicrobiales;f__MedAcidi-G1;g__S20-B6;s__S20-B6 sp002699725	Single	SemiBin	XB	XB5.9
XB_MAG1091	78.58	8.79	3985742	33576	47.6	93.7	1620	Yes	No	No	32	Medium-quality draft	d__Bacteria;p__Marinisomatota;c__Marinisomatia;o__Marinisomatales;f__UBA1611;g__TMED80;s__	Single	SemiBin	XB	XB5.9
XB_MAG1092	58.22	5.28	2721295	35497	35.3	95.44	1065	No	No	No	10	Medium-quality draft	d__Bacteria;p__Marinisomatota;c__Marinisomatia;o__Marinisomatales;f__Marinisomataceae;g__Marinisoma;s__Marinisoma sp913045065	Single	SemiBin	XB	XB5.9
XB_MAG1093	52.3	3.55	3865925	13545	39.3	94.3	1079	No	No	Yes	16	Medium-quality draft	d__Bacteria;p__Acidobacteriota;c__UBA890;o__UBA890;f__UBA890;g__UBA890;s__UBA890 sp002722645	Single	SemiBin	XB	XB5.9
XB_MAG1094	51.55	3.42	3163400	9135	54.8	90.91	1593	No	No	No	18	Medium-quality draft	d__Bacteria;p__Pseudomonadota;c__Gammaproteobacteria;o__Enterobacterales_A;f__Alteromonadaceae;g__Alteromonas;s__Alteromonas macleodii	Single	SemiBin	XB	XB5.9
XB_MAG1095	65.86	7.05	3049939	28512	32.8	97.42	732	No	No	No	18	Medium-quality draft	d__Bacteria;p__Gemmatimonadota;c__Gemmatimonadetes;o__Longimicrobiales;f__UBA6960;g__UBA1138;s__UBA1138 sp002313925	Single	SemiBin	XB	XB5.9
XB_MAG1096	51.29	3.75	4170370	25023	33.3	96.74	1094	Yes	No	Yes	28	Medium-quality draft	d__Bacteria;p__Chloroflexota;c__Dehalococcoidia;o__UBA3495;f__UBA3495;g__UBA11650;s__UBA11650 sp002708395	Single	SemiBin	XB	XB5.9
XB_MAG1097	56.39	5.56	2373685	14176	35.8	97.31	807	No	No	No	17	Medium-quality draft	d__Bacteria;p__Marinisomatota;c__Marinisomatia;o__Marinisomatales;f__TCS55;g__GCA-002701945;s__	Single	SemiBin	XB	XB5.9
XB_MAG1098	50.21	3.35	3698742	130216	61.5	92.64	2140	No	No	No	24	Medium-quality draft	d__Bacteria;p__Bacteroidota;c__Bacteroidia;o__Flavobacteriales;f__Flavobacteriaceae;g__Leeuwenhoekiella;s__Leeuwenhoekiella palythoae	Single	SemiBin	XB	XB5.9
XB_MAG1099	72.94	8.4	2226145	9184	32.8	96.59	726	No	No	No	15	Medium-quality draft	d__Bacteria;p__Marinisomatota;c__Marinisomatia;o__Marinisomatales;f__UBA1611;g__GCA-002717915;s__GCA-002717915 sp002717915	Single	SemiBin	XB	XB5.9
XB_MAG11	98.28	0	1412756	13841	30.2	96.39	717	No	No	No	13	High-quality draft	d__Bacteria;p__Actinomycetota;c__Actinomycetia;o__Propionibacteriales;f__Nocardioidaceae;g__Nocardioides;s__	Co-assembled	SemiBin	XB	XB1.1, XB6.1, XB8.1, XB10.1, XB16.1, XB17.1, XB19.1, XB20.1, XB2.1, XB2.2, XB2.5, XB2.6, XB2.7, XB2.8, XB2.9, XB2.10, XB3.1, XB3.2, XB3.3, XB3.4, XB3.5, XB3.6, XB3.7, XB3.8, XB3.9, XB3.10, XB4.1, XB4.2, XB4.3, XB4.4, XB5.1, XB5.2, XB5.3, XB5.4, XB5.5, XB5.6, XB5.7, XB5.8, XB5.9, XB5.10
XB_MAG110	90.56	1.89	2694788	58889	36.5	95.71	1427	No	No	No	25	High-quality draft	d__Bacteria;p__SAR324;c__SAR324;o__SAR324;f__NAC60-12;g__UBA1014;s__UBA1014 sp002683785	Co-assembled	SemiBin	XB	XB1.1, XB6.1, XB8.1, XB10.1, XB16.1, XB17.1, XB19.1, XB20.1, XB2.1, XB2.2, XB2.5, XB2.6, XB2.7, XB2.8, XB2.9, XB2.10, XB3.1, XB3.2, XB3.3, XB3.4, XB3.5, XB3.6, XB3.7, XB3.8, XB3.9, XB3.10, XB4.1, XB4.2, XB4.3, XB4.4, XB5.1, XB5.2, XB5.3, XB5.4, XB5.5, XB5.6, XB5.7, XB5.8, XB5.9, XB5.10
XB_MAG1100	51.21	3.49	2770456	6534	63.1	89.11	2617	No	No	Yes	22	Medium-quality draft	d__Archaea;p__Thermoplasmatota;c__Poseidoniia;o__Poseidoniales;f__Thalassarchaeaceae;g__MGIIb-O3;s__	Single	SemiBin	XB	XB5.9
XB_MAG1101	63.07	6.53	941838	31359	29.4	96.92	1085	Yes	No	No	22	Medium-quality draft	d__Bacteria;p__Gemmatimonadota;c__Gemmatimonadetes;o__Longimicrobiales;f__UBA6960;g__UBA822;s__UBA822 sp002731735	Single	SemiBin	XB	XB5.9
XB_MAG1102	50.54	3.79	4288275	10605	38.3	88.31	2173	No	No	Yes	34	Medium-quality draft	d__Bacteria;p__Actinomycetota;c__Acidimicrobiia;o__Acidimicrobiales;f__MedAcidi-G1;g__UBA9410;s__UBA9410 sp022451505	Single	Vamb	XB	XB5.9
XB_MAG1103	60.17	5.52	1797305	31466	44.1	94.47	2069	No	No	Yes	38	Medium-quality draft	d__Bacteria;p__Pseudomonadota;c__Alphaproteobacteria;o__Parvibaculales;f__RS24;g__UBA7378;s__UBA7378 sp913020275	Single	MetaBinner	XB	XB6.1
XB_MAG1104	63.5	6.17	1348023	26780	33.1	96.16	1513	No	No	No	10	Medium-quality draft	d__Bacteria;p__Pseudomonadota;c__Alphaproteobacteria;o__Thalassobaculales;f__Thalassobaculaceae;g__TMED26;s__TMED26 sp002694075	Single	MetaBinner	XB	XB6.1
XB_MAG1105	51.13	3.45	3913454	41735	31.1	96.91	899	Yes	No	No	20	Medium-quality draft	d__Bacteria;p__SAR324;c__SAR324;o__SAR324;f__NAC60-12;g__UBA1014;s__UBA1014 sp001469005	Single	MetaBinner	XB	XB6.1
XB_MAG1106	64.86	7.22	3639647	15531	32.7	97	873	Yes	No	No	14	Medium-quality draft	d__Bacteria;p__Pseudomonadota;c__Gammaproteobacteria;o__Pseudomonadales;f__HTCC2089;g__RGAU01;s__	Single	MetaBinner	XB	XB6.1
XB_MAG1107	64.46	7.23	2434396	16312	52.9	92.61	2486	No	No	Yes	20	Medium-quality draft	d__Archaea;p__Thermoplasmatota;c__Poseidoniia;o__Poseidoniales;f__Poseidoniaceae;g__MGIIa-L3;s__MGIIa-L3 sp002694585	Single	MetaBinner	XB	XB6.1
XB_MAG1108	66.82	8.21	2124688	16552	64.3	91.44	2727	Yes	No	No	46	Medium-quality draft	d__Bacteria;p__Pseudomonadota;c__Gammaproteobacteria;o__Enterobacterales_A;f__Alteromonadaceae;g__Alteromonas;s__Alteromonas macleodii	Single	MetaBinner	XB	XB6.1
XB_MAG1109	64.63	6.4	2977378	9374	30.9	95.39	1338	No	No	No	31	Medium-quality draft	d__Bacteria;p__Pseudomonadota;c__Gammaproteobacteria;o__Pseudomonadales;f__HTCC2089;g__UBA4421;s__UBA4421 sp902565895	Single	MetaBinner	XB	XB6.1
XB_MAG111	83.91	0.43	1408777	39722	41.5	93.03	1628	No	No	No	28	Medium-quality draft	d__Archaea;p__Thermoplasmatota;c__Poseidoniia;o__Poseidoniales;f__Thalassarchaeaceae;g__;s__	Co-assembled	SemiBin	XB	XB1.1, XB6.1, XB8.1, XB10.1, XB16.1, XB17.1, XB19.1, XB20.1, XB2.1, XB2.2, XB2.5, XB2.6, XB2.7, XB2.8, XB2.9, XB2.10, XB3.1, XB3.2, XB3.3, XB3.4, XB3.5, XB3.6, XB3.7, XB3.8, XB3.9, XB3.10, XB4.1, XB4.2, XB4.3, XB4.4, XB5.1, XB5.2, XB5.3, XB5.4, XB5.5, XB5.6, XB5.7, XB5.8, XB5.9, XB5.10
XB_MAG1110	63.34	6.58	1571374	92272	41.3	95.51	1695	No	No	No	23	Medium-quality draft	d__Bacteria;p__Pseudomonadota;c__Gammaproteobacteria;o__Pseudomonadales;f__Halieaceae;g__Luminiphilus;s__Luminiphilus sp913045375	Single	MetaBinner	XB	XB6.1
XB_MAG1111	64.18	6.81	1493909	25089	38	89.31	1511	No	No	No	19	Medium-quality draft	d__Bacteria;p__Pseudomonadota;c__Alphaproteobacteria;o__Parvibaculales;f__RS24;g__Micropelagos;s__Micropelagos thuwalensis	Single	MetaBinner	XB	XB6.1
XB_MAG1112	57.82	5.11	2723781	20060	29.9	96.5	721	No	No	No	17	Medium-quality draft	d__Bacteria;p__Actinomycetota;c__Acidimicrobiia;o__Acidimicrobiales;f__UBA8592;g__UBA8592;s__UBA8592 sp002712415	Single	MetaBinner	XB	XB6.1
XB_MAG1113	55.35	5.12	2789755	7031	42.6	95.47	1649	Yes	No	No	32	Medium-quality draft	d__Bacteria;p__Actinomycetota;c__Acidimicrobiia;o__Acidimicrobiales;f__Ilumatobacteraceae;g__Casp-actino5;s__Casp-actino5 sp002727235	Single	MetaBinner	XB	XB6.1
XB_MAG1114	55.05	4.95	1349902	24351	42.5	91.73	2110	No	No	No	16	Medium-quality draft	d__Bacteria;p__Pseudomonadota;c__Alphaproteobacteria;o__UBA8366;f__UBA8366;g__UBA6544;s__UBA6544 sp002716125	Single	MetaCoAG	XB	XB6.1
XB_MAG1115	55.61	5.17	3847996	12250	67.5	90.89	2824	No	No	No	39	Medium-quality draft	d__Bacteria;p__Pseudomonadota;c__Alphaproteobacteria;o__Puniceispirillales;f__Puniceispirillaceae;g__UBA8309;s__UBA8309 sp001627655	Single	MetaCoAG	XB	XB6.1
XB_MAG1116	66.21	7.43	3636755	50512	32.5	95.99	1328	No	No	No	27	Medium-quality draft	d__Bacteria;p__Pseudomonadota;c__Alphaproteobacteria;o__Rhodobacterales;f__Rhodobacteraceae;g__Albimonas;s__	Single	MetaCoAG	XB	XB6.1
XB_MAG1117	50	3.45	1277745	19866	66.8	94.02	1333	No	No	No	16	Medium-quality draft	d__Bacteria;p__Planctomycetota;c__Planctomycetia;o__Pirellulales;f__Pirellulaceae;g__GCA-2862225;s__GCA-2862225 sp002862225	Single	MetaDecoder	XB	XB6.1
XB_MAG1118	58.38	5.45	1448078	40421	33.6	96.49	1376	No	No	No	23	Medium-quality draft	d__Archaea;p__Thermoplasmatota;c__Poseidoniia;o__Poseidoniales;f__Poseidoniaceae;g__Poseidonia;s__Poseidonia sp002725275	Single	MetaDecoder	XB	XB6.1
XB_MAG1119	54.33	4.42	1968261	8271	34.8	96.62	1056	No	No	No	29	Medium-quality draft	d__Bacteria;p__Bacteroidota;c__Bacteroidia;o__Flavobacteriales;f__Flavobacteriaceae;g__UBA8316;s__UBA8316 sp902619315	Single	SemiBin	XB	XB6.1
XB_MAG112	82.16	0	2183925	23879	31	97.46	782	No	No	No	21	Medium-quality draft	d__Bacteria;p__Bdellovibrionota;c__Bacteriovoracia;o__Bacteriovoracales;f__Bacteriovoracaceae;g__Halobacteriovorax_A;s__Halobacteriovorax_A sp002686115	Co-assembled	SemiBin	XB	XB1.1, XB6.1, XB8.1, XB10.1, XB16.1, XB17.1, XB19.1, XB20.1, XB2.1, XB2.2, XB2.5, XB2.6, XB2.7, XB2.8, XB2.9, XB2.10, XB3.1, XB3.2, XB3.3, XB3.4, XB3.5, XB3.6, XB3.7, XB3.8, XB3.9, XB3.10, XB4.1, XB4.2, XB4.3, XB4.4, XB5.1, XB5.2, XB5.3, XB5.4, XB5.5, XB5.6, XB5.7, XB5.8, XB5.9, XB5.10
XB_MAG1120	50.98	4.37	4645183	7861	41.1	95.57	1924	Yes	No	No	30	Medium-quality draft	d__Bacteria;p__Actinomycetota;c__Actinomycetia;o__Nanopelagicales;f__S36-B12;g__S36-B12;s__S36-B12 sp002694095	Single	SemiBin	XB	XB6.1
XB_MAG1121	64.34	6.63	2748714	12785	59.8	92.24	3235	No	No	Yes	40	Medium-quality draft	d__Bacteria;p__Verrucomicrobiota;c__Verrucomicrobiae;o__Opitutales;f__MB11C04;g__MB11C04;s__MB11C04 sp002692605	Single	SemiBin	XB	XB6.1
XB_MAG1122	55.98	5.98	2187624	16228	52.9	94.55	2369	Yes	No	No	40	Medium-quality draft	d__Bacteria;p__Bacteroidota;c__Bacteroidia;o__Flavobacteriales;f__Parvicellaceae;g__GCA-002727735;s__GCA-002727735 sp902536695	Single	SemiBin	XB	XB6.1
XB_MAG1123	51.19	4.31	2829753	7240	30.8	96.39	1146	No	No	No	32	Medium-quality draft	d__Archaea;p__Thermoplasmatota;c__Poseidoniia;o__MGIII;f__CG-Epi1;g__CG-Epi1;s__	Single	SemiBin	XB	XB6.1
XB_MAG1124	63.99	7.3	2786098	5729	33	96.09	1268	No	No	No	20	Medium-quality draft	d__Bacteria;p__Pseudomonadota;c__Alphaproteobacteria;o__Rhodobacterales;f__Rhodobacteraceae;g__Donghicola;s__	Single	SemiBin	XB	XB6.1
XB_MAG1125	68.03	7.44	1917252	30918	31.8	97.12	566	No	No	Yes	10	Medium-quality draft	d__Bacteria;p__Pseudomonadota;c__Gammaproteobacteria;o__Pseudomonadales;f__Pseudohongiellaceae;g__UBA9145;s__	Single	SemiBin	XB	XB6.1
XB_MAG1126	51.4	4.38	3853717	25749	39.7	91.34	3615	No	No	No	36	Medium-quality draft	d__Bacteria;p__Bdellovibrionota;c__Bdellovibrionia;o__Bdellovibrionales;f__UBA840;g__UBA6502;s__UBA6502 sp002436415	Single	SemiBin	XB	XB6.1
XB_MAG1127	57.89	6.34	3102472	17135	48.8	90.74	4132	No	No	No	42	Medium-quality draft	d__Bacteria;p__Bacteroidota;c__Bacteroidia;o__Flavobacteriales;f__Flavobacteriaceae;g__UBA724;s__UBA724 sp902566635	Single	MetaBinner	XB	XB8.1
XB_MAG1128	61.48	6.93	1044689	8801	36.3	94.89	1150	Yes	No	No	25	Medium-quality draft	d__Bacteria;p__Pseudomonadota;c__Alphaproteobacteria;o__Parvibaculales;f__RS24;g__UBA7378;s__UBA7378 sp913020275	Single	MetaBinner	XB	XB8.1
XB_MAG1129	57.23	5.49	4660508	8967	51.8	92.98	1189	Yes	No	No	8	Medium-quality draft	d__Archaea;p__Thermoplasmatota;c__Poseidoniia;o__Poseidoniales;f__Thalassarchaeaceae;g__MGIIb-N2;s__MGIIb-N2 sp002697105	Single	MetaBinner	XB	XB8.1
XB_MAG113	82.38	0.1	962961	151795	52.7	93.54	1444	No	No	No	8	Medium-quality draft	d__Bacteria;p__Bacteroidota;c__Bacteroidia;o__Flavobacteriales;f__Flavobacteriaceae;g__GCA-002728855;s__	Co-assembled	SemiBin	XB	XB1.1, XB6.1, XB8.1, XB10.1, XB16.1, XB17.1, XB19.1, XB20.1, XB2.1, XB2.2, XB2.5, XB2.6, XB2.7, XB2.8, XB2.9, XB2.10, XB3.1, XB3.2, XB3.3, XB3.4, XB3.5, XB3.6, XB3.7, XB3.8, XB3.9, XB3.10, XB4.1, XB4.2, XB4.3, XB4.4, XB5.1, XB5.2, XB5.3, XB5.4, XB5.5, XB5.6, XB5.7, XB5.8, XB5.9, XB5.10
XB_MAG1130	60.8	6.68	1585622	24636	60.7	92.12	2438	Yes	No	No	24	Medium-quality draft	d__Bacteria;p__Pseudomonadota;c__Alphaproteobacteria;o__Sphingomonadales;f__Sphingomonadaceae;g__Qipengyuania;s__Qipengyuania flava	Single	MetaBinner	XB	XB8.1
XB_MAG1131	58.63	6.1	2780024	19918	51.8	92.41	2554	No	No	No	28	Medium-quality draft	d__Bacteria;p__Pseudomonadota;c__Alphaproteobacteria;o__Thalassobaculales;f__Thalassobaculaceae;g__TMED26;s__TMED26 sp002694075	Single	MetaBinner	XB	XB8.1
XB_MAG1132	62.83	7.83	1976206	142730	64.5	89.45	3892	No	No	No	43	Medium-quality draft	d__Bacteria;p__Actinomycetota;c__Actinomycetia;o__Nanopelagicales;f__S36-B12;g__S36-B12;s__S36-B12 sp002694095	Single	MetaBinner	XB	XB8.1
XB_MAG1133	54.78	5.15	2304700	16554	42	92.56	1622	No	No	No	28	Medium-quality draft	d__Bacteria;p__Pseudomonadota;c__Alphaproteobacteria;o__Parvibaculales;f__RS24;g__Micropelagos;s__Micropelagos thuwalensis	Single	MetaBinner	XB	XB8.1
XB_MAG1134	56.32	5.88	2365835	16913	42.9	94.96	1362	Yes	No	No	6	Medium-quality draft	d__Bacteria;p__Planctomycetota;c__Planctomycetia;o__Pirellulales;f__Pirellulaceae;g__GCA-2862225;s__GCA-2862225 sp002862225	Single	MetaBinner	XB	XB8.1
XB_MAG1135	58.62	6.27	3882083	22359	45.9	90.82	2425	No	No	No	40	Medium-quality draft	d__Archaea;p__Thermoplasmatota;c__Poseidoniia;o__Poseidoniales;f__Poseidoniaceae;g__MGIIa-L1;s__	Single	MetaBinner	XB	XB8.1
XB_MAG1136	58.46	6.44	1991207	6220	38.8	95.71	957	No	No	No	19	Medium-quality draft	d__Bacteria;p__Actinomycetota;c__Acidimicrobiia;o__Acidimicrobiales;f__Ilumatobacteraceae;g__Casp-actino5;s__Casp-actino5 sp002727235	Single	MetaBinner	XB	XB8.1
XB_MAG1137	55.34	5.17	934785	91747	41.5	95.91	665	No	No	No	13	Medium-quality draft	d__Bacteria;p__SAR324;c__SAR324;o__SAR324;f__NAC60-12;g__UBA1014;s__UBA1014 sp001469005	Single	MetaCoAG	XB	XB8.1
XB_MAG1138	53.29	4.96	1296316	36118	41.7	95.47	1594	No	No	No	22	Medium-quality draft	d__Bacteria;p__Pseudomonadota;c__Gammaproteobacteria;o__Pseudomonadales;f__Halieaceae;g__Luminiphilus;s__Luminiphilus sp913045375	Single	MetaDecoder	XB	XB8.1
XB_MAG1139	50.38	4.95	4330897	70124	30.9	96.15	598	No	No	No	7	Medium-quality draft	d__Bacteria;p__Pseudomonadota;c__Gammaproteobacteria;o__Enterobacterales_A;f__Alteromonadaceae;g__Alteromonas;s__Alteromonas macleodii	Single	SemiBin	XB	XB8.1
XB_MAG114	90.09	1.91	3618253	12625	59.9	92.57	1978	Yes	No	Yes	32	High-quality draft	d__Bacteria;p__Latescibacterota;c__UBA2968;o__UBA8231;f__UBA8231;g__UBA12574;s__UBA12574 sp002712305	Co-assembled	SemiBin	XB	XB1.1, XB6.1, XB8.1, XB10.1, XB16.1, XB17.1, XB19.1, XB20.1, XB2.1, XB2.2, XB2.5, XB2.6, XB2.7, XB2.8, XB2.9, XB2.10, XB3.1, XB3.2, XB3.3, XB3.4, XB3.5, XB3.6, XB3.7, XB3.8, XB3.9, XB3.10, XB4.1, XB4.2, XB4.3, XB4.4, XB5.1, XB5.2, XB5.3, XB5.4, XB5.5, XB5.6, XB5.7, XB5.8, XB5.9, XB5.10
XB_MAG1140	62.33	7.43	1154376	107644	56.1	95.73	2564	Yes	No	No	37	Medium-quality draft	d__Bacteria;p__Verrucomicrobiota;c__Verrucomicrobiae;o__Opitutales;f__MB11C04;g__MB11C04;s__MB11C04 sp002692605	Single	SemiBin	XB	XB8.1
XB_MAG1141	59.17	5.87	4093293	11378	51.5	85.16	2105	No	No	No	27	Medium-quality draft	d__Bacteria;p__Actinomycetota;c__Acidimicrobiia;o__Acidimicrobiales;f__UBA8592;g__UBA8592;s__UBA8592 sp002712415	Single	SemiBin	XB	XB8.1
XB_MAG1142	52.19	4.59	2129991	60868	43.4	90.92	3927	No	No	No	40	Medium-quality draft	d__Bacteria;p__Pseudomonadota;c__Gammaproteobacteria;o__Pseudomonadales;f__Pseudohongiellaceae;g__UBA9145;s__	Single	SemiBin	XB	XB8.1
XB_MAG1143	54.56	6.06	2366354	14861	63.8	92.43	2864	No	No	No	45	Medium-quality draft	d__Archaea;p__Thermoplasmatota;c__Poseidoniia;o__Poseidoniales;f__Poseidoniaceae;g__MGIIa-L3;s__MGIIa-L3 sp002694585	Single	SemiBin	XB	XB8.1
XB_MAG1144	57.9	6.3	1170582	11738	52.9	93.14	1733	No	No	No	16	Medium-quality draft	d__Bacteria;p__Pseudomonadota;c__Gammaproteobacteria;o__Pseudomonadales;f__HTCC2089;g__UBA4421;s__UBA4421 sp902565895	Single	SemiBin	XB	XB8.1
XB_MAG1145	51.17	4.55	762143	12995	32.3	95.65	1238	No	No	No	25	Medium-quality draft	d__Bacteria;p__Pseudomonadota;c__Alphaproteobacteria;o__Thalassobaculales;f__Thalassobaculaceae;g__GCA-002701455;s__GCA-002701455 sp002690995	Single	SemiBin	XB	XB8.1
XB_MAG1146	59.3	6.23	3462403	8420	42.1	89.65	2062	No	No	Yes	19	Medium-quality draft	d__Bacteria;p__Pseudomonadota;c__Alphaproteobacteria;o__Puniceispirillales;f__Puniceispirillaceae;g__UBA8309;s__	Single	SemiBin	XB	XB8.1
XB_MAG1147	56.1	5.56	660685	12524	64	91.15	5064	No	No	No	43	Medium-quality draft	d__Archaea;p__Thermoplasmatota;c__Poseidoniia;o__Poseidoniales;f__Poseidoniaceae;g__Poseidonia;s__Poseidonia sp002725275	Single	SemiBin	XB	XB8.1
XB_MAG1148	51.67	5.6	1989876	21191	41.4	91.98	3466	Yes	No	No	39	Medium-quality draft	d__Bacteria;p__Chloroflexota;c__Dehalococcoidia;o__UBA3495;f__UBA3495;g__UBA11650;s__UBA11650 sp002708395	Co-assembled	MetaBAT2	XB	XB1.1, XB6.1, XB8.1, XB10.1, XB16.1, XB17.1, XB19.1, XB20.1, XB2.1, XB2.2, XB2.5, XB2.6, XB2.7, XB2.8, XB2.9, XB2.10, XB3.1, XB3.2, XB3.3, XB3.4, XB3.5, XB3.6, XB3.7, XB3.8, XB3.9, XB3.10, XB4.1, XB4.2, XB4.3, XB4.4, XB5.1, XB5.2, XB5.3, XB5.4, XB5.5, XB5.6, XB5.7, XB5.8, XB5.9, XB5.10
XB_MAG1149	63.18	8.08	3852736	8818	58.7	87.15	2669	Yes	No	No	46	Medium-quality draft	d__Bacteria;p__Pseudomonadota;c__Gammaproteobacteria;o__Pseudomonadales;f__Alcanivoracaceae;g__Alcanivorax;s__Alcanivorax venustensis	Co-assembled	MetaBAT2	XB	XB1.1, XB6.1, XB8.1, XB10.1, XB16.1, XB17.1, XB19.1, XB20.1, XB2.1, XB2.2, XB2.5, XB2.6, XB2.7, XB2.8, XB2.9, XB2.10, XB3.1, XB3.2, XB3.3, XB3.4, XB3.5, XB3.6, XB3.7, XB3.8, XB3.9, XB3.10, XB4.1, XB4.2, XB4.3, XB4.4, XB5.1, XB5.2, XB5.3, XB5.4, XB5.5, XB5.6, XB5.7, XB5.8, XB5.9, XB5.10
XB_MAG115	94.52	2.93	2472126	5500	46.6	95.29	1255	Yes	No	No	37	High-quality draft	d__Bacteria;p__Pseudomonadota;c__Alphaproteobacteria;o__Rhodospirillales_A;f__Casp-alpha2;g__Casp-alpha2;s__Casp-alpha2 sp002938075	Co-assembled	SemiBin	XB	XB1.1, XB6.1, XB8.1, XB10.1, XB16.1, XB17.1, XB19.1, XB20.1, XB2.1, XB2.2, XB2.5, XB2.6, XB2.7, XB2.8, XB2.9, XB2.10, XB3.1, XB3.2, XB3.3, XB3.4, XB3.5, XB3.6, XB3.7, XB3.8, XB3.9, XB3.10, XB4.1, XB4.2, XB4.3, XB4.4, XB5.1, XB5.2, XB5.3, XB5.4, XB5.5, XB5.6, XB5.7, XB5.8, XB5.9, XB5.10
XB_MAG1150	55.63	5.49	2254764	9385	52.5	95.4	1141	Yes	No	Yes	37	Medium-quality draft	d__Bacteria;p__Planctomycetota;c__UBA8108;o__UBA8108;f__UBA8108;g__UBA8108;s__UBA8108 sp002695115	Co-assembled	MetaBAT2	XB	XB1.1, XB6.1, XB8.1, XB10.1, XB16.1, XB17.1, XB19.1, XB20.1, XB2.1, XB2.2, XB2.5, XB2.6, XB2.7, XB2.8, XB2.9, XB2.10, XB3.1, XB3.2, XB3.3, XB3.4, XB3.5, XB3.6, XB3.7, XB3.8, XB3.9, XB3.10, XB4.1, XB4.2, XB4.3, XB4.4, XB5.1, XB5.2, XB5.3, XB5.4, XB5.5, XB5.6, XB5.7, XB5.8, XB5.9, XB5.10
XB_MAG1151	52.96	5.31	1318935	15980	49.2	91.12	3646	Yes	No	No	44	Medium-quality draft	d__Bacteria;p__Pseudomonadota;c__Alphaproteobacteria;o__Rhodospirillales_A;f__Thalassospiraceae;g__Thalassospira;s__Thalassospira povalilytica	Co-assembled	MetaBAT2	XB	XB1.1, XB6.1, XB8.1, XB10.1, XB16.1, XB17.1, XB19.1, XB20.1, XB2.1, XB2.2, XB2.5, XB2.6, XB2.7, XB2.8, XB2.9, XB2.10, XB3.1, XB3.2, XB3.3, XB3.4, XB3.5, XB3.6, XB3.7, XB3.8, XB3.9, XB3.10, XB4.1, XB4.2, XB4.3, XB4.4, XB5.1, XB5.2, XB5.3, XB5.4, XB5.5, XB5.6, XB5.7, XB5.8, XB5.9, XB5.10
XB_MAG1152	52.76	5.02	2276358	3933	33.3	93.93	889	Yes	No	No	24	Medium-quality draft	d__Bacteria;p__Bacteroidota;c__Bacteroidia;o__Flavobacteriales;f__UBA7312;g__GCA-2862585;s__	Co-assembled	MetaBAT2	XB	XB1.1, XB6.1, XB8.1, XB10.1, XB16.1, XB17.1, XB19.1, XB20.1, XB2.1, XB2.2, XB2.5, XB2.6, XB2.7, XB2.8, XB2.9, XB2.10, XB3.1, XB3.2, XB3.3, XB3.4, XB3.5, XB3.6, XB3.7, XB3.8, XB3.9, XB3.10, XB4.1, XB4.2, XB4.3, XB4.4, XB5.1, XB5.2, XB5.3, XB5.4, XB5.5, XB5.6, XB5.7, XB5.8, XB5.9, XB5.10
XB_MAG1153	57.25	6.76	1899659	39505	33.7	92.99	891	No	No	No	29	Medium-quality draft	d__Bacteria;p__Pseudomonadota;c__Gammaproteobacteria;o__Comchoanobacterales;f__JABJPE01;g__JABJPE01;s__	Co-assembled	MetaBAT2	XB	XB1.1, XB6.1, XB8.1, XB10.1, XB16.1, XB17.1, XB19.1, XB20.1, XB2.1, XB2.2, XB2.5, XB2.6, XB2.7, XB2.8, XB2.9, XB2.10, XB3.1, XB3.2, XB3.3, XB3.4, XB3.5, XB3.6, XB3.7, XB3.8, XB3.9, XB3.10, XB4.1, XB4.2, XB4.3, XB4.4, XB5.1, XB5.2, XB5.3, XB5.4, XB5.5, XB5.6, XB5.7, XB5.8, XB5.9, XB5.10
XB_MAG1154	50.86	5.17	1186900	19519	52.9	95.47	992	No	No	No	26	Medium-quality draft	d__Bacteria;p__Actinomycetota;c__Acidimicrobiia;o__Acidimicrobiales;f__UBA8592;g__UBA8592;s__	Co-assembled	MetaBAT2	XB	XB1.1, XB6.1, XB8.1, XB10.1, XB16.1, XB17.1, XB19.1, XB20.1, XB2.1, XB2.2, XB2.5, XB2.6, XB2.7, XB2.8, XB2.9, XB2.10, XB3.1, XB3.2, XB3.3, XB3.4, XB3.5, XB3.6, XB3.7, XB3.8, XB3.9, XB3.10, XB4.1, XB4.2, XB4.3, XB4.4, XB5.1, XB5.2, XB5.3, XB5.4, XB5.5, XB5.6, XB5.7, XB5.8, XB5.9, XB5.10
XB_MAG1155	50.54	5.13	4797204	31445	58.6	95.09	989	No	No	No	34	Medium-quality draft	d__Bacteria;p__Chloroflexota;c__Dehalococcoidia;o__UBA3495;f__UBA3495;g__UBA9611;s__UBA9611 sp022451925	Co-assembled	MetaBAT2	XB	XB1.1, XB6.1, XB8.1, XB10.1, XB16.1, XB17.1, XB19.1, XB20.1, XB2.1, XB2.2, XB2.5, XB2.6, XB2.7, XB2.8, XB2.9, XB2.10, XB3.1, XB3.2, XB3.3, XB3.4, XB3.5, XB3.6, XB3.7, XB3.8, XB3.9, XB3.10, XB4.1, XB4.2, XB4.3, XB4.4, XB5.1, XB5.2, XB5.3, XB5.4, XB5.5, XB5.6, XB5.7, XB5.8, XB5.9, XB5.10
XB_MAG1156	60.67	7.09	1158457	198921	42.8	94.43	2024	No	No	No	24	Medium-quality draft	d__Bacteria;p__Verrucomicrobiota;c__Verrucomicrobiae;o__Pedosphaerales;f__UBA1096;g__UBA1096;s__UBA1096 sp002721375	Co-assembled	MetaBAT2	XB	XB1.1, XB6.1, XB8.1, XB10.1, XB16.1, XB17.1, XB19.1, XB20.1, XB2.1, XB2.2, XB2.5, XB2.6, XB2.7, XB2.8, XB2.9, XB2.10, XB3.1, XB3.2, XB3.3, XB3.4, XB3.5, XB3.6, XB3.7, XB3.8, XB3.9, XB3.10, XB4.1, XB4.2, XB4.3, XB4.4, XB5.1, XB5.2, XB5.3, XB5.4, XB5.5, XB5.6, XB5.7, XB5.8, XB5.9, XB5.10
XB_MAG1157	54.88	5.41	3812597	26248	32.5	93.55	892	No	No	No	31	Medium-quality draft	d__Bacteria;p__Desulfobacterota_D;c__UBA1144;o__UBA1144;f__UBA1144;g__;s__	Co-assembled	MetaBAT2	XB	XB1.1, XB6.1, XB8.1, XB10.1, XB16.1, XB17.1, XB19.1, XB20.1, XB2.1, XB2.2, XB2.5, XB2.6, XB2.7, XB2.8, XB2.9, XB2.10, XB3.1, XB3.2, XB3.3, XB3.4, XB3.5, XB3.6, XB3.7, XB3.8, XB3.9, XB3.10, XB4.1, XB4.2, XB4.3, XB4.4, XB5.1, XB5.2, XB5.3, XB5.4, XB5.5, XB5.6, XB5.7, XB5.8, XB5.9, XB5.10
XB_MAG1158	56.85	6.61	2452788	9741	50.5	95.6	949	No	No	No	31	Medium-quality draft	d__Bacteria;p__Planctomycetota;c__Phycisphaerae;o__Phycisphaerales;f__SM1A02;g__UBA8653;s__UBA8653 sp002862275	Co-assembled	MetaBAT2	XB	XB1.1, XB6.1, XB8.1, XB10.1, XB16.1, XB17.1, XB19.1, XB20.1, XB2.1, XB2.2, XB2.5, XB2.6, XB2.7, XB2.8, XB2.9, XB2.10, XB3.1, XB3.2, XB3.3, XB3.4, XB3.5, XB3.6, XB3.7, XB3.8, XB3.9, XB3.10, XB4.1, XB4.2, XB4.3, XB4.4, XB5.1, XB5.2, XB5.3, XB5.4, XB5.5, XB5.6, XB5.7, XB5.8, XB5.9, XB5.10
XB_MAG1159	53.45	5.17	3137192	7731	51.8	95.77	842	No	No	No	27	Medium-quality draft	d__Bacteria;p__Actinomycetota;c__Actinomycetia;o__Mycobacteriales;f__Mycobacteriaceae;g__Mycobacterium;s__Mycobacterium lentiflavum	Co-assembled	MetaBAT2	XB	XB1.1, XB6.1, XB8.1, XB10.1, XB16.1, XB17.1, XB19.1, XB20.1, XB2.1, XB2.2, XB2.5, XB2.6, XB2.7, XB2.8, XB2.9, XB2.10, XB3.1, XB3.2, XB3.3, XB3.4, XB3.5, XB3.6, XB3.7, XB3.8, XB3.9, XB3.10, XB4.1, XB4.2, XB4.3, XB4.4, XB5.1, XB5.2, XB5.3, XB5.4, XB5.5, XB5.6, XB5.7, XB5.8, XB5.9, XB5.10
XB_MAG116	85.85	0.84	3355848	8980	57.4	94.95	1040	No	No	No	42	Medium-quality draft	d__Bacteria;p__Verrucomicrobiota;c__Verrucomicrobiae;o__Pedosphaerales;f__UBA1096;g__UBA1096;s__	Co-assembled	SemiBin	XB	XB1.1, XB6.1, XB8.1, XB10.1, XB16.1, XB17.1, XB19.1, XB20.1, XB2.1, XB2.2, XB2.5, XB2.6, XB2.7, XB2.8, XB2.9, XB2.10, XB3.1, XB3.2, XB3.3, XB3.4, XB3.5, XB3.6, XB3.7, XB3.8, XB3.9, XB3.10, XB4.1, XB4.2, XB4.3, XB4.4, XB5.1, XB5.2, XB5.3, XB5.4, XB5.5, XB5.6, XB5.7, XB5.8, XB5.9, XB5.10
XB_MAG1160	50.04	5.27	3234655	40321	36.9	96.16	678	No	No	No	19	Medium-quality draft	d__Bacteria;p__Verrucomicrobiota;c__Verrucomicrobiae;o__Verrucomicrobiales;f__DEV007;g__EC70;s__EC70 sp002708885	Co-assembled	MetaBAT2	XB	XB1.1, XB6.1, XB8.1, XB10.1, XB16.1, XB17.1, XB19.1, XB20.1, XB2.1, XB2.2, XB2.5, XB2.6, XB2.7, XB2.8, XB2.9, XB2.10, XB3.1, XB3.2, XB3.3, XB3.4, XB3.5, XB3.6, XB3.7, XB3.8, XB3.9, XB3.10, XB4.1, XB4.2, XB4.3, XB4.4, XB5.1, XB5.2, XB5.3, XB5.4, XB5.5, XB5.6, XB5.7, XB5.8, XB5.9, XB5.10
XB_MAG1161	63.75	8.52	1309444	24054	57.8	92.41	2701	Yes	No	No	24	Medium-quality draft	d__Bacteria;p__Actinomycetota;c__Acidimicrobiia;o__Acidimicrobiales;f__MedAcidi-G1;g__UBA9410;s__	Co-assembled	MetaBAT2	XB	XB1.1, XB6.1, XB8.1, XB10.1, XB16.1, XB17.1, XB19.1, XB20.1, XB2.1, XB2.2, XB2.5, XB2.6, XB2.7, XB2.8, XB2.9, XB2.10, XB3.1, XB3.2, XB3.3, XB3.4, XB3.5, XB3.6, XB3.7, XB3.8, XB3.9, XB3.10, XB4.1, XB4.2, XB4.3, XB4.4, XB5.1, XB5.2, XB5.3, XB5.4, XB5.5, XB5.6, XB5.7, XB5.8, XB5.9, XB5.10
XB_MAG1162	60.34	6.9	2114395	15800	48.6	95.39	987	No	No	No	19	Medium-quality draft	d__Bacteria;p__Acidobacteriota;c__Vicinamibacteria;o__Vicinamibacterales;f__UBA8438;g__UBA8438;s__UBA8438 sp002712885	Co-assembled	MetaBAT2	XB	XB1.1, XB6.1, XB8.1, XB10.1, XB16.1, XB17.1, XB19.1, XB20.1, XB2.1, XB2.2, XB2.5, XB2.6, XB2.7, XB2.8, XB2.9, XB2.10, XB3.1, XB3.2, XB3.3, XB3.4, XB3.5, XB3.6, XB3.7, XB3.8, XB3.9, XB3.10, XB4.1, XB4.2, XB4.3, XB4.4, XB5.1, XB5.2, XB5.3, XB5.4, XB5.5, XB5.6, XB5.7, XB5.8, XB5.9, XB5.10
XB_MAG1163	53.53	5.65	2814565	159372	44.8	95.77	1334	Yes	No	No	22	Medium-quality draft	d__Bacteria;p__Pseudomonadota;c__Gammaproteobacteria;o__Burkholderiales;f__Burkholderiaceae;g__Ralstonia;s__Ralstonia pickettii	Co-assembled	MetaBAT2	XB	XB1.1, XB6.1, XB8.1, XB10.1, XB16.1, XB17.1, XB19.1, XB20.1, XB2.1, XB2.2, XB2.5, XB2.6, XB2.7, XB2.8, XB2.9, XB2.10, XB3.1, XB3.2, XB3.3, XB3.4, XB3.5, XB3.6, XB3.7, XB3.8, XB3.9, XB3.10, XB4.1, XB4.2, XB4.3, XB4.4, XB5.1, XB5.2, XB5.3, XB5.4, XB5.5, XB5.6, XB5.7, XB5.8, XB5.9, XB5.10
XB_MAG1164	61	8.25	2943232	11012	35.2	96.68	962	Yes	No	No	25	Medium-quality draft	d__Bacteria;p__Actinomycetota;c__Acidimicrobiia;o__Acidimicrobiales;f__TK06;g__MedAcidi-G3;s__	Co-assembled	MetaBAT2	XB	XB1.1, XB6.1, XB8.1, XB10.1, XB16.1, XB17.1, XB19.1, XB20.1, XB2.1, XB2.2, XB2.5, XB2.6, XB2.7, XB2.8, XB2.9, XB2.10, XB3.1, XB3.2, XB3.3, XB3.4, XB3.5, XB3.6, XB3.7, XB3.8, XB3.9, XB3.10, XB4.1, XB4.2, XB4.3, XB4.4, XB5.1, XB5.2, XB5.3, XB5.4, XB5.5, XB5.6, XB5.7, XB5.8, XB5.9, XB5.10
XB_MAG1165	50.21	5.08	2359485	9753	50.6	95.42	1119	No	No	No	27	Medium-quality draft	d__Bacteria;p__Planctomycetota;c__Planctomycetia;o__Pirellulales;f__Pirellulaceae;g__SAT2750;s__	Co-assembled	MetaBAT2	XB	XB1.1, XB6.1, XB8.1, XB10.1, XB16.1, XB17.1, XB19.1, XB20.1, XB2.1, XB2.2, XB2.5, XB2.6, XB2.7, XB2.8, XB2.9, XB2.10, XB3.1, XB3.2, XB3.3, XB3.4, XB3.5, XB3.6, XB3.7, XB3.8, XB3.9, XB3.10, XB4.1, XB4.2, XB4.3, XB4.4, XB5.1, XB5.2, XB5.3, XB5.4, XB5.5, XB5.6, XB5.7, XB5.8, XB5.9, XB5.10
XB_MAG1166	57.93	6.9	1851041	17355	53.7	87.16	4409	Yes	Yes	Yes	38	Medium-quality draft	d__Bacteria;p__Chloroflexota;c__Dehalococcoidia;o__SAR202;f__UBA2962;g__UBA2962;s__UBA2962 sp002699485	Co-assembled	MetaBAT2	XB	XB1.1, XB6.1, XB8.1, XB10.1, XB16.1, XB17.1, XB19.1, XB20.1, XB2.1, XB2.2, XB2.5, XB2.6, XB2.7, XB2.8, XB2.9, XB2.10, XB3.1, XB3.2, XB3.3, XB3.4, XB3.5, XB3.6, XB3.7, XB3.8, XB3.9, XB3.10, XB4.1, XB4.2, XB4.3, XB4.4, XB5.1, XB5.2, XB5.3, XB5.4, XB5.5, XB5.6, XB5.7, XB5.8, XB5.9, XB5.10
XB_MAG1167	53.41	5.8	1585122	20209	63	95.86	1718	No	No	No	28	Medium-quality draft	d__Bacteria;p__Chloroflexota;c__Dehalococcoidia;o__UBA1151;f__TMED-70;g__GCA-002700125;s__GCA-002700125 sp002700125	Co-assembled	MetaBAT2	XB	XB1.1, XB6.1, XB8.1, XB10.1, XB16.1, XB17.1, XB19.1, XB20.1, XB2.1, XB2.2, XB2.5, XB2.6, XB2.7, XB2.8, XB2.9, XB2.10, XB3.1, XB3.2, XB3.3, XB3.4, XB3.5, XB3.6, XB3.7, XB3.8, XB3.9, XB3.10, XB4.1, XB4.2, XB4.3, XB4.4, XB5.1, XB5.2, XB5.3, XB5.4, XB5.5, XB5.6, XB5.7, XB5.8, XB5.9, XB5.10
XB_MAG1168	52.17	5.64	2892271	19436	56.2	94.49	1465	No	No	No	10	Medium-quality draft	d__Bacteria;p__Pseudomonadota;c__Alphaproteobacteria;o__MPNO01;f__UBA830;g__UBA830;s__	Co-assembled	MetaBAT2	XB	XB1.1, XB6.1, XB8.1, XB10.1, XB16.1, XB17.1, XB19.1, XB20.1, XB2.1, XB2.2, XB2.5, XB2.6, XB2.7, XB2.8, XB2.9, XB2.10, XB3.1, XB3.2, XB3.3, XB3.4, XB3.5, XB3.6, XB3.7, XB3.8, XB3.9, XB3.10, XB4.1, XB4.2, XB4.3, XB4.4, XB5.1, XB5.2, XB5.3, XB5.4, XB5.5, XB5.6, XB5.7, XB5.8, XB5.9, XB5.10
XB_MAG1169	56.63	7.06	3287493	8150	40.4	95.47	1924	No	No	No	20	Medium-quality draft	d__Bacteria;p__Pseudomonadota;c__Gammaproteobacteria;o__Ga0077536;f__Ga0077536;g__;s__	Co-assembled	MetaBAT2	XB	XB1.1, XB6.1, XB8.1, XB10.1, XB16.1, XB17.1, XB19.1, XB20.1, XB2.1, XB2.2, XB2.5, XB2.6, XB2.7, XB2.8, XB2.9, XB2.10, XB3.1, XB3.2, XB3.3, XB3.4, XB3.5, XB3.6, XB3.7, XB3.8, XB3.9, XB3.10, XB4.1, XB4.2, XB4.3, XB4.4, XB5.1, XB5.2, XB5.3, XB5.4, XB5.5, XB5.6, XB5.7, XB5.8, XB5.9, XB5.10
XB_MAG117	81.86	0	2025001	7675	59.7	95.93	1925	No	No	No	9	Medium-quality draft	d__Bacteria;p__Bacteroidota;c__Bacteroidia;o__Flavobacteriales;f__BACL11;g__GCA-2716345;s__	Co-assembled	SemiBin	XB	XB1.1, XB6.1, XB8.1, XB10.1, XB16.1, XB17.1, XB19.1, XB20.1, XB2.1, XB2.2, XB2.5, XB2.6, XB2.7, XB2.8, XB2.9, XB2.10, XB3.1, XB3.2, XB3.3, XB3.4, XB3.5, XB3.6, XB3.7, XB3.8, XB3.9, XB3.10, XB4.1, XB4.2, XB4.3, XB4.4, XB5.1, XB5.2, XB5.3, XB5.4, XB5.5, XB5.6, XB5.7, XB5.8, XB5.9, XB5.10
XB_MAG1170	53.35	5.97	5061623	50648	47	92.12	1235	No	No	No	8	Medium-quality draft	d__Bacteria;p__Pseudomonadota;c__Alphaproteobacteria;o__Rhodospirillales_A;f__UBA2165;g__TMED23;s__	Co-assembled	MetaBAT2	XB	XB1.1, XB6.1, XB8.1, XB10.1, XB16.1, XB17.1, XB19.1, XB20.1, XB2.1, XB2.2, XB2.5, XB2.6, XB2.7, XB2.8, XB2.9, XB2.10, XB3.1, XB3.2, XB3.3, XB3.4, XB3.5, XB3.6, XB3.7, XB3.8, XB3.9, XB3.10, XB4.1, XB4.2, XB4.3, XB4.4, XB5.1, XB5.2, XB5.3, XB5.4, XB5.5, XB5.6, XB5.7, XB5.8, XB5.9, XB5.10
XB_MAG1171	50	5.17	2892196	10672	51.9	89.67	1818	No	No	No	26	Medium-quality draft	d__Bacteria;p__Pseudomonadota;c__Gammaproteobacteria;o__UBA4575;f__;g__;s__	Co-assembled	MetaBAT2	XB	XB1.1, XB6.1, XB8.1, XB10.1, XB16.1, XB17.1, XB19.1, XB20.1, XB2.1, XB2.2, XB2.5, XB2.6, XB2.7, XB2.8, XB2.9, XB2.10, XB3.1, XB3.2, XB3.3, XB3.4, XB3.5, XB3.6, XB3.7, XB3.8, XB3.9, XB3.10, XB4.1, XB4.2, XB4.3, XB4.4, XB5.1, XB5.2, XB5.3, XB5.4, XB5.5, XB5.6, XB5.7, XB5.8, XB5.9, XB5.10
XB_MAG1172	56.69	7.69	4380597	78562	48.8	92.48	1562	No	No	No	7	Medium-quality draft	d__Bacteria;p__Pseudomonadota;c__Alphaproteobacteria;o__Rhizobiales;f__Rhizobiaceae;g__Fulvimarina;s__Fulvimarina manganoxydans	Co-assembled	MetaBAT2	XB	XB1.1, XB6.1, XB8.1, XB10.1, XB16.1, XB17.1, XB19.1, XB20.1, XB2.1, XB2.2, XB2.5, XB2.6, XB2.7, XB2.8, XB2.9, XB2.10, XB3.1, XB3.2, XB3.3, XB3.4, XB3.5, XB3.6, XB3.7, XB3.8, XB3.9, XB3.10, XB4.1, XB4.2, XB4.3, XB4.4, XB5.1, XB5.2, XB5.3, XB5.4, XB5.5, XB5.6, XB5.7, XB5.8, XB5.9, XB5.10
XB_MAG1173	60.14	7.79	1338765	17067	44.3	91.66	2571	No	Yes	Yes	34	Medium-quality draft	d__Archaea;p__Thermoplasmatota;c__Poseidoniia;o__Poseidoniales;f__Poseidoniaceae;g__MGIIa-K1;s__MGIIa-K1 sp002694245	Co-assembled	MetaBAT2	XB	XB1.1, XB6.1, XB8.1, XB10.1, XB16.1, XB17.1, XB19.1, XB20.1, XB2.1, XB2.2, XB2.5, XB2.6, XB2.7, XB2.8, XB2.9, XB2.10, XB3.1, XB3.2, XB3.3, XB3.4, XB3.5, XB3.6, XB3.7, XB3.8, XB3.9, XB3.10, XB4.1, XB4.2, XB4.3, XB4.4, XB5.1, XB5.2, XB5.3, XB5.4, XB5.5, XB5.6, XB5.7, XB5.8, XB5.9, XB5.10
XB_MAG1174	58.62	6.9	5878861	16964	68.8	93.67	3435	No	No	No	19	Medium-quality draft	d__Bacteria;p__UBP17;c__UBA6191;o__UBA6191;f__UBA6191;g__;s__	Co-assembled	MetaBAT2	XB	XB1.1, XB6.1, XB8.1, XB10.1, XB16.1, XB17.1, XB19.1, XB20.1, XB2.1, XB2.2, XB2.5, XB2.6, XB2.7, XB2.8, XB2.9, XB2.10, XB3.1, XB3.2, XB3.3, XB3.4, XB3.5, XB3.6, XB3.7, XB3.8, XB3.9, XB3.10, XB4.1, XB4.2, XB4.3, XB4.4, XB5.1, XB5.2, XB5.3, XB5.4, XB5.5, XB5.6, XB5.7, XB5.8, XB5.9, XB5.10
XB_MAG1175	54.14	6.35	4531292	4745	44.7	93.18	1959	No	No	No	32	Medium-quality draft	d__Bacteria;p__Pseudomonadota;c__Alphaproteobacteria;o__Rhodobacterales;f__Rhodobacteraceae;g__Cognatishimia;s__Cognatishimia activa	Co-assembled	MetaBAT2	XB	XB1.1, XB6.1, XB8.1, XB10.1, XB16.1, XB17.1, XB19.1, XB20.1, XB2.1, XB2.2, XB2.5, XB2.6, XB2.7, XB2.8, XB2.9, XB2.10, XB3.1, XB3.2, XB3.3, XB3.4, XB3.5, XB3.6, XB3.7, XB3.8, XB3.9, XB3.10, XB4.1, XB4.2, XB4.3, XB4.4, XB5.1, XB5.2, XB5.3, XB5.4, XB5.5, XB5.6, XB5.7, XB5.8, XB5.9, XB5.10
XB_MAG1176	51.45	6.16	2383821	10420	48.5	91	1631	No	No	Yes	13	Medium-quality draft	d__Bacteria;p__Pseudomonadota;c__Gammaproteobacteria;o__Pseudomonadales;f__HTCC2089;g__UBA7451;s__UBA7451 sp913049815	Co-assembled	MetaBAT2	XB	XB1.1, XB6.1, XB8.1, XB10.1, XB16.1, XB17.1, XB19.1, XB20.1, XB2.1, XB2.2, XB2.5, XB2.6, XB2.7, XB2.8, XB2.9, XB2.10, XB3.1, XB3.2, XB3.3, XB3.4, XB3.5, XB3.6, XB3.7, XB3.8, XB3.9, XB3.10, XB4.1, XB4.2, XB4.3, XB4.4, XB5.1, XB5.2, XB5.3, XB5.4, XB5.5, XB5.6, XB5.7, XB5.8, XB5.9, XB5.10
XB_MAG1177	55.3	6.9	3855233	7245	45.3	88.26	2024	No	No	No	13	Medium-quality draft	d__Bacteria;p__Verrucomicrobiota;c__Verrucomicrobiae;o__Opitutales;f__DSM-45221;g__UBA7441;s__	Co-assembled	MetaBAT2	XB	XB1.1, XB6.1, XB8.1, XB10.1, XB16.1, XB17.1, XB19.1, XB20.1, XB2.1, XB2.2, XB2.5, XB2.6, XB2.7, XB2.8, XB2.9, XB2.10, XB3.1, XB3.2, XB3.3, XB3.4, XB3.5, XB3.6, XB3.7, XB3.8, XB3.9, XB3.10, XB4.1, XB4.2, XB4.3, XB4.4, XB5.1, XB5.2, XB5.3, XB5.4, XB5.5, XB5.6, XB5.7, XB5.8, XB5.9, XB5.10
XB_MAG1178	52.43	6.77	2306760	10148	37	96.45	1080	No	No	No	22	Medium-quality draft	d__Archaea;p__Thermoproteota;c__Nitrososphaeria;o__Nitrososphaerales;f__UBA57;g__;s__	Co-assembled	MetaBAT2	XB	XB1.1, XB6.1, XB8.1, XB10.1, XB16.1, XB17.1, XB19.1, XB20.1, XB2.1, XB2.2, XB2.5, XB2.6, XB2.7, XB2.8, XB2.9, XB2.10, XB3.1, XB3.2, XB3.3, XB3.4, XB3.5, XB3.6, XB3.7, XB3.8, XB3.9, XB3.10, XB4.1, XB4.2, XB4.3, XB4.4, XB5.1, XB5.2, XB5.3, XB5.4, XB5.5, XB5.6, XB5.7, XB5.8, XB5.9, XB5.10
XB_MAG1179	61.87	8.37	1796488	242328	52	89.93	1440	No	No	No	16	Medium-quality draft	d__Bacteria;p__Chloroflexota;c__Dehalococcoidia;o__UBA3495;f__UBA3495;g__UBA11650;s__UBA11650 sp002710215	Co-assembled	MetaBAT2	XB	XB1.1, XB6.1, XB8.1, XB10.1, XB16.1, XB17.1, XB19.1, XB20.1, XB2.1, XB2.2, XB2.5, XB2.6, XB2.7, XB2.8, XB2.9, XB2.10, XB3.1, XB3.2, XB3.3, XB3.4, XB3.5, XB3.6, XB3.7, XB3.8, XB3.9, XB3.10, XB4.1, XB4.2, XB4.3, XB4.4, XB5.1, XB5.2, XB5.3, XB5.4, XB5.5, XB5.6, XB5.7, XB5.8, XB5.9, XB5.10
XB_MAG118	86.73	1.18	963846	10781	45.3	94.75	1177	No	No	No	25	Medium-quality draft	d__Bacteria;p__Bacteroidota;c__Bacteroidia;o__Flavobacteriales;f__BACL11;g__GCA-2716345;s__	Co-assembled	SemiBin	XB	XB1.1, XB6.1, XB8.1, XB10.1, XB16.1, XB17.1, XB19.1, XB20.1, XB2.1, XB2.2, XB2.5, XB2.6, XB2.7, XB2.8, XB2.9, XB2.10, XB3.1, XB3.2, XB3.3, XB3.4, XB3.5, XB3.6, XB3.7, XB3.8, XB3.9, XB3.10, XB4.1, XB4.2, XB4.3, XB4.4, XB5.1, XB5.2, XB5.3, XB5.4, XB5.5, XB5.6, XB5.7, XB5.8, XB5.9, XB5.10
XB_MAG1180	50.16	5.56	1338236	21765	32.8	96.94	870	No	No	No	11	Medium-quality draft	d__Bacteria;p__Pseudomonadota;c__Gammaproteobacteria;o__Pseudomonadales;f__Litoricolaceae;g__HIMB30;s__	Co-assembled	MetaBAT2	XB	XB1.1, XB6.1, XB8.1, XB10.1, XB16.1, XB17.1, XB19.1, XB20.1, XB2.1, XB2.2, XB2.5, XB2.6, XB2.7, XB2.8, XB2.9, XB2.10, XB3.1, XB3.2, XB3.3, XB3.4, XB3.5, XB3.6, XB3.7, XB3.8, XB3.9, XB3.10, XB4.1, XB4.2, XB4.3, XB4.4, XB5.1, XB5.2, XB5.3, XB5.4, XB5.5, XB5.6, XB5.7, XB5.8, XB5.9, XB5.10
XB_MAG1181	55.62	7.2	3224944	14866	47.6	89.66	1408	No	No	No	17	Medium-quality draft	d__Bacteria;p__Pseudomonadota;c__Alphaproteobacteria;o__Sphingomonadales;f__Sphingomonadaceae;g__Sphingomonas;s__Sphingomonas ginsenosidimutans	Co-assembled	MetaBAT2	XB	XB1.1, XB6.1, XB8.1, XB10.1, XB16.1, XB17.1, XB19.1, XB20.1, XB2.1, XB2.2, XB2.5, XB2.6, XB2.7, XB2.8, XB2.9, XB2.10, XB3.1, XB3.2, XB3.3, XB3.4, XB3.5, XB3.6, XB3.7, XB3.8, XB3.9, XB3.10, XB4.1, XB4.2, XB4.3, XB4.4, XB5.1, XB5.2, XB5.3, XB5.4, XB5.5, XB5.6, XB5.7, XB5.8, XB5.9, XB5.10
XB_MAG1182	53.7	6.52	2317595	11858	47.4	90.09	2607	Yes	No	No	20	Medium-quality draft	d__Bacteria;p__Poribacteria;c__WGA-4E;o__WGA-4E;f__UBA9662;g__TMED15;s__TMED15 sp002729015	Co-assembled	MetaBAT2	XB	XB1.1, XB6.1, XB8.1, XB10.1, XB16.1, XB17.1, XB19.1, XB20.1, XB2.1, XB2.2, XB2.5, XB2.6, XB2.7, XB2.8, XB2.9, XB2.10, XB3.1, XB3.2, XB3.3, XB3.4, XB3.5, XB3.6, XB3.7, XB3.8, XB3.9, XB3.10, XB4.1, XB4.2, XB4.3, XB4.4, XB5.1, XB5.2, XB5.3, XB5.4, XB5.5, XB5.6, XB5.7, XB5.8, XB5.9, XB5.10
XB_MAG1183	55.94	6.93	2469959	4074	49.8	88.56	3671	No	No	Yes	31	Medium-quality draft	d__Bacteria;p__Pseudomonadota;c__Alphaproteobacteria;o__Caulobacterales;f__Hyphomonadaceae;g__Henriciella;s__	Co-assembled	MetaBAT2	XB	XB1.1, XB6.1, XB8.1, XB10.1, XB16.1, XB17.1, XB19.1, XB20.1, XB2.1, XB2.2, XB2.5, XB2.6, XB2.7, XB2.8, XB2.9, XB2.10, XB3.1, XB3.2, XB3.3, XB3.4, XB3.5, XB3.6, XB3.7, XB3.8, XB3.9, XB3.10, XB4.1, XB4.2, XB4.3, XB4.4, XB5.1, XB5.2, XB5.3, XB5.4, XB5.5, XB5.6, XB5.7, XB5.8, XB5.9, XB5.10
XB_MAG1184	55.01	6.31	2654463	6484	65.8	94.58	2065	No	No	No	36	Medium-quality draft	d__Bacteria;p__Nitrospinota;c__Nitrospinia;o__Nitrospinales;f__Nitrospinaceae;g__;s__	Co-assembled	MetaBAT2	XB	XB1.1, XB6.1, XB8.1, XB10.1, XB16.1, XB17.1, XB19.1, XB20.1, XB2.1, XB2.2, XB2.5, XB2.6, XB2.7, XB2.8, XB2.9, XB2.10, XB3.1, XB3.2, XB3.3, XB3.4, XB3.5, XB3.6, XB3.7, XB3.8, XB3.9, XB3.10, XB4.1, XB4.2, XB4.3, XB4.4, XB5.1, XB5.2, XB5.3, XB5.4, XB5.5, XB5.6, XB5.7, XB5.8, XB5.9, XB5.10
XB_MAG1185	53.26	6.97	2060504	41179	62.9	92.82	1485	No	No	No	12	Medium-quality draft	d__Bacteria;p__Marinisomatota;c__Marinisomatia;o__Marinisomatales;f__TCS55;g__TCS55;s__TCS55 sp002715035	Co-assembled	MetaBAT2	XB	XB1.1, XB6.1, XB8.1, XB10.1, XB16.1, XB17.1, XB19.1, XB20.1, XB2.1, XB2.2, XB2.5, XB2.6, XB2.7, XB2.8, XB2.9, XB2.10, XB3.1, XB3.2, XB3.3, XB3.4, XB3.5, XB3.6, XB3.7, XB3.8, XB3.9, XB3.10, XB4.1, XB4.2, XB4.3, XB4.4, XB5.1, XB5.2, XB5.3, XB5.4, XB5.5, XB5.6, XB5.7, XB5.8, XB5.9, XB5.10
XB_MAG1186	53.75	6.53	1580137	18795	42.4	92.09	2412	Yes	No	Yes	26	Medium-quality draft	d__Bacteria;p__Pseudomonadota;c__Alphaproteobacteria;o__JAAXGF01;f__JAAXGF01;g__;s__	Co-assembled	MetaBAT2	XB	XB1.1, XB6.1, XB8.1, XB10.1, XB16.1, XB17.1, XB19.1, XB20.1, XB2.1, XB2.2, XB2.5, XB2.6, XB2.7, XB2.8, XB2.9, XB2.10, XB3.1, XB3.2, XB3.3, XB3.4, XB3.5, XB3.6, XB3.7, XB3.8, XB3.9, XB3.10, XB4.1, XB4.2, XB4.3, XB4.4, XB5.1, XB5.2, XB5.3, XB5.4, XB5.5, XB5.6, XB5.7, XB5.8, XB5.9, XB5.10
XB_MAG1187	60.15	7.44	2461485	9492	49.1	94.54	1028	Yes	No	No	34	Medium-quality draft	d__Bacteria;p__Gemmatimonadota;c__Gemmatimonadetes;o__Longimicrobiales;f__UBA6960;g__UBA2982;s__UBA2982 sp002347035	Co-assembled	MetaBAT2	XB	XB1.1, XB6.1, XB8.1, XB10.1, XB16.1, XB17.1, XB19.1, XB20.1, XB2.1, XB2.2, XB2.5, XB2.6, XB2.7, XB2.8, XB2.9, XB2.10, XB3.1, XB3.2, XB3.3, XB3.4, XB3.5, XB3.6, XB3.7, XB3.8, XB3.9, XB3.10, XB4.1, XB4.2, XB4.3, XB4.4, XB5.1, XB5.2, XB5.3, XB5.4, XB5.5, XB5.6, XB5.7, XB5.8, XB5.9, XB5.10
XB_MAG1188	53.47	6.16	1464802	6930	35.9	95.13	1164	No	No	No	23	Medium-quality draft	d__Bacteria;p__Planctomycetota;c__Planctomycetia;o__Pirellulales;f__Pirellulaceae;g__Rubripirellula;s__	Co-assembled	MetaBAT2	XB	XB1.1, XB6.1, XB8.1, XB10.1, XB16.1, XB17.1, XB19.1, XB20.1, XB2.1, XB2.2, XB2.5, XB2.6, XB2.7, XB2.8, XB2.9, XB2.10, XB3.1, XB3.2, XB3.3, XB3.4, XB3.5, XB3.6, XB3.7, XB3.8, XB3.9, XB3.10, XB4.1, XB4.2, XB4.3, XB4.4, XB5.1, XB5.2, XB5.3, XB5.4, XB5.5, XB5.6, XB5.7, XB5.8, XB5.9, XB5.10
XB_MAG1189	53.95	6.5	2299244	8063	59.3	95.44	1389	No	No	No	26	Medium-quality draft	d__Bacteria;p__Pseudomonadota;c__Alphaproteobacteria;o__UBA8366;f__UBA8366;g__UBA8366;s__	Co-assembled	MetaBAT2	XB	XB1.1, XB6.1, XB8.1, XB10.1, XB16.1, XB17.1, XB19.1, XB20.1, XB2.1, XB2.2, XB2.5, XB2.6, XB2.7, XB2.8, XB2.9, XB2.10, XB3.1, XB3.2, XB3.3, XB3.4, XB3.5, XB3.6, XB3.7, XB3.8, XB3.9, XB3.10, XB4.1, XB4.2, XB4.3, XB4.4, XB5.1, XB5.2, XB5.3, XB5.4, XB5.5, XB5.6, XB5.7, XB5.8, XB5.9, XB5.10
XB_MAG119	81.6	0	1904639	117850	61.3	92.73	1885	No	No	No	17	Medium-quality draft	d__Bacteria;p__Planctomycetota;c__Phycisphaerae;o__Phycisphaerales;f__SM1A02;g__UBA1668;s__	Co-assembled	SemiBin	XB	XB1.1, XB6.1, XB8.1, XB10.1, XB16.1, XB17.1, XB19.1, XB20.1, XB2.1, XB2.2, XB2.5, XB2.6, XB2.7, XB2.8, XB2.9, XB2.10, XB3.1, XB3.2, XB3.3, XB3.4, XB3.5, XB3.6, XB3.7, XB3.8, XB3.9, XB3.10, XB4.1, XB4.2, XB4.3, XB4.4, XB5.1, XB5.2, XB5.3, XB5.4, XB5.5, XB5.6, XB5.7, XB5.8, XB5.9, XB5.10
XB_MAG1190	50.85	6.85	1875041	6219	39.2	94.44	2127	No	No	No	12	Medium-quality draft	d__Bacteria;p__Planctomycetota;c__UBA1135;o__UBA1135;f__GCA-002686595;g__GCA-2862085;s__	Co-assembled	MetaBAT2	XB	XB1.1, XB6.1, XB8.1, XB10.1, XB16.1, XB17.1, XB19.1, XB20.1, XB2.1, XB2.2, XB2.5, XB2.6, XB2.7, XB2.8, XB2.9, XB2.10, XB3.1, XB3.2, XB3.3, XB3.4, XB3.5, XB3.6, XB3.7, XB3.8, XB3.9, XB3.10, XB4.1, XB4.2, XB4.3, XB4.4, XB5.1, XB5.2, XB5.3, XB5.4, XB5.5, XB5.6, XB5.7, XB5.8, XB5.9, XB5.10
XB_MAG1191	52.63	7.02	2118948	3227	40	95.9	1432	Yes	No	No	26	Medium-quality draft	d__Bacteria;p__Planctomycetota;c__Phycisphaerae;o__Phycisphaerales;f__SM1A02;g__GCA-002718515;s__	Co-assembled	MetaBAT2	XB	XB1.1, XB6.1, XB8.1, XB10.1, XB16.1, XB17.1, XB19.1, XB20.1, XB2.1, XB2.2, XB2.5, XB2.6, XB2.7, XB2.8, XB2.9, XB2.10, XB3.1, XB3.2, XB3.3, XB3.4, XB3.5, XB3.6, XB3.7, XB3.8, XB3.9, XB3.10, XB4.1, XB4.2, XB4.3, XB4.4, XB5.1, XB5.2, XB5.3, XB5.4, XB5.5, XB5.6, XB5.7, XB5.8, XB5.9, XB5.10
XB_MAG1192	63.72	8.13	2470841	6127	47.5	93.88	2590	Yes	No	No	43	Medium-quality draft	d__Bacteria;p__Pseudomonadota;c__Alphaproteobacteria;o__MPNO01;f__MPNO01;g__;s__	Co-assembled	MetaBAT2	XB	XB1.1, XB6.1, XB8.1, XB10.1, XB16.1, XB17.1, XB19.1, XB20.1, XB2.1, XB2.2, XB2.5, XB2.6, XB2.7, XB2.8, XB2.9, XB2.10, XB3.1, XB3.2, XB3.3, XB3.4, XB3.5, XB3.6, XB3.7, XB3.8, XB3.9, XB3.10, XB4.1, XB4.2, XB4.3, XB4.4, XB5.1, XB5.2, XB5.3, XB5.4, XB5.5, XB5.6, XB5.7, XB5.8, XB5.9, XB5.10
XB_MAG1193	52.6	6.59	2237617	8459	62	92.6	1440	No	No	No	22	Medium-quality draft	d__Bacteria;p__Planctomycetota;c__Phycisphaerae;o__Phycisphaerales;f__SM1A02;g__GCA-002862325;s__	Co-assembled	MetaBAT2	XB	XB1.1, XB6.1, XB8.1, XB10.1, XB16.1, XB17.1, XB19.1, XB20.1, XB2.1, XB2.2, XB2.5, XB2.6, XB2.7, XB2.8, XB2.9, XB2.10, XB3.1, XB3.2, XB3.3, XB3.4, XB3.5, XB3.6, XB3.7, XB3.8, XB3.9, XB3.10, XB4.1, XB4.2, XB4.3, XB4.4, XB5.1, XB5.2, XB5.3, XB5.4, XB5.5, XB5.6, XB5.7, XB5.8, XB5.9, XB5.10
XB_MAG1194	57.45	7.37	9885391	50893	56.4	89.28	3679	No	No	No	28	Medium-quality draft	d__Bacteria;p__Myxococcota;c__XYA12-FULL-58-9;o__XYA12-FULL-58-9;f__JABJBS01;g__;s__	Co-assembled	MetaBAT2	XB	XB1.1, XB6.1, XB8.1, XB10.1, XB16.1, XB17.1, XB19.1, XB20.1, XB2.1, XB2.2, XB2.5, XB2.6, XB2.7, XB2.8, XB2.9, XB2.10, XB3.1, XB3.2, XB3.3, XB3.4, XB3.5, XB3.6, XB3.7, XB3.8, XB3.9, XB3.10, XB4.1, XB4.2, XB4.3, XB4.4, XB5.1, XB5.2, XB5.3, XB5.4, XB5.5, XB5.6, XB5.7, XB5.8, XB5.9, XB5.10
XB_MAG1195	54.62	6.76	2307365	19720	52.9	92.51	2467	No	No	No	20	Medium-quality draft	d__Bacteria;p__JAAXHH01;c__JAAXHH01;o__JAAXHH01;f__JAAXHH01;g__CAJXCW01;s__CAJXCW01 sp913051705	Co-assembled	MetaBAT2	XB	XB1.1, XB6.1, XB8.1, XB10.1, XB16.1, XB17.1, XB19.1, XB20.1, XB2.1, XB2.2, XB2.5, XB2.6, XB2.7, XB2.8, XB2.9, XB2.10, XB3.1, XB3.2, XB3.3, XB3.4, XB3.5, XB3.6, XB3.7, XB3.8, XB3.9, XB3.10, XB4.1, XB4.2, XB4.3, XB4.4, XB5.1, XB5.2, XB5.3, XB5.4, XB5.5, XB5.6, XB5.7, XB5.8, XB5.9, XB5.10
XB_MAG1196	56.74	7.69	854401	8317	38.4	95.29	1262	No	No	No	10	Medium-quality draft	d__Bacteria;p__Chloroflexota;c__Dehalococcoidia;o__UBA3495;f__UBA3495;g__UBA9611;s__	Co-assembled	MetaBAT2	XB	XB1.1, XB6.1, XB8.1, XB10.1, XB16.1, XB17.1, XB19.1, XB20.1, XB2.1, XB2.2, XB2.5, XB2.6, XB2.7, XB2.8, XB2.9, XB2.10, XB3.1, XB3.2, XB3.3, XB3.4, XB3.5, XB3.6, XB3.7, XB3.8, XB3.9, XB3.10, XB4.1, XB4.2, XB4.3, XB4.4, XB5.1, XB5.2, XB5.3, XB5.4, XB5.5, XB5.6, XB5.7, XB5.8, XB5.9, XB5.10
XB_MAG1197	64.88	8.97	1886786	6446	50.5	95.51	1154	Yes	No	Yes	34	Medium-quality draft	d__Bacteria;p__Bacteroidota;c__Bacteroidia;o__Flavobacteriales;f__UA16;g__UBA11663;s__	Co-assembled	MetaBAT2	XB	XB1.1, XB6.1, XB8.1, XB10.1, XB16.1, XB17.1, XB19.1, XB20.1, XB2.1, XB2.2, XB2.5, XB2.6, XB2.7, XB2.8, XB2.9, XB2.10, XB3.1, XB3.2, XB3.3, XB3.4, XB3.5, XB3.6, XB3.7, XB3.8, XB3.9, XB3.10, XB4.1, XB4.2, XB4.3, XB4.4, XB5.1, XB5.2, XB5.3, XB5.4, XB5.5, XB5.6, XB5.7, XB5.8, XB5.9, XB5.10
XB_MAG1198	56.13	8.67	956540	9141	39.6	94.82	1371	Yes	No	No	21	Medium-quality draft	d__Bacteria;p__Pseudomonadota;c__Alphaproteobacteria;o__MPNO01;f__UBA2964;g__;s__	Co-assembled	MetaBAT2	XB	XB1.1, XB6.1, XB8.1, XB10.1, XB16.1, XB17.1, XB19.1, XB20.1, XB2.1, XB2.2, XB2.5, XB2.6, XB2.7, XB2.8, XB2.9, XB2.10, XB3.1, XB3.2, XB3.3, XB3.4, XB3.5, XB3.6, XB3.7, XB3.8, XB3.9, XB3.10, XB4.1, XB4.2, XB4.3, XB4.4, XB5.1, XB5.2, XB5.3, XB5.4, XB5.5, XB5.6, XB5.7, XB5.8, XB5.9, XB5.10
XB_MAG1199	60.05	9.12	3227273	5154	56.8	94.53	2132	No	No	No	38	Medium-quality draft	d__Bacteria;p__Planctomycetota;c__Phycisphaerae;o__Phycisphaerales;f__SM1A02;g__SP202;s__	Co-assembled	MetaBAT2	XB	XB1.1, XB6.1, XB8.1, XB10.1, XB16.1, XB17.1, XB19.1, XB20.1, XB2.1, XB2.2, XB2.5, XB2.6, XB2.7, XB2.8, XB2.9, XB2.10, XB3.1, XB3.2, XB3.3, XB3.4, XB3.5, XB3.6, XB3.7, XB3.8, XB3.9, XB3.10, XB4.1, XB4.2, XB4.3, XB4.4, XB5.1, XB5.2, XB5.3, XB5.4, XB5.5, XB5.6, XB5.7, XB5.8, XB5.9, XB5.10
XB_MAG12	97.78	0	1992556	6299	56.8	91.16	4188	Yes	No	No	10	High-quality draft	d__Archaea;p__Thermoplasmatota;c__Poseidoniia;o__Poseidoniales;f__Poseidoniaceae;g__Poseidonia;s__	Co-assembled	SemiBin	XB	XB1.1, XB6.1, XB8.1, XB10.1, XB16.1, XB17.1, XB19.1, XB20.1, XB2.1, XB2.2, XB2.5, XB2.6, XB2.7, XB2.8, XB2.9, XB2.10, XB3.1, XB3.2, XB3.3, XB3.4, XB3.5, XB3.6, XB3.7, XB3.8, XB3.9, XB3.10, XB4.1, XB4.2, XB4.3, XB4.4, XB5.1, XB5.2, XB5.3, XB5.4, XB5.5, XB5.6, XB5.7, XB5.8, XB5.9, XB5.10
XB_MAG120	90.99	2.04	1647912	15999	48	91.29	2544	Yes	No	No	18	High-quality draft	d__Bacteria;p__Planctomycetota;c__Planctomycetia;o__Pirellulales;f__Pirellulaceae;g__UBA721;s__	Co-assembled	SemiBin	XB	XB1.1, XB6.1, XB8.1, XB10.1, XB16.1, XB17.1, XB19.1, XB20.1, XB2.1, XB2.2, XB2.5, XB2.6, XB2.7, XB2.8, XB2.9, XB2.10, XB3.1, XB3.2, XB3.3, XB3.4, XB3.5, XB3.6, XB3.7, XB3.8, XB3.9, XB3.10, XB4.1, XB4.2, XB4.3, XB4.4, XB5.1, XB5.2, XB5.3, XB5.4, XB5.5, XB5.6, XB5.7, XB5.8, XB5.9, XB5.10
XB_MAG1200	54.34	7.43	3105020	7296	30.5	96.29	910	No	No	No	18	Medium-quality draft	d__Bacteria;p__Pseudomonadota;c__Gammaproteobacteria;o__Pseudomonadales;f__Alcanivoracaceae;g__Alcanivorax;s__Alcanivorax sp002706085	Co-assembled	MetaBAT2	XB	XB1.1, XB6.1, XB8.1, XB10.1, XB16.1, XB17.1, XB19.1, XB20.1, XB2.1, XB2.2, XB2.5, XB2.6, XB2.7, XB2.8, XB2.9, XB2.10, XB3.1, XB3.2, XB3.3, XB3.4, XB3.5, XB3.6, XB3.7, XB3.8, XB3.9, XB3.10, XB4.1, XB4.2, XB4.3, XB4.4, XB5.1, XB5.2, XB5.3, XB5.4, XB5.5, XB5.6, XB5.7, XB5.8, XB5.9, XB5.10
XB_MAG1201	56.13	7.26	4356683	7654	64.1	93.08	3101	No	No	No	20	Medium-quality draft	d__Bacteria;p__Pseudomonadota;c__Alphaproteobacteria;o__Caulobacterales;f__Hyphomonadaceae;g__Hyphomonas;s__Hyphomonas sp017792385	Co-assembled	MetaBAT2	XB	XB1.1, XB6.1, XB8.1, XB10.1, XB16.1, XB17.1, XB19.1, XB20.1, XB2.1, XB2.2, XB2.5, XB2.6, XB2.7, XB2.8, XB2.9, XB2.10, XB3.1, XB3.2, XB3.3, XB3.4, XB3.5, XB3.6, XB3.7, XB3.8, XB3.9, XB3.10, XB4.1, XB4.2, XB4.3, XB4.4, XB5.1, XB5.2, XB5.3, XB5.4, XB5.5, XB5.6, XB5.7, XB5.8, XB5.9, XB5.10
XB_MAG1202	64.13	9.9	3054232	19848	58.6	92.17	3570	No	No	No	25	Medium-quality draft	d__Bacteria;p__Chloroflexota;c__Dehalococcoidia;o__UBA2979;f__UBA2979;g__UBA2979;s__	Co-assembled	MetaBAT2	XB	XB1.1, XB6.1, XB8.1, XB10.1, XB16.1, XB17.1, XB19.1, XB20.1, XB2.1, XB2.2, XB2.5, XB2.6, XB2.7, XB2.8, XB2.9, XB2.10, XB3.1, XB3.2, XB3.3, XB3.4, XB3.5, XB3.6, XB3.7, XB3.8, XB3.9, XB3.10, XB4.1, XB4.2, XB4.3, XB4.4, XB5.1, XB5.2, XB5.3, XB5.4, XB5.5, XB5.6, XB5.7, XB5.8, XB5.9, XB5.10
XB_MAG1203	50.08	6.8	7466275	35563	45	88.03	3105	No	No	No	25	Medium-quality draft	d__Bacteria;p__Pseudomonadota;c__Alphaproteobacteria;o__Caulobacterales;f__Hyphomonadaceae;g__Henriciella;s__	Co-assembled	MetaBAT2	XB	XB1.1, XB6.1, XB8.1, XB10.1, XB16.1, XB17.1, XB19.1, XB20.1, XB2.1, XB2.2, XB2.5, XB2.6, XB2.7, XB2.8, XB2.9, XB2.10, XB3.1, XB3.2, XB3.3, XB3.4, XB3.5, XB3.6, XB3.7, XB3.8, XB3.9, XB3.10, XB4.1, XB4.2, XB4.3, XB4.4, XB5.1, XB5.2, XB5.3, XB5.4, XB5.5, XB5.6, XB5.7, XB5.8, XB5.9, XB5.10
XB_MAG1204	59.23	9.19	708780	15085	46.2	93.52	1181	No	No	No	12	Medium-quality draft	d__Bacteria;p__Planctomycetota;c__Phycisphaerae;o__Phycisphaerales;f__SM1A02;g__GCA-002862325;s__	Co-assembled	MetaBAT2	XB	XB1.1, XB6.1, XB8.1, XB10.1, XB16.1, XB17.1, XB19.1, XB20.1, XB2.1, XB2.2, XB2.5, XB2.6, XB2.7, XB2.8, XB2.9, XB2.10, XB3.1, XB3.2, XB3.3, XB3.4, XB3.5, XB3.6, XB3.7, XB3.8, XB3.9, XB3.10, XB4.1, XB4.2, XB4.3, XB4.4, XB5.1, XB5.2, XB5.3, XB5.4, XB5.5, XB5.6, XB5.7, XB5.8, XB5.9, XB5.10
XB_MAG1205	58.28	7.62	2936927	6131	32	95.25	1070	No	No	No	23	Medium-quality draft	d__Bacteria;p__Chloroflexota;c__Dehalococcoidia;o__UBA3495;f__UBA3495;g__GCA-2707185;s__	Co-assembled	MetaBAT2	XB	XB1.1, XB6.1, XB8.1, XB10.1, XB16.1, XB17.1, XB19.1, XB20.1, XB2.1, XB2.2, XB2.5, XB2.6, XB2.7, XB2.8, XB2.9, XB2.10, XB3.1, XB3.2, XB3.3, XB3.4, XB3.5, XB3.6, XB3.7, XB3.8, XB3.9, XB3.10, XB4.1, XB4.2, XB4.3, XB4.4, XB5.1, XB5.2, XB5.3, XB5.4, XB5.5, XB5.6, XB5.7, XB5.8, XB5.9, XB5.10
XB_MAG1206	54.32	6.93	1015071	22205	50.6	95.3	1948	No	No	No	19	Medium-quality draft	d__Bacteria;p__Myxococcota;c__UBA796;o__UBA9615;f__UBA9615;g__;s__	Co-assembled	MetaBAT2	XB	XB1.1, XB6.1, XB8.1, XB10.1, XB16.1, XB17.1, XB19.1, XB20.1, XB2.1, XB2.2, XB2.5, XB2.6, XB2.7, XB2.8, XB2.9, XB2.10, XB3.1, XB3.2, XB3.3, XB3.4, XB3.5, XB3.6, XB3.7, XB3.8, XB3.9, XB3.10, XB4.1, XB4.2, XB4.3, XB4.4, XB5.1, XB5.2, XB5.3, XB5.4, XB5.5, XB5.6, XB5.7, XB5.8, XB5.9, XB5.10
XB_MAG1207	56.74	8.07	918116	217139	53.5	93.34	1693	No	No	No	15	Medium-quality draft	d__Bacteria;p__Actinomycetota;c__Actinomycetia;o__Mycobacteriales;f__Mycobacteriaceae;g__Mycobacterium;s__	Co-assembled	MetaBAT2	XB	XB1.1, XB6.1, XB8.1, XB10.1, XB16.1, XB17.1, XB19.1, XB20.1, XB2.1, XB2.2, XB2.5, XB2.6, XB2.7, XB2.8, XB2.9, XB2.10, XB3.1, XB3.2, XB3.3, XB3.4, XB3.5, XB3.6, XB3.7, XB3.8, XB3.9, XB3.10, XB4.1, XB4.2, XB4.3, XB4.4, XB5.1, XB5.2, XB5.3, XB5.4, XB5.5, XB5.6, XB5.7, XB5.8, XB5.9, XB5.10
XB_MAG1208	50.16	6.72	1692566	13417	62.5	93.47	1466	No	No	No	13	Medium-quality draft	d__Bacteria;p__Gemmatimonadota;c__Gemmatimonadetes;o__Longimicrobiales;f__UBA6960;g__UBA2589;s__UBA2589 sp002348465	Co-assembled	MetaBAT2	XB	XB1.1, XB6.1, XB8.1, XB10.1, XB16.1, XB17.1, XB19.1, XB20.1, XB2.1, XB2.2, XB2.5, XB2.6, XB2.7, XB2.8, XB2.9, XB2.10, XB3.1, XB3.2, XB3.3, XB3.4, XB3.5, XB3.6, XB3.7, XB3.8, XB3.9, XB3.10, XB4.1, XB4.2, XB4.3, XB4.4, XB5.1, XB5.2, XB5.3, XB5.4, XB5.5, XB5.6, XB5.7, XB5.8, XB5.9, XB5.10
XB_MAG1209	52.64	6.84	1578166	6177	52.8	89.92	2129	Yes	No	Yes	18	Medium-quality draft	d__Bacteria;p__Planctomycetota;c__UBA8108;o__UBA1146;f__UBA1146;g__UBA1146;s__UBA1146 sp002711105	Co-assembled	MetaBAT2	XB	XB1.1, XB6.1, XB8.1, XB10.1, XB16.1, XB17.1, XB19.1, XB20.1, XB2.1, XB2.2, XB2.5, XB2.6, XB2.7, XB2.8, XB2.9, XB2.10, XB3.1, XB3.2, XB3.3, XB3.4, XB3.5, XB3.6, XB3.7, XB3.8, XB3.9, XB3.10, XB4.1, XB4.2, XB4.3, XB4.4, XB5.1, XB5.2, XB5.3, XB5.4, XB5.5, XB5.6, XB5.7, XB5.8, XB5.9, XB5.10
XB_MAG121	86.96	1.22	1654400	3359	40.2	95.69	1255	No	No	No	31	Medium-quality draft	d__Bacteria;p__Myxococcota;c__UBA4151;o__UBA4151;f__UBA4151;g__CACGMS01;s__	Co-assembled	SemiBin	XB	XB1.1, XB6.1, XB8.1, XB10.1, XB16.1, XB17.1, XB19.1, XB20.1, XB2.1, XB2.2, XB2.5, XB2.6, XB2.7, XB2.8, XB2.9, XB2.10, XB3.1, XB3.2, XB3.3, XB3.4, XB3.5, XB3.6, XB3.7, XB3.8, XB3.9, XB3.10, XB4.1, XB4.2, XB4.3, XB4.4, XB5.1, XB5.2, XB5.3, XB5.4, XB5.5, XB5.6, XB5.7, XB5.8, XB5.9, XB5.10
XB_MAG1210	52.49	6.97	1224165	123513	36.3	94.87	1241	Yes	No	No	31	Medium-quality draft	d__Bacteria;p__Bacteroidota;c__Bacteroidia;o__Flavobacteriales;f__UA16;g__UBA11663;s__UBA11663 sp002729115	Co-assembled	MetaBAT2	XB	XB1.1, XB6.1, XB8.1, XB10.1, XB16.1, XB17.1, XB19.1, XB20.1, XB2.1, XB2.2, XB2.5, XB2.6, XB2.7, XB2.8, XB2.9, XB2.10, XB3.1, XB3.2, XB3.3, XB3.4, XB3.5, XB3.6, XB3.7, XB3.8, XB3.9, XB3.10, XB4.1, XB4.2, XB4.3, XB4.4, XB5.1, XB5.2, XB5.3, XB5.4, XB5.5, XB5.6, XB5.7, XB5.8, XB5.9, XB5.10
XB_MAG1211	53.03	6.93	2182948	7458	53	92.76	2457	No	No	No	23	Medium-quality draft	d__Bacteria;p__Pseudomonadota;c__Alphaproteobacteria;o__Rhodobacterales;f__Rhodobacteraceae;g__Paracoccus;s__	Co-assembled	MetaBAT2	XB	XB1.1, XB6.1, XB8.1, XB10.1, XB16.1, XB17.1, XB19.1, XB20.1, XB2.1, XB2.2, XB2.5, XB2.6, XB2.7, XB2.8, XB2.9, XB2.10, XB3.1, XB3.2, XB3.3, XB3.4, XB3.5, XB3.6, XB3.7, XB3.8, XB3.9, XB3.10, XB4.1, XB4.2, XB4.3, XB4.4, XB5.1, XB5.2, XB5.3, XB5.4, XB5.5, XB5.6, XB5.7, XB5.8, XB5.9, XB5.10
XB_MAG1212	56.14	8.77	4169038	61249	37.3	94.2	1066	No	No	No	9	Medium-quality draft	d__Bacteria;p__Gemmatimonadota;c__Gemmatimonadetes;o__Longimicrobiales;f__UBA6960;g__UBA1138;s__	Co-assembled	MetaBAT2	XB	XB1.1, XB6.1, XB8.1, XB10.1, XB16.1, XB17.1, XB19.1, XB20.1, XB2.1, XB2.2, XB2.5, XB2.6, XB2.7, XB2.8, XB2.9, XB2.10, XB3.1, XB3.2, XB3.3, XB3.4, XB3.5, XB3.6, XB3.7, XB3.8, XB3.9, XB3.10, XB4.1, XB4.2, XB4.3, XB4.4, XB5.1, XB5.2, XB5.3, XB5.4, XB5.5, XB5.6, XB5.7, XB5.8, XB5.9, XB5.10
XB_MAG1213	57.02	8.71	3337631	8652	33.1	96.12	1293	No	No	No	5	Medium-quality draft	d__Bacteria;p__Pseudomonadota;c__Alphaproteobacteria;o__Caulobacterales;f__Caulobacteraceae;g__Brevundimonas;s__Brevundimonas sp016429195	Co-assembled	MetaBAT2	XB	XB1.1, XB6.1, XB8.1, XB10.1, XB16.1, XB17.1, XB19.1, XB20.1, XB2.1, XB2.2, XB2.5, XB2.6, XB2.7, XB2.8, XB2.9, XB2.10, XB3.1, XB3.2, XB3.3, XB3.4, XB3.5, XB3.6, XB3.7, XB3.8, XB3.9, XB3.10, XB4.1, XB4.2, XB4.3, XB4.4, XB5.1, XB5.2, XB5.3, XB5.4, XB5.5, XB5.6, XB5.7, XB5.8, XB5.9, XB5.10
XB_MAG1214	53.87	8.25	2565758	9394	53.6	87.79	2779	No	No	No	20	Medium-quality draft	d__Bacteria;p__Planctomycetota;c__UBA8108;o__UBA1146;f__UBA1146;g__QNYK01;s__	Co-assembled	MetaBAT2	XB	XB1.1, XB6.1, XB8.1, XB10.1, XB16.1, XB17.1, XB19.1, XB20.1, XB2.1, XB2.2, XB2.5, XB2.6, XB2.7, XB2.8, XB2.9, XB2.10, XB3.1, XB3.2, XB3.3, XB3.4, XB3.5, XB3.6, XB3.7, XB3.8, XB3.9, XB3.10, XB4.1, XB4.2, XB4.3, XB4.4, XB5.1, XB5.2, XB5.3, XB5.4, XB5.5, XB5.6, XB5.7, XB5.8, XB5.9, XB5.10
XB_MAG1215	52.04	6.9	1375733	6192	59.3	95.31	1291	No	No	No	27	Medium-quality draft	d__Bacteria;p__Verrucomicrobiota;c__Verrucomicrobiae;o__Pedosphaerales;f__UBA1100;g__UBA1100;s__	Co-assembled	MetaBAT2	XB	XB1.1, XB6.1, XB8.1, XB10.1, XB16.1, XB17.1, XB19.1, XB20.1, XB2.1, XB2.2, XB2.5, XB2.6, XB2.7, XB2.8, XB2.9, XB2.10, XB3.1, XB3.2, XB3.3, XB3.4, XB3.5, XB3.6, XB3.7, XB3.8, XB3.9, XB3.10, XB4.1, XB4.2, XB4.3, XB4.4, XB5.1, XB5.2, XB5.3, XB5.4, XB5.5, XB5.6, XB5.7, XB5.8, XB5.9, XB5.10
XB_MAG1216	63.59	9.81	2277992	49639	44.8	94.03	1662	Yes	No	No	40	Medium-quality draft	d__Bacteria;p__Chloroflexota;c__Dehalococcoidia;o__UBA1151;f__UBA1328;g__UBA1328;s__UBA1328 sp002313245	Co-assembled	MetaBAT2	XB	XB1.1, XB6.1, XB8.1, XB10.1, XB16.1, XB17.1, XB19.1, XB20.1, XB2.1, XB2.2, XB2.5, XB2.6, XB2.7, XB2.8, XB2.9, XB2.10, XB3.1, XB3.2, XB3.3, XB3.4, XB3.5, XB3.6, XB3.7, XB3.8, XB3.9, XB3.10, XB4.1, XB4.2, XB4.3, XB4.4, XB5.1, XB5.2, XB5.3, XB5.4, XB5.5, XB5.6, XB5.7, XB5.8, XB5.9, XB5.10
XB_MAG1217	60.44	8.89	2176895	5643	38.4	95.14	1352	No	No	No	18	Medium-quality draft	d__Bacteria;p__Acidobacteriota;c__UBA6911;o__RPQK01;f__RPQK01;g__;s__	Co-assembled	MetaBAT2	XB	XB1.1, XB6.1, XB8.1, XB10.1, XB16.1, XB17.1, XB19.1, XB20.1, XB2.1, XB2.2, XB2.5, XB2.6, XB2.7, XB2.8, XB2.9, XB2.10, XB3.1, XB3.2, XB3.3, XB3.4, XB3.5, XB3.6, XB3.7, XB3.8, XB3.9, XB3.10, XB4.1, XB4.2, XB4.3, XB4.4, XB5.1, XB5.2, XB5.3, XB5.4, XB5.5, XB5.6, XB5.7, XB5.8, XB5.9, XB5.10
XB_MAG1218	58.81	9.5	4200789	31704	60.1	95.62	1447	No	No	No	16	Medium-quality draft	d__Bacteria;p__Pseudomonadota;c__Gammaproteobacteria;o__Pseudomonadales;f__Litoricolaceae;g__HIMB30;s__	Co-assembled	MetaBAT2	XB	XB1.1, XB6.1, XB8.1, XB10.1, XB16.1, XB17.1, XB19.1, XB20.1, XB2.1, XB2.2, XB2.5, XB2.6, XB2.7, XB2.8, XB2.9, XB2.10, XB3.1, XB3.2, XB3.3, XB3.4, XB3.5, XB3.6, XB3.7, XB3.8, XB3.9, XB3.10, XB4.1, XB4.2, XB4.3, XB4.4, XB5.1, XB5.2, XB5.3, XB5.4, XB5.5, XB5.6, XB5.7, XB5.8, XB5.9, XB5.10
XB_MAG1219	63.63	9.81	1729985	23070	39.8	94.76	1379	No	No	No	19	Medium-quality draft	d__Bacteria;p__Latescibacterota;c__UBA2968;o__UBA8231;f__UBA8231;g__UBA8231;s__	Co-assembled	MetaBAT2	XB	XB1.1, XB6.1, XB8.1, XB10.1, XB16.1, XB17.1, XB19.1, XB20.1, XB2.1, XB2.2, XB2.5, XB2.6, XB2.7, XB2.8, XB2.9, XB2.10, XB3.1, XB3.2, XB3.3, XB3.4, XB3.5, XB3.6, XB3.7, XB3.8, XB3.9, XB3.10, XB4.1, XB4.2, XB4.3, XB4.4, XB5.1, XB5.2, XB5.3, XB5.4, XB5.5, XB5.6, XB5.7, XB5.8, XB5.9, XB5.10
XB_MAG122	92.91	2.71	2234127	40015	64.5	93.39	2898	No	No	No	34	High-quality draft	d__Bacteria;p__Pseudomonadota;c__Alphaproteobacteria;o__Rhodobacterales;f__Rhodobacteraceae;g__Epibacterium;s__Epibacterium mobile	Co-assembled	SemiBin	XB	XB1.1, XB6.1, XB8.1, XB10.1, XB16.1, XB17.1, XB19.1, XB20.1, XB2.1, XB2.2, XB2.5, XB2.6, XB2.7, XB2.8, XB2.9, XB2.10, XB3.1, XB3.2, XB3.3, XB3.4, XB3.5, XB3.6, XB3.7, XB3.8, XB3.9, XB3.10, XB4.1, XB4.2, XB4.3, XB4.4, XB5.1, XB5.2, XB5.3, XB5.4, XB5.5, XB5.6, XB5.7, XB5.8, XB5.9, XB5.10
XB_MAG1220	59.9	8.91	936401	6437	34.7	96.4	1148	No	No	No	22	Medium-quality draft	d__Bacteria;p__Chloroflexota;c__Dehalococcoidia;o__SAR202;f__;g__;s__	Co-assembled	MetaBAT2	XB	XB1.1, XB6.1, XB8.1, XB10.1, XB16.1, XB17.1, XB19.1, XB20.1, XB2.1, XB2.2, XB2.5, XB2.6, XB2.7, XB2.8, XB2.9, XB2.10, XB3.1, XB3.2, XB3.3, XB3.4, XB3.5, XB3.6, XB3.7, XB3.8, XB3.9, XB3.10, XB4.1, XB4.2, XB4.3, XB4.4, XB5.1, XB5.2, XB5.3, XB5.4, XB5.5, XB5.6, XB5.7, XB5.8, XB5.9, XB5.10
XB_MAG1221	59.22	9.34	2329107	7790	54.1	89.61	3362	No	No	No	15	Medium-quality draft	d__Archaea;p__Thermoplasmatota;c__Poseidoniia;o__Poseidoniales;f__Thalassarchaeaceae;g__;s__	Co-assembled	MetaBAT2	XB	XB1.1, XB6.1, XB8.1, XB10.1, XB16.1, XB17.1, XB19.1, XB20.1, XB2.1, XB2.2, XB2.5, XB2.6, XB2.7, XB2.8, XB2.9, XB2.10, XB3.1, XB3.2, XB3.3, XB3.4, XB3.5, XB3.6, XB3.7, XB3.8, XB3.9, XB3.10, XB4.1, XB4.2, XB4.3, XB4.4, XB5.1, XB5.2, XB5.3, XB5.4, XB5.5, XB5.6, XB5.7, XB5.8, XB5.9, XB5.10
XB_MAG1222	50.84	8.1	2208717	52192	43.2	91.27	1790	No	No	No	18	Medium-quality draft	d__Bacteria;p__Gemmatimonadota;c__Gemmatimonadetes;o__Longimicrobiales;f__UBA6960;g__GCA-2718595;s__GCA-2718595 sp002718595	Co-assembled	MetaBAT2	XB	XB1.1, XB6.1, XB8.1, XB10.1, XB16.1, XB17.1, XB19.1, XB20.1, XB2.1, XB2.2, XB2.5, XB2.6, XB2.7, XB2.8, XB2.9, XB2.10, XB3.1, XB3.2, XB3.3, XB3.4, XB3.5, XB3.6, XB3.7, XB3.8, XB3.9, XB3.10, XB4.1, XB4.2, XB4.3, XB4.4, XB5.1, XB5.2, XB5.3, XB5.4, XB5.5, XB5.6, XB5.7, XB5.8, XB5.9, XB5.10
XB_MAG1223	51.03	7.09	1061683	14836	46.2	93.76	1179	No	No	No	8	Medium-quality draft	d__Bacteria;p__Planctomycetota;c__Planctomycetia;o__Pirellulales;f__Pirellulaceae;g__Mariniblastus;s__	Co-assembled	MetaBAT2	XB	XB1.1, XB6.1, XB8.1, XB10.1, XB16.1, XB17.1, XB19.1, XB20.1, XB2.1, XB2.2, XB2.5, XB2.6, XB2.7, XB2.8, XB2.9, XB2.10, XB3.1, XB3.2, XB3.3, XB3.4, XB3.5, XB3.6, XB3.7, XB3.8, XB3.9, XB3.10, XB4.1, XB4.2, XB4.3, XB4.4, XB5.1, XB5.2, XB5.3, XB5.4, XB5.5, XB5.6, XB5.7, XB5.8, XB5.9, XB5.10
XB_MAG1224	57.04	8	1877186	7962	64.1	93.43	2428	No	No	No	11	Medium-quality draft	d__Bacteria;p__Acidobacteriota;c__UBA6911;o__RPQK01;f__RPQK01;g__;s__	Co-assembled	MetaBAT2	XB	XB1.1, XB6.1, XB8.1, XB10.1, XB16.1, XB17.1, XB19.1, XB20.1, XB2.1, XB2.2, XB2.5, XB2.6, XB2.7, XB2.8, XB2.9, XB2.10, XB3.1, XB3.2, XB3.3, XB3.4, XB3.5, XB3.6, XB3.7, XB3.8, XB3.9, XB3.10, XB4.1, XB4.2, XB4.3, XB4.4, XB5.1, XB5.2, XB5.3, XB5.4, XB5.5, XB5.6, XB5.7, XB5.8, XB5.9, XB5.10
XB_MAG1225	52.59	7.76	1478892	22466	53.8	93.63	1749	No	No	No	15	Medium-quality draft	d__Bacteria;p__Pseudomonadota;c__Alphaproteobacteria;o__Rhizobiales;f__Stappiaceae;g__Roseibium;s__Roseibium aggregatum_A	Co-assembled	MetaBAT2	XB	XB1.1, XB6.1, XB8.1, XB10.1, XB16.1, XB17.1, XB19.1, XB20.1, XB2.1, XB2.2, XB2.5, XB2.6, XB2.7, XB2.8, XB2.9, XB2.10, XB3.1, XB3.2, XB3.3, XB3.4, XB3.5, XB3.6, XB3.7, XB3.8, XB3.9, XB3.10, XB4.1, XB4.2, XB4.3, XB4.4, XB5.1, XB5.2, XB5.3, XB5.4, XB5.5, XB5.6, XB5.7, XB5.8, XB5.9, XB5.10
XB_MAG1226	50.33	7.75	2177771	7609	34.9	97.15	294	No	No	No	8	Medium-quality draft	d__Bacteria;p__Myxococcota;c__Bradymonadia;o__UBA7976;f__UBA1532;g__UBA1532;s__	Co-assembled	MetaBAT2	XB	XB1.1, XB6.1, XB8.1, XB10.1, XB16.1, XB17.1, XB19.1, XB20.1, XB2.1, XB2.2, XB2.5, XB2.6, XB2.7, XB2.8, XB2.9, XB2.10, XB3.1, XB3.2, XB3.3, XB3.4, XB3.5, XB3.6, XB3.7, XB3.8, XB3.9, XB3.10, XB4.1, XB4.2, XB4.3, XB4.4, XB5.1, XB5.2, XB5.3, XB5.4, XB5.5, XB5.6, XB5.7, XB5.8, XB5.9, XB5.10
XB_MAG1227	52.23	8.62	2588613	3370	53	92.82	2597	No	No	Yes	21	Medium-quality draft	d__Bacteria;p__Gemmatimonadota;c__Gemmatimonadetes;o__Longimicrobiales;f__UBA6960;g__UBA1138;s__UBA1138 sp003447875	Co-assembled	MetaBAT2	XB	XB1.1, XB6.1, XB8.1, XB10.1, XB16.1, XB17.1, XB19.1, XB20.1, XB2.1, XB2.2, XB2.5, XB2.6, XB2.7, XB2.8, XB2.9, XB2.10, XB3.1, XB3.2, XB3.3, XB3.4, XB3.5, XB3.6, XB3.7, XB3.8, XB3.9, XB3.10, XB4.1, XB4.2, XB4.3, XB4.4, XB5.1, XB5.2, XB5.3, XB5.4, XB5.5, XB5.6, XB5.7, XB5.8, XB5.9, XB5.10
XB_MAG1228	50.85	7.26	2679524	6813	44.4	95.55	1367	No	No	No	20	Medium-quality draft	d__Bacteria;p__Latescibacterota;c__UBA2968;o__UBA8231;f__UBA8231;g__GCA-2724215;s__	Co-assembled	MetaBAT2	XB	XB1.1, XB6.1, XB8.1, XB10.1, XB16.1, XB17.1, XB19.1, XB20.1, XB2.1, XB2.2, XB2.5, XB2.6, XB2.7, XB2.8, XB2.9, XB2.10, XB3.1, XB3.2, XB3.3, XB3.4, XB3.5, XB3.6, XB3.7, XB3.8, XB3.9, XB3.10, XB4.1, XB4.2, XB4.3, XB4.4, XB5.1, XB5.2, XB5.3, XB5.4, XB5.5, XB5.6, XB5.7, XB5.8, XB5.9, XB5.10
XB_MAG1229	57.55	8.5	1197688	24627	62.9	93.35	1873	No	No	No	10	Medium-quality draft	d__Bacteria;p__Marinisomatota;c__Marinisomatia;o__Marinisomatales;f__S15-B10;g__S15-B10;s__	Co-assembled	MetaBAT2	XB	XB1.1, XB6.1, XB8.1, XB10.1, XB16.1, XB17.1, XB19.1, XB20.1, XB2.1, XB2.2, XB2.5, XB2.6, XB2.7, XB2.8, XB2.9, XB2.10, XB3.1, XB3.2, XB3.3, XB3.4, XB3.5, XB3.6, XB3.7, XB3.8, XB3.9, XB3.10, XB4.1, XB4.2, XB4.3, XB4.4, XB5.1, XB5.2, XB5.3, XB5.4, XB5.5, XB5.6, XB5.7, XB5.8, XB5.9, XB5.10
XB_MAG123	83.51	0.54	2831522	5007	47	90.54	2167	Yes	No	No	8	Medium-quality draft	d__Bacteria;p__Marinisomatota;c__Marinisomatia;o__SCGC-AAA003-L08;f__D37C17;g__;s__	Co-assembled	SemiBin	XB	XB1.1, XB6.1, XB8.1, XB10.1, XB16.1, XB17.1, XB19.1, XB20.1, XB2.1, XB2.2, XB2.5, XB2.6, XB2.7, XB2.8, XB2.9, XB2.10, XB3.1, XB3.2, XB3.3, XB3.4, XB3.5, XB3.6, XB3.7, XB3.8, XB3.9, XB3.10, XB4.1, XB4.2, XB4.3, XB4.4, XB5.1, XB5.2, XB5.3, XB5.4, XB5.5, XB5.6, XB5.7, XB5.8, XB5.9, XB5.10
XB_MAG1230	53.43	9.09	4320033	85012	50.4	91.94	3429	Yes	No	No	42	Medium-quality draft	d__Bacteria;p__Pseudomonadota;c__Gammaproteobacteria;o__Arenicellales;f__UBA868;g__UBA11791;s__	Co-assembled	MetaBAT2	XB	XB1.1, XB6.1, XB8.1, XB10.1, XB16.1, XB17.1, XB19.1, XB20.1, XB2.1, XB2.2, XB2.5, XB2.6, XB2.7, XB2.8, XB2.9, XB2.10, XB3.1, XB3.2, XB3.3, XB3.4, XB3.5, XB3.6, XB3.7, XB3.8, XB3.9, XB3.10, XB4.1, XB4.2, XB4.3, XB4.4, XB5.1, XB5.2, XB5.3, XB5.4, XB5.5, XB5.6, XB5.7, XB5.8, XB5.9, XB5.10
XB_MAG1231	60.53	8.77	2492679	5913	52.8	90.2	2023	No	No	No	18	Medium-quality draft	d__Bacteria;p__Pseudomonadota;c__Gammaproteobacteria;o__Pseudomonadales;f__HTCC2089;g__UBA4421;s__	Co-assembled	MetaBAT2	XB	XB1.1, XB6.1, XB8.1, XB10.1, XB16.1, XB17.1, XB19.1, XB20.1, XB2.1, XB2.2, XB2.5, XB2.6, XB2.7, XB2.8, XB2.9, XB2.10, XB3.1, XB3.2, XB3.3, XB3.4, XB3.5, XB3.6, XB3.7, XB3.8, XB3.9, XB3.10, XB4.1, XB4.2, XB4.3, XB4.4, XB5.1, XB5.2, XB5.3, XB5.4, XB5.5, XB5.6, XB5.7, XB5.8, XB5.9, XB5.10
XB_MAG1232	57.61	9.83	1664786	5947	30.1	96.5	988	No	No	No	23	Medium-quality draft	d__Bacteria;p__Planctomycetota;c__Planctomycetia;o__Pirellulales;f__UBA1268;g__UBA1268;s__UBA1268 sp002694955	Co-assembled	MetaBAT2	XB	XB1.1, XB6.1, XB8.1, XB10.1, XB16.1, XB17.1, XB19.1, XB20.1, XB2.1, XB2.2, XB2.5, XB2.6, XB2.7, XB2.8, XB2.9, XB2.10, XB3.1, XB3.2, XB3.3, XB3.4, XB3.5, XB3.6, XB3.7, XB3.8, XB3.9, XB3.10, XB4.1, XB4.2, XB4.3, XB4.4, XB5.1, XB5.2, XB5.3, XB5.4, XB5.5, XB5.6, XB5.7, XB5.8, XB5.9, XB5.10
XB_MAG1233	50.81	6.88	1915667	8066	40.3	95.53	1510	Yes	No	No	34	Medium-quality draft	d__Bacteria;p__Planctomycetota;c__Phycisphaerae;o__Phycisphaerales;f__SM1A02;g__GCA-002718515;s__	Co-assembled	MetaBAT2	XB	XB1.1, XB6.1, XB8.1, XB10.1, XB16.1, XB17.1, XB19.1, XB20.1, XB2.1, XB2.2, XB2.5, XB2.6, XB2.7, XB2.8, XB2.9, XB2.10, XB3.1, XB3.2, XB3.3, XB3.4, XB3.5, XB3.6, XB3.7, XB3.8, XB3.9, XB3.10, XB4.1, XB4.2, XB4.3, XB4.4, XB5.1, XB5.2, XB5.3, XB5.4, XB5.5, XB5.6, XB5.7, XB5.8, XB5.9, XB5.10
XB_MAG1234	50.83	7.66	2409863	10621	51.5	91.69	3163	Yes	No	No	55	Medium-quality draft	d__Bacteria;p__Verrucomicrobiota;c__Verrucomicrobiae;o__Verrucomicrobiales;f__DEV007;g__EC70;s__	Co-assembled	MetaBAT2	XB	XB1.1, XB6.1, XB8.1, XB10.1, XB16.1, XB17.1, XB19.1, XB20.1, XB2.1, XB2.2, XB2.5, XB2.6, XB2.7, XB2.8, XB2.9, XB2.10, XB3.1, XB3.2, XB3.3, XB3.4, XB3.5, XB3.6, XB3.7, XB3.8, XB3.9, XB3.10, XB4.1, XB4.2, XB4.3, XB4.4, XB5.1, XB5.2, XB5.3, XB5.4, XB5.5, XB5.6, XB5.7, XB5.8, XB5.9, XB5.10
XB_MAG1235	56.96	9.3	1977533	7410	44.8	94.1	1645	No	No	No	36	Medium-quality draft	d__Bacteria;p__Acidobacteriota;c__Vicinamibacteria;o__Vicinamibacterales;f__UBA8438;g__UBA2990;s__	Co-assembled	MetaBAT2	XB	XB1.1, XB6.1, XB8.1, XB10.1, XB16.1, XB17.1, XB19.1, XB20.1, XB2.1, XB2.2, XB2.5, XB2.6, XB2.7, XB2.8, XB2.9, XB2.10, XB3.1, XB3.2, XB3.3, XB3.4, XB3.5, XB3.6, XB3.7, XB3.8, XB3.9, XB3.10, XB4.1, XB4.2, XB4.3, XB4.4, XB5.1, XB5.2, XB5.3, XB5.4, XB5.5, XB5.6, XB5.7, XB5.8, XB5.9, XB5.10
XB_MAG1236	59.4	9.83	4345345	32802	44.9	88.16	2807	No	No	No	19	Medium-quality draft	d__Bacteria;p__Planctomycetota;c__UBA8108;o__UBA1146;f__UBA1146;g__UBA1146;s__	Co-assembled	MetaBAT2	XB	XB1.1, XB6.1, XB8.1, XB10.1, XB16.1, XB17.1, XB19.1, XB20.1, XB2.1, XB2.2, XB2.5, XB2.6, XB2.7, XB2.8, XB2.9, XB2.10, XB3.1, XB3.2, XB3.3, XB3.4, XB3.5, XB3.6, XB3.7, XB3.8, XB3.9, XB3.10, XB4.1, XB4.2, XB4.3, XB4.4, XB5.1, XB5.2, XB5.3, XB5.4, XB5.5, XB5.6, XB5.7, XB5.8, XB5.9, XB5.10
XB_MAG1237	50	7.14	2547377	6055	62.9	94.61	1623	Yes	No	No	25	Medium-quality draft	d__Bacteria;p__Planctomycetota;c__Planctomycetia;o__Pirellulales;f__UBA7805;g__UBA7805;s__UBA7805 sp902630355	Co-assembled	MetaBAT2	XB	XB1.1, XB6.1, XB8.1, XB10.1, XB16.1, XB17.1, XB19.1, XB20.1, XB2.1, XB2.2, XB2.5, XB2.6, XB2.7, XB2.8, XB2.9, XB2.10, XB3.1, XB3.2, XB3.3, XB3.4, XB3.5, XB3.6, XB3.7, XB3.8, XB3.9, XB3.10, XB4.1, XB4.2, XB4.3, XB4.4, XB5.1, XB5.2, XB5.3, XB5.4, XB5.5, XB5.6, XB5.7, XB5.8, XB5.9, XB5.10
XB_MAG1238	56.18	8.72	2926911	14575	62.4	93.18	1402	No	No	No	10	Medium-quality draft	d__Bacteria;p__Pseudomonadota;c__Alphaproteobacteria;o__Sphingomonadales;f__Sphingomonadaceae;g__Qipengyuania;s__Qipengyuania pacifica	Co-assembled	MetaBAT2	XB	XB1.1, XB6.1, XB8.1, XB10.1, XB16.1, XB17.1, XB19.1, XB20.1, XB2.1, XB2.2, XB2.5, XB2.6, XB2.7, XB2.8, XB2.9, XB2.10, XB3.1, XB3.2, XB3.3, XB3.4, XB3.5, XB3.6, XB3.7, XB3.8, XB3.9, XB3.10, XB4.1, XB4.2, XB4.3, XB4.4, XB5.1, XB5.2, XB5.3, XB5.4, XB5.5, XB5.6, XB5.7, XB5.8, XB5.9, XB5.10
XB_MAG1239	57.93	9.02	2089649	19957	58.3	92.26	2691	No	No	No	11	Medium-quality draft	d__Bacteria;p__Pseudomonadota;c__Gammaproteobacteria;o__Pseudomonadales;f__Pseudomonadaceae;g__Halopseudomonas;s__Halopseudomonas aestusnigri	Co-assembled	MetaBAT2	XB	XB1.1, XB6.1, XB8.1, XB10.1, XB16.1, XB17.1, XB19.1, XB20.1, XB2.1, XB2.2, XB2.5, XB2.6, XB2.7, XB2.8, XB2.9, XB2.10, XB3.1, XB3.2, XB3.3, XB3.4, XB3.5, XB3.6, XB3.7, XB3.8, XB3.9, XB3.10, XB4.1, XB4.2, XB4.3, XB4.4, XB5.1, XB5.2, XB5.3, XB5.4, XB5.5, XB5.6, XB5.7, XB5.8, XB5.9, XB5.10
XB_MAG124	88.02	1.52	4473711	8220	56.1	94.55	1532	No	No	No	10	Medium-quality draft	d__Bacteria;p__Pseudomonadota;c__Gammaproteobacteria;o__Pseudomonadales;f__HTCC2089;g__UBA4421;s__UBA4421 sp902565895	Co-assembled	SemiBin	XB	XB1.1, XB6.1, XB8.1, XB10.1, XB16.1, XB17.1, XB19.1, XB20.1, XB2.1, XB2.2, XB2.5, XB2.6, XB2.7, XB2.8, XB2.9, XB2.10, XB3.1, XB3.2, XB3.3, XB3.4, XB3.5, XB3.6, XB3.7, XB3.8, XB3.9, XB3.10, XB4.1, XB4.2, XB4.3, XB4.4, XB5.1, XB5.2, XB5.3, XB5.4, XB5.5, XB5.6, XB5.7, XB5.8, XB5.9, XB5.10
XB_MAG1240	54.39	8.19	2135827	5228	60.8	93.77	2804	No	No	No	18	Medium-quality draft	d__Bacteria;p__Actinomycetota;c__Acidimicrobiia;o__Acidimicrobiales;f__TK06;g__UBA2110;s__UBA2110 sp002719335	Co-assembled	MetaBAT2	XB	XB1.1, XB6.1, XB8.1, XB10.1, XB16.1, XB17.1, XB19.1, XB20.1, XB2.1, XB2.2, XB2.5, XB2.6, XB2.7, XB2.8, XB2.9, XB2.10, XB3.1, XB3.2, XB3.3, XB3.4, XB3.5, XB3.6, XB3.7, XB3.8, XB3.9, XB3.10, XB4.1, XB4.2, XB4.3, XB4.4, XB5.1, XB5.2, XB5.3, XB5.4, XB5.5, XB5.6, XB5.7, XB5.8, XB5.9, XB5.10
XB_MAG1241	51.75	8.77	2573590	3914	65.9	91.01	2607	No	No	No	25	Medium-quality draft	d__Bacteria;p__Actinomycetota;c__Actinomycetia;o__Actinomycetales;f__Microbacteriaceae;g__Microbacterium;s__	Co-assembled	MetaBAT2	XB	XB1.1, XB6.1, XB8.1, XB10.1, XB16.1, XB17.1, XB19.1, XB20.1, XB2.1, XB2.2, XB2.5, XB2.6, XB2.7, XB2.8, XB2.9, XB2.10, XB3.1, XB3.2, XB3.3, XB3.4, XB3.5, XB3.6, XB3.7, XB3.8, XB3.9, XB3.10, XB4.1, XB4.2, XB4.3, XB4.4, XB5.1, XB5.2, XB5.3, XB5.4, XB5.5, XB5.6, XB5.7, XB5.8, XB5.9, XB5.10
XB_MAG1242	52.15	9.48	3171105	7650	64.5	93.49	2734	No	No	No	30	Medium-quality draft	d__Bacteria;p__Bacteroidota;c__Bacteroidia;o__Flavobacteriales;f__Flavobacteriaceae;g__Nonlabens;s__Nonlabens tegetincola	Co-assembled	MetaBAT2	XB	XB1.1, XB6.1, XB8.1, XB10.1, XB16.1, XB17.1, XB19.1, XB20.1, XB2.1, XB2.2, XB2.5, XB2.6, XB2.7, XB2.8, XB2.9, XB2.10, XB3.1, XB3.2, XB3.3, XB3.4, XB3.5, XB3.6, XB3.7, XB3.8, XB3.9, XB3.10, XB4.1, XB4.2, XB4.3, XB4.4, XB5.1, XB5.2, XB5.3, XB5.4, XB5.5, XB5.6, XB5.7, XB5.8, XB5.9, XB5.10
XB_MAG1243	54.42	8.92	2525093	13377	59.4	95.47	1608	Yes	No	No	26	Medium-quality draft	d__Bacteria;p__Planctomycetota;c__UBA1135;o__UBA2386;f__UBA2386;g__JACKIB01;s__	Co-assembled	MetaBAT2	XB	XB1.1, XB6.1, XB8.1, XB10.1, XB16.1, XB17.1, XB19.1, XB20.1, XB2.1, XB2.2, XB2.5, XB2.6, XB2.7, XB2.8, XB2.9, XB2.10, XB3.1, XB3.2, XB3.3, XB3.4, XB3.5, XB3.6, XB3.7, XB3.8, XB3.9, XB3.10, XB4.1, XB4.2, XB4.3, XB4.4, XB5.1, XB5.2, XB5.3, XB5.4, XB5.5, XB5.6, XB5.7, XB5.8, XB5.9, XB5.10
XB_MAG1244	52.86	8.53	1208575	6826	64.2	93.36	3037	No	No	No	15	Medium-quality draft	d__Bacteria;p__Pseudomonadota;c__Alphaproteobacteria;o__Rhodobacterales;f__Rhodobacteraceae;g__Phaeobacter;s__Phaeobacter italicus	Co-assembled	MetaBAT2	XB	XB1.1, XB6.1, XB8.1, XB10.1, XB16.1, XB17.1, XB19.1, XB20.1, XB2.1, XB2.2, XB2.5, XB2.6, XB2.7, XB2.8, XB2.9, XB2.10, XB3.1, XB3.2, XB3.3, XB3.4, XB3.5, XB3.6, XB3.7, XB3.8, XB3.9, XB3.10, XB4.1, XB4.2, XB4.3, XB4.4, XB5.1, XB5.2, XB5.3, XB5.4, XB5.5, XB5.6, XB5.7, XB5.8, XB5.9, XB5.10
XB_MAG1245	51.29	8.25	1985300	11783	44.6	91.99	2023	No	No	No	12	Medium-quality draft	d__Bacteria;p__Pseudomonadota;c__Gammaproteobacteria;o__Pseudomonadales;f__HTCC2089;g__;s__	Co-assembled	MetaBAT2	XB	XB1.1, XB6.1, XB8.1, XB10.1, XB16.1, XB17.1, XB19.1, XB20.1, XB2.1, XB2.2, XB2.5, XB2.6, XB2.7, XB2.8, XB2.9, XB2.10, XB3.1, XB3.2, XB3.3, XB3.4, XB3.5, XB3.6, XB3.7, XB3.8, XB3.9, XB3.10, XB4.1, XB4.2, XB4.3, XB4.4, XB5.1, XB5.2, XB5.3, XB5.4, XB5.5, XB5.6, XB5.7, XB5.8, XB5.9, XB5.10
XB_MAG1246	51.15	9.07	2124106	6136	56.9	94.6	1420	No	No	No	22	Medium-quality draft	d__Bacteria;p__Marinisomatota;c__Marinisomatia;o__Marinisomatales;f__UBA1611;g__UBA1611;s__	Co-assembled	MetaBAT2	XB	XB1.1, XB6.1, XB8.1, XB10.1, XB16.1, XB17.1, XB19.1, XB20.1, XB2.1, XB2.2, XB2.5, XB2.6, XB2.7, XB2.8, XB2.9, XB2.10, XB3.1, XB3.2, XB3.3, XB3.4, XB3.5, XB3.6, XB3.7, XB3.8, XB3.9, XB3.10, XB4.1, XB4.2, XB4.3, XB4.4, XB5.1, XB5.2, XB5.3, XB5.4, XB5.5, XB5.6, XB5.7, XB5.8, XB5.9, XB5.10
XB_MAG1247	50.43	8.55	3216298	8761	46.6	93.94	887	No	No	No	3	Medium-quality draft	d__Bacteria;p__Myxococcota;c__WYAZ01;o__WYAZ01;f__WYAZ01;g__;s__	Co-assembled	MetaBAT2	XB	XB1.1, XB6.1, XB8.1, XB10.1, XB16.1, XB17.1, XB19.1, XB20.1, XB2.1, XB2.2, XB2.5, XB2.6, XB2.7, XB2.8, XB2.9, XB2.10, XB3.1, XB3.2, XB3.3, XB3.4, XB3.5, XB3.6, XB3.7, XB3.8, XB3.9, XB3.10, XB4.1, XB4.2, XB4.3, XB4.4, XB5.1, XB5.2, XB5.3, XB5.4, XB5.5, XB5.6, XB5.7, XB5.8, XB5.9, XB5.10
XB_MAG1248	53.42	8.92	1366225	6091	45	93.59	1495	No	No	Yes	19	Medium-quality draft	d__Bacteria;p__Myxococcota;c__UBA9042;o__PHBI01;f__;g__;s__	Co-assembled	MetaBAT2	XB	XB1.1, XB6.1, XB8.1, XB10.1, XB16.1, XB17.1, XB19.1, XB20.1, XB2.1, XB2.2, XB2.5, XB2.6, XB2.7, XB2.8, XB2.9, XB2.10, XB3.1, XB3.2, XB3.3, XB3.4, XB3.5, XB3.6, XB3.7, XB3.8, XB3.9, XB3.10, XB4.1, XB4.2, XB4.3, XB4.4, XB5.1, XB5.2, XB5.3, XB5.4, XB5.5, XB5.6, XB5.7, XB5.8, XB5.9, XB5.10
XB_MAG1249	50.2	7.68	1290227	46996	39.7	94.17	1484	No	No	No	13	Medium-quality draft	d__Bacteria;p__Pseudomonadota;c__Gammaproteobacteria;o__Pseudomonadales;f__Oleiphilaceae;g__Marinobacter;s__	Co-assembled	MetaBAT2	XB	XB1.1, XB6.1, XB8.1, XB10.1, XB16.1, XB17.1, XB19.1, XB20.1, XB2.1, XB2.2, XB2.5, XB2.6, XB2.7, XB2.8, XB2.9, XB2.10, XB3.1, XB3.2, XB3.3, XB3.4, XB3.5, XB3.6, XB3.7, XB3.8, XB3.9, XB3.10, XB4.1, XB4.2, XB4.3, XB4.4, XB5.1, XB5.2, XB5.3, XB5.4, XB5.5, XB5.6, XB5.7, XB5.8, XB5.9, XB5.10
XB_MAG125	81.2	0.06	1920888	12060	62.9	92.81	2039	No	No	No	17	Medium-quality draft	d__Bacteria;p__Planctomycetota;c__Planctomycetia;o__;f__;g__;s__	Co-assembled	SemiBin	XB	XB1.1, XB6.1, XB8.1, XB10.1, XB16.1, XB17.1, XB19.1, XB20.1, XB2.1, XB2.2, XB2.5, XB2.6, XB2.7, XB2.8, XB2.9, XB2.10, XB3.1, XB3.2, XB3.3, XB3.4, XB3.5, XB3.6, XB3.7, XB3.8, XB3.9, XB3.10, XB4.1, XB4.2, XB4.3, XB4.4, XB5.1, XB5.2, XB5.3, XB5.4, XB5.5, XB5.6, XB5.7, XB5.8, XB5.9, XB5.10
XB_MAG1250	50.27	9.32	868201	6019	47.3	90	2947	Yes	No	No	20	Medium-quality draft	d__Bacteria;p__Planctomycetota;c__Phycisphaerae;o__Phycisphaerales;f__SM1A02;g__UBA854;s__UBA854 sp002295885	Co-assembled	MetaBAT2	XB	XB1.1, XB6.1, XB8.1, XB10.1, XB16.1, XB17.1, XB19.1, XB20.1, XB2.1, XB2.2, XB2.5, XB2.6, XB2.7, XB2.8, XB2.9, XB2.10, XB3.1, XB3.2, XB3.3, XB3.4, XB3.5, XB3.6, XB3.7, XB3.8, XB3.9, XB3.10, XB4.1, XB4.2, XB4.3, XB4.4, XB5.1, XB5.2, XB5.3, XB5.4, XB5.5, XB5.6, XB5.7, XB5.8, XB5.9, XB5.10
XB_MAG1251	50.97	8.24	3651656	6913	51.7	90.03	2615	Yes	No	No	29	Medium-quality draft	d__Bacteria;p__Myxococcota;c__UBA796;o__UBA796;f__;g__;s__	Co-assembled	MetaBAT2	XB	XB1.1, XB6.1, XB8.1, XB10.1, XB16.1, XB17.1, XB19.1, XB20.1, XB2.1, XB2.2, XB2.5, XB2.6, XB2.7, XB2.8, XB2.9, XB2.10, XB3.1, XB3.2, XB3.3, XB3.4, XB3.5, XB3.6, XB3.7, XB3.8, XB3.9, XB3.10, XB4.1, XB4.2, XB4.3, XB4.4, XB5.1, XB5.2, XB5.3, XB5.4, XB5.5, XB5.6, XB5.7, XB5.8, XB5.9, XB5.10
XB_MAG1252	51.09	9.35	1277358	9117	61.8	92.91	2275	No	No	No	25	Medium-quality draft	d__Bacteria;p__Pseudomonadota;c__Gammaproteobacteria;o__Methylococcales;f__UBA1147;g__UBA1147;s__UBA1147 sp024958995	Co-assembled	MetaBAT2	XB	XB1.1, XB6.1, XB8.1, XB10.1, XB16.1, XB17.1, XB19.1, XB20.1, XB2.1, XB2.2, XB2.5, XB2.6, XB2.7, XB2.8, XB2.9, XB2.10, XB3.1, XB3.2, XB3.3, XB3.4, XB3.5, XB3.6, XB3.7, XB3.8, XB3.9, XB3.10, XB4.1, XB4.2, XB4.3, XB4.4, XB5.1, XB5.2, XB5.3, XB5.4, XB5.5, XB5.6, XB5.7, XB5.8, XB5.9, XB5.10
XB_MAG1253	50.63	8.07	1738689	5413	48.9	95.38	1294	No	No	No	31	Medium-quality draft	d__Archaea;p__Thermoplasmatota;c__Poseidoniia;o__Poseidoniales;f__Thalassarchaeaceae;g__MGIIb-P;s__	Co-assembled	MetaBAT2	XB	XB1.1, XB6.1, XB8.1, XB10.1, XB16.1, XB17.1, XB19.1, XB20.1, XB2.1, XB2.2, XB2.5, XB2.6, XB2.7, XB2.8, XB2.9, XB2.10, XB3.1, XB3.2, XB3.3, XB3.4, XB3.5, XB3.6, XB3.7, XB3.8, XB3.9, XB3.10, XB4.1, XB4.2, XB4.3, XB4.4, XB5.1, XB5.2, XB5.3, XB5.4, XB5.5, XB5.6, XB5.7, XB5.8, XB5.9, XB5.10
XB_MAG1254	52.24	8.74	3186278	6510	53.7	87.32	3716	No	No	Yes	27	Medium-quality draft	d__Bacteria;p__Pseudomonadota;c__Alphaproteobacteria;o__Rhodospirillales_A;f__UBA2165;g__GCA-002721295;s__	Co-assembled	MetaBAT2	XB	XB1.1, XB6.1, XB8.1, XB10.1, XB16.1, XB17.1, XB19.1, XB20.1, XB2.1, XB2.2, XB2.5, XB2.6, XB2.7, XB2.8, XB2.9, XB2.10, XB3.1, XB3.2, XB3.3, XB3.4, XB3.5, XB3.6, XB3.7, XB3.8, XB3.9, XB3.10, XB4.1, XB4.2, XB4.3, XB4.4, XB5.1, XB5.2, XB5.3, XB5.4, XB5.5, XB5.6, XB5.7, XB5.8, XB5.9, XB5.10
XB_MAG1255	50.65	8.78	2226119	6974	33.2	96.13	1300	Yes	No	No	7	Medium-quality draft	d__Bacteria;p__Pseudomonadota;c__Alphaproteobacteria;o__Sphingomonadales;f__Sphingomonadaceae;g__Sphingobium;s__Sphingobium soli	Co-assembled	MetaBAT2	XB	XB1.1, XB6.1, XB8.1, XB10.1, XB16.1, XB17.1, XB19.1, XB20.1, XB2.1, XB2.2, XB2.5, XB2.6, XB2.7, XB2.8, XB2.9, XB2.10, XB3.1, XB3.2, XB3.3, XB3.4, XB3.5, XB3.6, XB3.7, XB3.8, XB3.9, XB3.10, XB4.1, XB4.2, XB4.3, XB4.4, XB5.1, XB5.2, XB5.3, XB5.4, XB5.5, XB5.6, XB5.7, XB5.8, XB5.9, XB5.10
XB_MAG1256	51.03	9.44	1852366	11634	53.5	93.25	1700	No	No	No	16	Medium-quality draft	d__Bacteria;p__Acidobacteriota;c__Thermoanaerobaculia;o__UBA5704;f__;g__;s__	Co-assembled	MetaBAT2	XB	XB1.1, XB6.1, XB8.1, XB10.1, XB16.1, XB17.1, XB19.1, XB20.1, XB2.1, XB2.2, XB2.5, XB2.6, XB2.7, XB2.8, XB2.9, XB2.10, XB3.1, XB3.2, XB3.3, XB3.4, XB3.5, XB3.6, XB3.7, XB3.8, XB3.9, XB3.10, XB4.1, XB4.2, XB4.3, XB4.4, XB5.1, XB5.2, XB5.3, XB5.4, XB5.5, XB5.6, XB5.7, XB5.8, XB5.9, XB5.10
XB_MAG1257	52.78	9.19	3253725	8627	35.8	97.29	594	No	No	No	9	Medium-quality draft	d__Bacteria;p__Pseudomonadota;c__Alphaproteobacteria;o__MPNO01;f__UBA830;g__UBA830;s__UBA830 sp913047365	Co-assembled	MetaBAT2	XB	XB1.1, XB6.1, XB8.1, XB10.1, XB16.1, XB17.1, XB19.1, XB20.1, XB2.1, XB2.2, XB2.5, XB2.6, XB2.7, XB2.8, XB2.9, XB2.10, XB3.1, XB3.2, XB3.3, XB3.4, XB3.5, XB3.6, XB3.7, XB3.8, XB3.9, XB3.10, XB4.1, XB4.2, XB4.3, XB4.4, XB5.1, XB5.2, XB5.3, XB5.4, XB5.5, XB5.6, XB5.7, XB5.8, XB5.9, XB5.10
XB_MAG1258	52.29	9.91	2257721	2790	37.1	96.45	933	Yes	No	No	26	Medium-quality draft	d__Bacteria;p__Actinomycetota;c__Acidimicrobiia;o__Acidimicrobiales;f__MedAcidi-G1;g__JAKUSA01;s__	Co-assembled	MetaBAT2	XB	XB1.1, XB6.1, XB8.1, XB10.1, XB16.1, XB17.1, XB19.1, XB20.1, XB2.1, XB2.2, XB2.5, XB2.6, XB2.7, XB2.8, XB2.9, XB2.10, XB3.1, XB3.2, XB3.3, XB3.4, XB3.5, XB3.6, XB3.7, XB3.8, XB3.9, XB3.10, XB4.1, XB4.2, XB4.3, XB4.4, XB5.1, XB5.2, XB5.3, XB5.4, XB5.5, XB5.6, XB5.7, XB5.8, XB5.9, XB5.10
XB_MAG1259	51.52	9.25	1350374	6194	50.8	95.3	1909	No	No	No	14	Medium-quality draft	d__Bacteria;p__Pseudomonadota;c__Gammaproteobacteria;o__Comchoanobacterales;f__GCA-002691585;g__;s__	Co-assembled	MetaBAT2	XB	XB1.1, XB6.1, XB8.1, XB10.1, XB16.1, XB17.1, XB19.1, XB20.1, XB2.1, XB2.2, XB2.5, XB2.6, XB2.7, XB2.8, XB2.9, XB2.10, XB3.1, XB3.2, XB3.3, XB3.4, XB3.5, XB3.6, XB3.7, XB3.8, XB3.9, XB3.10, XB4.1, XB4.2, XB4.3, XB4.4, XB5.1, XB5.2, XB5.3, XB5.4, XB5.5, XB5.6, XB5.7, XB5.8, XB5.9, XB5.10
XB_MAG126	81.98	0.32	1831450	15459	52.8	89.99	1952	No	No	No	12	Medium-quality draft	d__Bacteria;p__Latescibacterota;c__UBA2968;o__UBA2968;f__UBA2968;g__UBA2968;s__	Co-assembled	SemiBin	XB	XB1.1, XB6.1, XB8.1, XB10.1, XB16.1, XB17.1, XB19.1, XB20.1, XB2.1, XB2.2, XB2.5, XB2.6, XB2.7, XB2.8, XB2.9, XB2.10, XB3.1, XB3.2, XB3.3, XB3.4, XB3.5, XB3.6, XB3.7, XB3.8, XB3.9, XB3.10, XB4.1, XB4.2, XB4.3, XB4.4, XB5.1, XB5.2, XB5.3, XB5.4, XB5.5, XB5.6, XB5.7, XB5.8, XB5.9, XB5.10
XB_MAG1260	51.22	9.07	2677279	4426	65.9	94.65	2316	Yes	No	No	34	Medium-quality draft	d__Bacteria;p__Planctomycetota;c__GCA-002687715;o__GCA-002687715;f__GCA-002687715;g__GCA-2683135;s__GCA-2683135 sp002683135	Co-assembled	MetaBAT2	XB	XB1.1, XB6.1, XB8.1, XB10.1, XB16.1, XB17.1, XB19.1, XB20.1, XB2.1, XB2.2, XB2.5, XB2.6, XB2.7, XB2.8, XB2.9, XB2.10, XB3.1, XB3.2, XB3.3, XB3.4, XB3.5, XB3.6, XB3.7, XB3.8, XB3.9, XB3.10, XB4.1, XB4.2, XB4.3, XB4.4, XB5.1, XB5.2, XB5.3, XB5.4, XB5.5, XB5.6, XB5.7, XB5.8, XB5.9, XB5.10
XB_MAG127	85.9	1.28	2120781	5253	47	95.68	1037	No	No	No	30	Medium-quality draft	d__Archaea;p__Thermoplasmatota;c__Poseidoniia;o__Poseidoniales;f__Thalassarchaeaceae;g__MGIIb-P;s__	Co-assembled	SemiBin	XB	XB1.1, XB6.1, XB8.1, XB10.1, XB16.1, XB17.1, XB19.1, XB20.1, XB2.1, XB2.2, XB2.5, XB2.6, XB2.7, XB2.8, XB2.9, XB2.10, XB3.1, XB3.2, XB3.3, XB3.4, XB3.5, XB3.6, XB3.7, XB3.8, XB3.9, XB3.10, XB4.1, XB4.2, XB4.3, XB4.4, XB5.1, XB5.2, XB5.3, XB5.4, XB5.5, XB5.6, XB5.7, XB5.8, XB5.9, XB5.10
XB_MAG128	85.72	1.18	1126929	205172	73.1	92.69	8443	No	No	No	54	Medium-quality draft	d__Bacteria;p__Verrucomicrobiota;c__Verrucomicrobiae;o__Verrucomicrobiales;f__Akkermansiaceae;g__Roseibacillus_B;s__Roseibacillus_B sp014240355	Co-assembled	SemiBin	XB	XB1.1, XB6.1, XB8.1, XB10.1, XB16.1, XB17.1, XB19.1, XB20.1, XB2.1, XB2.2, XB2.5, XB2.6, XB2.7, XB2.8, XB2.9, XB2.10, XB3.1, XB3.2, XB3.3, XB3.4, XB3.5, XB3.6, XB3.7, XB3.8, XB3.9, XB3.10, XB4.1, XB4.2, XB4.3, XB4.4, XB5.1, XB5.2, XB5.3, XB5.4, XB5.5, XB5.6, XB5.7, XB5.8, XB5.9, XB5.10
XB_MAG129	93.54	3.01	1852584	4715	53	92.72	2498	No	No	No	22	High-quality draft	d__Bacteria;p__Verrucomicrobiota;c__Verrucomicrobiae;o__Verrucomicrobiales;f__DEV007;g__EC70;s__EC70 sp002684575	Co-assembled	SemiBin	XB	XB1.1, XB6.1, XB8.1, XB10.1, XB16.1, XB17.1, XB19.1, XB20.1, XB2.1, XB2.2, XB2.5, XB2.6, XB2.7, XB2.8, XB2.9, XB2.10, XB3.1, XB3.2, XB3.3, XB3.4, XB3.5, XB3.6, XB3.7, XB3.8, XB3.9, XB3.10, XB4.1, XB4.2, XB4.3, XB4.4, XB5.1, XB5.2, XB5.3, XB5.4, XB5.5, XB5.6, XB5.7, XB5.8, XB5.9, XB5.10
XB_MAG13	99.78	0.49	946948	8661	44.9	88.06	2657	No	No	No	27	High-quality draft	d__Bacteria;p__Pseudomonadota;c__Alphaproteobacteria;o__Rhodospirillales_A;f__UBA2165;g__GCA-2687515;s__	Co-assembled	SemiBin	XB	XB1.1, XB6.1, XB8.1, XB10.1, XB16.1, XB17.1, XB19.1, XB20.1, XB2.1, XB2.2, XB2.5, XB2.6, XB2.7, XB2.8, XB2.9, XB2.10, XB3.1, XB3.2, XB3.3, XB3.4, XB3.5, XB3.6, XB3.7, XB3.8, XB3.9, XB3.10, XB4.1, XB4.2, XB4.3, XB4.4, XB5.1, XB5.2, XB5.3, XB5.4, XB5.5, XB5.6, XB5.7, XB5.8, XB5.9, XB5.10
XB_MAG130	80.4	0	2348685	3527	56.3	89.66	4080	Yes	Yes	No	15	Medium-quality draft	d__Bacteria;p__Actinomycetota;c__Acidimicrobiia;o__Acidimicrobiales;f__MedAcidi-G1;g__S20-B6;s__S20-B6 sp002699725	Co-assembled	Vamb	XB	XB1.1, XB6.1, XB8.1, XB10.1, XB16.1, XB17.1, XB19.1, XB20.1, XB2.1, XB2.2, XB2.5, XB2.6, XB2.7, XB2.8, XB2.9, XB2.10, XB3.1, XB3.2, XB3.3, XB3.4, XB3.5, XB3.6, XB3.7, XB3.8, XB3.9, XB3.10, XB4.1, XB4.2, XB4.3, XB4.4, XB5.1, XB5.2, XB5.3, XB5.4, XB5.5, XB5.6, XB5.7, XB5.8, XB5.9, XB5.10
XB_MAG131	86.05	1.39	1000450	6205	64.1	93.12	3170	No	No	No	23	Medium-quality draft	d__Bacteria;p__Pseudomonadota;c__Alphaproteobacteria;o__Rhodospirillales;f__Rhodospirillaceae;g__GCA-2691085;s__GCA-2691085 sp902575965	Co-assembled	Vamb	XB	XB1.1, XB6.1, XB8.1, XB10.1, XB16.1, XB17.1, XB19.1, XB20.1, XB2.1, XB2.2, XB2.5, XB2.6, XB2.7, XB2.8, XB2.9, XB2.10, XB3.1, XB3.2, XB3.3, XB3.4, XB3.5, XB3.6, XB3.7, XB3.8, XB3.9, XB3.10, XB4.1, XB4.2, XB4.3, XB4.4, XB5.1, XB5.2, XB5.3, XB5.4, XB5.5, XB5.6, XB5.7, XB5.8, XB5.9, XB5.10
XB_MAG132	96.15	3.3	1364847	8657	56.7	95.23	1348	No	No	No	5	High-quality draft	d__Bacteria;p__Pseudomonadota;c__Gammaproteobacteria;o__Pseudomonadales;f__DSM-6294;g__Oleibacter;s__Oleibacter sp006212115	Co-assembled	Vamb	XB	XB1.1, XB6.1, XB8.1, XB10.1, XB16.1, XB17.1, XB19.1, XB20.1, XB2.1, XB2.2, XB2.5, XB2.6, XB2.7, XB2.8, XB2.9, XB2.10, XB3.1, XB3.2, XB3.3, XB3.4, XB3.5, XB3.6, XB3.7, XB3.8, XB3.9, XB3.10, XB4.1, XB4.2, XB4.3, XB4.4, XB5.1, XB5.2, XB5.3, XB5.4, XB5.5, XB5.6, XB5.7, XB5.8, XB5.9, XB5.10
XB_MAG133	82.03	0.55	8487801	72759	59.6	95.37	1875	No	No	No	30	Medium-quality draft	d__Bacteria;p__Bacteroidota;c__Bacteroidia;o__Flavobacteriales;f__Flavobacteriaceae;g__UBA8316;s__UBA8316 sp002695445	Co-assembled	Vamb	XB	XB1.1, XB6.1, XB8.1, XB10.1, XB16.1, XB17.1, XB19.1, XB20.1, XB2.1, XB2.2, XB2.5, XB2.6, XB2.7, XB2.8, XB2.9, XB2.10, XB3.1, XB3.2, XB3.3, XB3.4, XB3.5, XB3.6, XB3.7, XB3.8, XB3.9, XB3.10, XB4.1, XB4.2, XB4.3, XB4.4, XB5.1, XB5.2, XB5.3, XB5.4, XB5.5, XB5.6, XB5.7, XB5.8, XB5.9, XB5.10
XB_MAG134	83.6	1.24	1886079	19945	63.1	95.87	1479	No	No	No	22	Medium-quality draft	d__Bacteria;p__Bdellovibrionota;c__Bacteriovoracia;o__Bacteriovoracales;f__Bacteriovoracaceae;g__UBA7317;s__	Co-assembled	Vamb	XB	XB1.1, XB6.1, XB8.1, XB10.1, XB16.1, XB17.1, XB19.1, XB20.1, XB2.1, XB2.2, XB2.5, XB2.6, XB2.7, XB2.8, XB2.9, XB2.10, XB3.1, XB3.2, XB3.3, XB3.4, XB3.5, XB3.6, XB3.7, XB3.8, XB3.9, XB3.10, XB4.1, XB4.2, XB4.3, XB4.4, XB5.1, XB5.2, XB5.3, XB5.4, XB5.5, XB5.6, XB5.7, XB5.8, XB5.9, XB5.10
XB_MAG135	84.47	1.11	2022827	6302	49.3	95.64	2003	No	No	No	33	Medium-quality draft	d__Bacteria;p__Cyanobacteriota;c__Cyanobacteriia;o__PCC-6307;f__Cyanobiaceae;g__RCC307;s__	Co-assembled	Vamb	XB	XB1.1, XB6.1, XB8.1, XB10.1, XB16.1, XB17.1, XB19.1, XB20.1, XB2.1, XB2.2, XB2.5, XB2.6, XB2.7, XB2.8, XB2.9, XB2.10, XB3.1, XB3.2, XB3.3, XB3.4, XB3.5, XB3.6, XB3.7, XB3.8, XB3.9, XB3.10, XB4.1, XB4.2, XB4.3, XB4.4, XB5.1, XB5.2, XB5.3, XB5.4, XB5.5, XB5.6, XB5.7, XB5.8, XB5.9, XB5.10
XB_MAG136	88.46	2.14	2114216	13825	56.9	94.54	1748	No	No	No	22	Medium-quality draft	d__Bacteria;p__Verrucomicrobiota;c__Verrucomicrobiae;o__Pedosphaerales;f__UBA1100;g__UBA1100;s__	Co-assembled	Vamb	XB	XB1.1, XB6.1, XB8.1, XB10.1, XB16.1, XB17.1, XB19.1, XB20.1, XB2.1, XB2.2, XB2.5, XB2.6, XB2.7, XB2.8, XB2.9, XB2.10, XB3.1, XB3.2, XB3.3, XB3.4, XB3.5, XB3.6, XB3.7, XB3.8, XB3.9, XB3.10, XB4.1, XB4.2, XB4.3, XB4.4, XB5.1, XB5.2, XB5.3, XB5.4, XB5.5, XB5.6, XB5.7, XB5.8, XB5.9, XB5.10
XB_MAG137	86.56	1.76	3629974	9530	51.2	90.2	3402	No	Yes	Yes	45	Medium-quality draft	d__Bacteria;p__Myxococcota;c__Bradymonadia;o__UBA7976;f__UBA1532;g__UBA1532;s__	Co-assembled	Vamb	XB	XB1.1, XB6.1, XB8.1, XB10.1, XB16.1, XB17.1, XB19.1, XB20.1, XB2.1, XB2.2, XB2.5, XB2.6, XB2.7, XB2.8, XB2.9, XB2.10, XB3.1, XB3.2, XB3.3, XB3.4, XB3.5, XB3.6, XB3.7, XB3.8, XB3.9, XB3.10, XB4.1, XB4.2, XB4.3, XB4.4, XB5.1, XB5.2, XB5.3, XB5.4, XB5.5, XB5.6, XB5.7, XB5.8, XB5.9, XB5.10
XB_MAG138	88.78	2.18	2244314	15182	47.8	91.37	2675	No	No	No	8	Medium-quality draft	d__Bacteria;p__Chloroflexota;c__Dehalococcoidia;o__UBA3495;f__UBA3495;g__GCA-2707185;s__	Co-assembled	Vamb	XB	XB1.1, XB6.1, XB8.1, XB10.1, XB16.1, XB17.1, XB19.1, XB20.1, XB2.1, XB2.2, XB2.5, XB2.6, XB2.7, XB2.8, XB2.9, XB2.10, XB3.1, XB3.2, XB3.3, XB3.4, XB3.5, XB3.6, XB3.7, XB3.8, XB3.9, XB3.10, XB4.1, XB4.2, XB4.3, XB4.4, XB5.1, XB5.2, XB5.3, XB5.4, XB5.5, XB5.6, XB5.7, XB5.8, XB5.9, XB5.10
XB_MAG139	82.58	0.84	1278195	3632	38.4	95.17	1457	No	No	No	16	Medium-quality draft	d__Bacteria;p__Planctomycetota;c__Planctomycetia;o__Pirellulales;f__UBA7805;g__;s__	Co-assembled	Vamb	XB	XB1.1, XB6.1, XB8.1, XB10.1, XB16.1, XB17.1, XB19.1, XB20.1, XB2.1, XB2.2, XB2.5, XB2.6, XB2.7, XB2.8, XB2.9, XB2.10, XB3.1, XB3.2, XB3.3, XB3.4, XB3.5, XB3.6, XB3.7, XB3.8, XB3.9, XB3.10, XB4.1, XB4.2, XB4.3, XB4.4, XB5.1, XB5.2, XB5.3, XB5.4, XB5.5, XB5.6, XB5.7, XB5.8, XB5.9, XB5.10
XB_MAG14	98.45	0.19	2042290	6168	45.9	93.2	1143	No	No	No	12	High-quality draft	d__Bacteria;p__Latescibacterota;c__UBA2968;o__UBA8231;f__UBA8231;g__GCA-2693325;s__	Co-assembled	SemiBin	XB	XB1.1, XB6.1, XB8.1, XB10.1, XB16.1, XB17.1, XB19.1, XB20.1, XB2.1, XB2.2, XB2.5, XB2.6, XB2.7, XB2.8, XB2.9, XB2.10, XB3.1, XB3.2, XB3.3, XB3.4, XB3.5, XB3.6, XB3.7, XB3.8, XB3.9, XB3.10, XB4.1, XB4.2, XB4.3, XB4.4, XB5.1, XB5.2, XB5.3, XB5.4, XB5.5, XB5.6, XB5.7, XB5.8, XB5.9, XB5.10
XB_MAG140	82.66	0.68	1521436	9046	40.2	95.81	1229	No	No	No	19	Medium-quality draft	d__Bacteria;p__Pseudomonadota;c__Gammaproteobacteria;o__GCA-002705445;f__GCA-002705445;g__GCA-2705445;s__GCA-2705445 sp902595225	Co-assembled	Vamb	XB	XB1.1, XB6.1, XB8.1, XB10.1, XB16.1, XB17.1, XB19.1, XB20.1, XB2.1, XB2.2, XB2.5, XB2.6, XB2.7, XB2.8, XB2.9, XB2.10, XB3.1, XB3.2, XB3.3, XB3.4, XB3.5, XB3.6, XB3.7, XB3.8, XB3.9, XB3.10, XB4.1, XB4.2, XB4.3, XB4.4, XB5.1, XB5.2, XB5.3, XB5.4, XB5.5, XB5.6, XB5.7, XB5.8, XB5.9, XB5.10
XB_MAG141	93.05	3.26	2612029	4037	51.8	89	1256	No	No	No	15	High-quality draft	d__Bacteria;p__Pseudomonadota;c__Alphaproteobacteria;o__TMED127;f__TMED127;g__;s__	Co-assembled	Vamb	XB	XB1.1, XB6.1, XB8.1, XB10.1, XB16.1, XB17.1, XB19.1, XB20.1, XB2.1, XB2.2, XB2.5, XB2.6, XB2.7, XB2.8, XB2.9, XB2.10, XB3.1, XB3.2, XB3.3, XB3.4, XB3.5, XB3.6, XB3.7, XB3.8, XB3.9, XB3.10, XB4.1, XB4.2, XB4.3, XB4.4, XB5.1, XB5.2, XB5.3, XB5.4, XB5.5, XB5.6, XB5.7, XB5.8, XB5.9, XB5.10
XB_MAG142	91.04	2.87	2925176	36119	45	87.7	3328	No	No	No	41	High-quality draft	d__Bacteria;p__Bacteroidota;c__Bacteroidia;o__Flavobacteriales;f__BACL11;g__TMED123;s__	Co-assembled	Vamb	XB	XB1.1, XB6.1, XB8.1, XB10.1, XB16.1, XB17.1, XB19.1, XB20.1, XB2.1, XB2.2, XB2.5, XB2.6, XB2.7, XB2.8, XB2.9, XB2.10, XB3.1, XB3.2, XB3.3, XB3.4, XB3.5, XB3.6, XB3.7, XB3.8, XB3.9, XB3.10, XB4.1, XB4.2, XB4.3, XB4.4, XB5.1, XB5.2, XB5.3, XB5.4, XB5.5, XB5.6, XB5.7, XB5.8, XB5.9, XB5.10
XB_MAG143	89.19	2.36	1038450	11536	53.5	92.36	2442	Yes	Yes	Yes	33	Medium-quality draft	d__Bacteria;p__Pseudomonadota;c__Gammaproteobacteria;o__Pseudomonadales;f__Ketobacteraceae;g__Ketobacter;s__	Co-assembled	Vamb	XB	XB1.1, XB6.1, XB8.1, XB10.1, XB16.1, XB17.1, XB19.1, XB20.1, XB2.1, XB2.2, XB2.5, XB2.6, XB2.7, XB2.8, XB2.9, XB2.10, XB3.1, XB3.2, XB3.3, XB3.4, XB3.5, XB3.6, XB3.7, XB3.8, XB3.9, XB3.10, XB4.1, XB4.2, XB4.3, XB4.4, XB5.1, XB5.2, XB5.3, XB5.4, XB5.5, XB5.6, XB5.7, XB5.8, XB5.9, XB5.10
XB_MAG144	85.59	1.49	3397412	6600	42.3	93.65	1333	Yes	Yes	No	19	Medium-quality draft	d__Bacteria;p__Myxococcota_A;c__UBA9160;o__SZUA-336;f__SZUA-336;g__JABSQV01;s__	Co-assembled	Vamb	XB	XB1.1, XB6.1, XB8.1, XB10.1, XB16.1, XB17.1, XB19.1, XB20.1, XB2.1, XB2.2, XB2.5, XB2.6, XB2.7, XB2.8, XB2.9, XB2.10, XB3.1, XB3.2, XB3.3, XB3.4, XB3.5, XB3.6, XB3.7, XB3.8, XB3.9, XB3.10, XB4.1, XB4.2, XB4.3, XB4.4, XB5.1, XB5.2, XB5.3, XB5.4, XB5.5, XB5.6, XB5.7, XB5.8, XB5.9, XB5.10
XB_MAG145	79.02	0.06	1775519	5755	61	92.66	1694	No	No	No	18	Medium-quality draft	d__Bacteria;p__Desulfobacterota_D;c__UBA1144;o__UBA1144;f__UBA1144;g__NP136;s__	Co-assembled	Vamb	XB	XB1.1, XB6.1, XB8.1, XB10.1, XB16.1, XB17.1, XB19.1, XB20.1, XB2.1, XB2.2, XB2.5, XB2.6, XB2.7, XB2.8, XB2.9, XB2.10, XB3.1, XB3.2, XB3.3, XB3.4, XB3.5, XB3.6, XB3.7, XB3.8, XB3.9, XB3.10, XB4.1, XB4.2, XB4.3, XB4.4, XB5.1, XB5.2, XB5.3, XB5.4, XB5.5, XB5.6, XB5.7, XB5.8, XB5.9, XB5.10
XB_MAG146	88.17	2.35	2239096	6940	58	95.28	1903	Yes	No	Yes	27	Medium-quality draft	d__Bacteria;p__Pseudomonadota;c__Alphaproteobacteria;o__Caulobacterales;f__Parvularculaceae;g__;s__	Co-assembled	Vamb	XB	XB1.1, XB6.1, XB8.1, XB10.1, XB16.1, XB17.1, XB19.1, XB20.1, XB2.1, XB2.2, XB2.5, XB2.6, XB2.7, XB2.8, XB2.9, XB2.10, XB3.1, XB3.2, XB3.3, XB3.4, XB3.5, XB3.6, XB3.7, XB3.8, XB3.9, XB3.10, XB4.1, XB4.2, XB4.3, XB4.4, XB5.1, XB5.2, XB5.3, XB5.4, XB5.5, XB5.6, XB5.7, XB5.8, XB5.9, XB5.10
XB_MAG147	85.37	1.83	931134	9432	64	90.16	3642	No	No	No	52	Medium-quality draft	d__Bacteria;p__Bacteroidota;c__Bacteroidia;o__Flavobacteriales;f__Flavobacteriaceae;g__Gramella;s__Gramella flava	Co-assembled	Vamb	XB	XB1.1, XB6.1, XB8.1, XB10.1, XB16.1, XB17.1, XB19.1, XB20.1, XB2.1, XB2.2, XB2.5, XB2.6, XB2.7, XB2.8, XB2.9, XB2.10, XB3.1, XB3.2, XB3.3, XB3.4, XB3.5, XB3.6, XB3.7, XB3.8, XB3.9, XB3.10, XB4.1, XB4.2, XB4.3, XB4.4, XB5.1, XB5.2, XB5.3, XB5.4, XB5.5, XB5.6, XB5.7, XB5.8, XB5.9, XB5.10
XB_MAG148	79.91	0.52	2220743	8287	49.8	90.01	2031	No	No	No	11	Medium-quality draft	d__Bacteria;p__Pseudomonadota;c__Gammaproteobacteria;o__Pseudomonadales;f__HTCC2089;g__UBA7455;s__	Co-assembled	Vamb	XB	XB1.1, XB6.1, XB8.1, XB10.1, XB16.1, XB17.1, XB19.1, XB20.1, XB2.1, XB2.2, XB2.5, XB2.6, XB2.7, XB2.8, XB2.9, XB2.10, XB3.1, XB3.2, XB3.3, XB3.4, XB3.5, XB3.6, XB3.7, XB3.8, XB3.9, XB3.10, XB4.1, XB4.2, XB4.3, XB4.4, XB5.1, XB5.2, XB5.3, XB5.4, XB5.5, XB5.6, XB5.7, XB5.8, XB5.9, XB5.10
XB_MAG149	89.17	2.58	3368687	32256	34.6	97.26	695	No	No	No	23	Medium-quality draft	d__Bacteria;p__Pseudomonadota;c__Alphaproteobacteria;o__UBA8366;f__UBA8366;g__UBA6544;s__	Co-assembled	Vamb	XB	XB1.1, XB6.1, XB8.1, XB10.1, XB16.1, XB17.1, XB19.1, XB20.1, XB2.1, XB2.2, XB2.5, XB2.6, XB2.7, XB2.8, XB2.9, XB2.10, XB3.1, XB3.2, XB3.3, XB3.4, XB3.5, XB3.6, XB3.7, XB3.8, XB3.9, XB3.10, XB4.1, XB4.2, XB4.3, XB4.4, XB5.1, XB5.2, XB5.3, XB5.4, XB5.5, XB5.6, XB5.7, XB5.8, XB5.9, XB5.10
XB_MAG15	98.37	0.22	2022815	6243	51.1	94.75	1304	Yes	Yes	Yes	40	High-quality draft	d__Bacteria;p__JAAXHH01;c__JAAXHH01;o__JAAXHH01;f__JABIQT01;g__;s__	Co-assembled	SemiBin	XB	XB1.1, XB6.1, XB8.1, XB10.1, XB16.1, XB17.1, XB19.1, XB20.1, XB2.1, XB2.2, XB2.5, XB2.6, XB2.7, XB2.8, XB2.9, XB2.10, XB3.1, XB3.2, XB3.3, XB3.4, XB3.5, XB3.6, XB3.7, XB3.8, XB3.9, XB3.10, XB4.1, XB4.2, XB4.3, XB4.4, XB5.1, XB5.2, XB5.3, XB5.4, XB5.5, XB5.6, XB5.7, XB5.8, XB5.9, XB5.10
XB_MAG150	78.4	0.13	3572487	86768	28.9	96.27	1092	No	No	No	27	Medium-quality draft	d__Bacteria;p__Pseudomonadota;c__Alphaproteobacteria;o__Rhodobacterales;f__Rhodobacteraceae;g__GCA-002705045;s__	Co-assembled	Vamb	XB	XB1.1, XB6.1, XB8.1, XB10.1, XB16.1, XB17.1, XB19.1, XB20.1, XB2.1, XB2.2, XB2.5, XB2.6, XB2.7, XB2.8, XB2.9, XB2.10, XB3.1, XB3.2, XB3.3, XB3.4, XB3.5, XB3.6, XB3.7, XB3.8, XB3.9, XB3.10, XB4.1, XB4.2, XB4.3, XB4.4, XB5.1, XB5.2, XB5.3, XB5.4, XB5.5, XB5.6, XB5.7, XB5.8, XB5.9, XB5.10
XB_MAG151	89.17	2.21	2345591	9314	33.2	97.13	906	Yes	No	No	17	Medium-quality draft	d__Bacteria;p__Planctomycetota;c__Planctomycetia;o__Pirellulales;f__Pirellulaceae;g__SAT2750;s__	Co-assembled	Vamb	XB	XB1.1, XB6.1, XB8.1, XB10.1, XB16.1, XB17.1, XB19.1, XB20.1, XB2.1, XB2.2, XB2.5, XB2.6, XB2.7, XB2.8, XB2.9, XB2.10, XB3.1, XB3.2, XB3.3, XB3.4, XB3.5, XB3.6, XB3.7, XB3.8, XB3.9, XB3.10, XB4.1, XB4.2, XB4.3, XB4.4, XB5.1, XB5.2, XB5.3, XB5.4, XB5.5, XB5.6, XB5.7, XB5.8, XB5.9, XB5.10
XB_MAG152	80.29	0.71	3932068	6370	31.8	94.75	1068	Yes	No	No	16	Medium-quality draft	d__Bacteria;p__SAR324;c__SAR324;o__SAR324;f__NAC60-12;g__UBA8110;s__	Co-assembled	Vamb	XB	XB1.1, XB6.1, XB8.1, XB10.1, XB16.1, XB17.1, XB19.1, XB20.1, XB2.1, XB2.2, XB2.5, XB2.6, XB2.7, XB2.8, XB2.9, XB2.10, XB3.1, XB3.2, XB3.3, XB3.4, XB3.5, XB3.6, XB3.7, XB3.8, XB3.9, XB3.10, XB4.1, XB4.2, XB4.3, XB4.4, XB5.1, XB5.2, XB5.3, XB5.4, XB5.5, XB5.6, XB5.7, XB5.8, XB5.9, XB5.10
XB_MAG153	84.37	1.29	1770995	7473	48.4	95.09	1078	No	No	Yes	27	Medium-quality draft	d__Bacteria;p__Chloroflexota;c__Dehalococcoidia;o__UBA6952;f__JACPCL1;g__;s__	Co-assembled	Vamb	XB	XB1.1, XB6.1, XB8.1, XB10.1, XB16.1, XB17.1, XB19.1, XB20.1, XB2.1, XB2.2, XB2.5, XB2.6, XB2.7, XB2.8, XB2.9, XB2.10, XB3.1, XB3.2, XB3.3, XB3.4, XB3.5, XB3.6, XB3.7, XB3.8, XB3.9, XB3.10, XB4.1, XB4.2, XB4.3, XB4.4, XB5.1, XB5.2, XB5.3, XB5.4, XB5.5, XB5.6, XB5.7, XB5.8, XB5.9, XB5.10
XB_MAG154	82.44	1.1	2000498	11524	52.9	92.74	2448	No	No	No	21	Medium-quality draft	d__Bacteria;p__Pseudomonadota;c__Alphaproteobacteria;o__Rhodospirillales_A;f__Casp-alpha2;g__Casp-alpha2;s__	Co-assembled	Vamb	XB	XB1.1, XB6.1, XB8.1, XB10.1, XB16.1, XB17.1, XB19.1, XB20.1, XB2.1, XB2.2, XB2.5, XB2.6, XB2.7, XB2.8, XB2.9, XB2.10, XB3.1, XB3.2, XB3.3, XB3.4, XB3.5, XB3.6, XB3.7, XB3.8, XB3.9, XB3.10, XB4.1, XB4.2, XB4.3, XB4.4, XB5.1, XB5.2, XB5.3, XB5.4, XB5.5, XB5.6, XB5.7, XB5.8, XB5.9, XB5.10
XB_MAG155	82.11	1.02	4347238	21904	64.1	92.67	2257	No	No	No	29	Medium-quality draft	d__Bacteria;p__Pseudomonadota;c__Alphaproteobacteria;o__UBA7887;f__UBA7887;g__GCA-2728255;s__	Co-assembled	Vamb	XB	XB1.1, XB6.1, XB8.1, XB10.1, XB16.1, XB17.1, XB19.1, XB20.1, XB2.1, XB2.2, XB2.5, XB2.6, XB2.7, XB2.8, XB2.9, XB2.10, XB3.1, XB3.2, XB3.3, XB3.4, XB3.5, XB3.6, XB3.7, XB3.8, XB3.9, XB3.10, XB4.1, XB4.2, XB4.3, XB4.4, XB5.1, XB5.2, XB5.3, XB5.4, XB5.5, XB5.6, XB5.7, XB5.8, XB5.9, XB5.10
XB_MAG156	79.2	0.33	2286256	7833	53.6	87.71	2816	No	No	No	20	Medium-quality draft	d__Bacteria;p__Actinomycetota;c__Acidimicrobiia;o__Acidimicrobiales;f__TK06;g__UBA2110;s__	Co-assembled	Vamb	XB	XB1.1, XB6.1, XB8.1, XB10.1, XB16.1, XB17.1, XB19.1, XB20.1, XB2.1, XB2.2, XB2.5, XB2.6, XB2.7, XB2.8, XB2.9, XB2.10, XB3.1, XB3.2, XB3.3, XB3.4, XB3.5, XB3.6, XB3.7, XB3.8, XB3.9, XB3.10, XB4.1, XB4.2, XB4.3, XB4.4, XB5.1, XB5.2, XB5.3, XB5.4, XB5.5, XB5.6, XB5.7, XB5.8, XB5.9, XB5.10
XB_MAG157	91.73	3.12	1042983	8605	57.4	91.85	1916	No	No	No	22	High-quality draft	d__Bacteria;p__Pseudomonadota;c__Gammaproteobacteria;o__UBA6522;f__UBA6522;g__TMED78;s__	Co-assembled	Vamb	XB	XB1.1, XB6.1, XB8.1, XB10.1, XB16.1, XB17.1, XB19.1, XB20.1, XB2.1, XB2.2, XB2.5, XB2.6, XB2.7, XB2.8, XB2.9, XB2.10, XB3.1, XB3.2, XB3.3, XB3.4, XB3.5, XB3.6, XB3.7, XB3.8, XB3.9, XB3.10, XB4.1, XB4.2, XB4.3, XB4.4, XB5.1, XB5.2, XB5.3, XB5.4, XB5.5, XB5.6, XB5.7, XB5.8, XB5.9, XB5.10
XB_MAG158	80.53	0.57	2034228	13870	58.5	92.79	2491	No	No	No	9	Medium-quality draft	d__Bacteria;p__Chloroflexota;c__Dehalococcoidia;o__UBA1127;f__UBA1127;g__UBA1127;s__	Co-assembled	Vamb	XB	XB1.1, XB6.1, XB8.1, XB10.1, XB16.1, XB17.1, XB19.1, XB20.1, XB2.1, XB2.2, XB2.5, XB2.6, XB2.7, XB2.8, XB2.9, XB2.10, XB3.1, XB3.2, XB3.3, XB3.4, XB3.5, XB3.6, XB3.7, XB3.8, XB3.9, XB3.10, XB4.1, XB4.2, XB4.3, XB4.4, XB5.1, XB5.2, XB5.3, XB5.4, XB5.5, XB5.6, XB5.7, XB5.8, XB5.9, XB5.10
XB_MAG159	77.16	0	1120535	32348	63	95.71	1620	No	No	No	25	Medium-quality draft	d__Bacteria;p__Actinomycetota;c__Acidimicrobiia;o__Acidimicrobiales;f__UBA8592;g__UBA8592;s__	Co-assembled	Vamb	XB	XB1.1, XB6.1, XB8.1, XB10.1, XB16.1, XB17.1, XB19.1, XB20.1, XB2.1, XB2.2, XB2.5, XB2.6, XB2.7, XB2.8, XB2.9, XB2.10, XB3.1, XB3.2, XB3.3, XB3.4, XB3.5, XB3.6, XB3.7, XB3.8, XB3.9, XB3.10, XB4.1, XB4.2, XB4.3, XB4.4, XB5.1, XB5.2, XB5.3, XB5.4, XB5.5, XB5.6, XB5.7, XB5.8, XB5.9, XB5.10
XB_MAG16	99.55	0.73	2405166	3933	40.3	95.64	1890	No	No	No	25	High-quality draft	d__Archaea;p__Thermoplasmatota;c__Poseidoniia;o__Poseidoniales;f__Poseidoniaceae;g__MGIIa-L3;s__MGIIa-L3 sp002694585	Co-assembled	SemiBin	XB	XB1.1, XB6.1, XB8.1, XB10.1, XB16.1, XB17.1, XB19.1, XB20.1, XB2.1, XB2.2, XB2.5, XB2.6, XB2.7, XB2.8, XB2.9, XB2.10, XB3.1, XB3.2, XB3.3, XB3.4, XB3.5, XB3.6, XB3.7, XB3.8, XB3.9, XB3.10, XB4.1, XB4.2, XB4.3, XB4.4, XB5.1, XB5.2, XB5.3, XB5.4, XB5.5, XB5.6, XB5.7, XB5.8, XB5.9, XB5.10
XB_MAG160	77.59	0	2285369	9347	49.7	91.87	3746	No	No	No	12	Medium-quality draft	d__Bacteria;p__Pseudomonadota;c__Alphaproteobacteria;o__MPNO01;f__UBA2964;g__UBA2964;s__	Co-assembled	Vamb	XB	XB1.1, XB6.1, XB8.1, XB10.1, XB16.1, XB17.1, XB19.1, XB20.1, XB2.1, XB2.2, XB2.5, XB2.6, XB2.7, XB2.8, XB2.9, XB2.10, XB3.1, XB3.2, XB3.3, XB3.4, XB3.5, XB3.6, XB3.7, XB3.8, XB3.9, XB3.10, XB4.1, XB4.2, XB4.3, XB4.4, XB5.1, XB5.2, XB5.3, XB5.4, XB5.5, XB5.6, XB5.7, XB5.8, XB5.9, XB5.10
XB_MAG161	82.78	1.28	2527623	5548	51.1	94.85	2265	No	No	No	19	Medium-quality draft	d__Bacteria;p__Myxococcota_A;c__UBA9160;o__UBA9160;f__UBA4427;g__;s__	Co-assembled	Vamb	XB	XB1.1, XB6.1, XB8.1, XB10.1, XB16.1, XB17.1, XB19.1, XB20.1, XB2.1, XB2.2, XB2.5, XB2.6, XB2.7, XB2.8, XB2.9, XB2.10, XB3.1, XB3.2, XB3.3, XB3.4, XB3.5, XB3.6, XB3.7, XB3.8, XB3.9, XB3.10, XB4.1, XB4.2, XB4.3, XB4.4, XB5.1, XB5.2, XB5.3, XB5.4, XB5.5, XB5.6, XB5.7, XB5.8, XB5.9, XB5.10
XB_MAG162	79.52	0.52	920544	7218	39.9	94.59	1332	No	No	No	13	Medium-quality draft	d__Bacteria;p__Latescibacterota;c__UBA2968;o__UBA8231;f__UBA8231;g__;s__	Co-assembled	Vamb	XB	XB1.1, XB6.1, XB8.1, XB10.1, XB16.1, XB17.1, XB19.1, XB20.1, XB2.1, XB2.2, XB2.5, XB2.6, XB2.7, XB2.8, XB2.9, XB2.10, XB3.1, XB3.2, XB3.3, XB3.4, XB3.5, XB3.6, XB3.7, XB3.8, XB3.9, XB3.10, XB4.1, XB4.2, XB4.3, XB4.4, XB5.1, XB5.2, XB5.3, XB5.4, XB5.5, XB5.6, XB5.7, XB5.8, XB5.9, XB5.10
XB_MAG163	83.96	1.49	4960268	7169	45	88.31	3015	No	No	No	22	Medium-quality draft	d__Bacteria;p__Planctomycetota;c__Phycisphaerae;o__Phycisphaerales;f__SM1A02;g__UBA8087;s__	Co-assembled	Vamb	XB	XB1.1, XB6.1, XB8.1, XB10.1, XB16.1, XB17.1, XB19.1, XB20.1, XB2.1, XB2.2, XB2.5, XB2.6, XB2.7, XB2.8, XB2.9, XB2.10, XB3.1, XB3.2, XB3.3, XB3.4, XB3.5, XB3.6, XB3.7, XB3.8, XB3.9, XB3.10, XB4.1, XB4.2, XB4.3, XB4.4, XB5.1, XB5.2, XB5.3, XB5.4, XB5.5, XB5.6, XB5.7, XB5.8, XB5.9, XB5.10
XB_MAG164	77.47	0.06	2529543	10815	62.9	93.13	2000	No	No	No	10	Medium-quality draft	d__Bacteria;p__Myxococcota_A;c__UBA9160;o__UBA9160;f__JAGQJR01;g__JAGQJR01;s__	Co-assembled	Vamb	XB	XB1.1, XB6.1, XB8.1, XB10.1, XB16.1, XB17.1, XB19.1, XB20.1, XB2.1, XB2.2, XB2.5, XB2.6, XB2.7, XB2.8, XB2.9, XB2.10, XB3.1, XB3.2, XB3.3, XB3.4, XB3.5, XB3.6, XB3.7, XB3.8, XB3.9, XB3.10, XB4.1, XB4.2, XB4.3, XB4.4, XB5.1, XB5.2, XB5.3, XB5.4, XB5.5, XB5.6, XB5.7, XB5.8, XB5.9, XB5.10
XB_MAG165	84.3	1.71	1817420	5191	46.6	90.36	2534	Yes	No	No	13	Medium-quality draft	d__Bacteria;p__Gemmatimonadota;c__Gemmatimonadetes;o__Longimicrobiales;f__UBA6960;g__;s__	Co-assembled	Vamb	XB	XB1.1, XB6.1, XB8.1, XB10.1, XB16.1, XB17.1, XB19.1, XB20.1, XB2.1, XB2.2, XB2.5, XB2.6, XB2.7, XB2.8, XB2.9, XB2.10, XB3.1, XB3.2, XB3.3, XB3.4, XB3.5, XB3.6, XB3.7, XB3.8, XB3.9, XB3.10, XB4.1, XB4.2, XB4.3, XB4.4, XB5.1, XB5.2, XB5.3, XB5.4, XB5.5, XB5.6, XB5.7, XB5.8, XB5.9, XB5.10
XB_MAG166	76.86	0	831143	6696	56.7	94.24	1515	No	Yes	Yes	21	Medium-quality draft	d__Bacteria;p__Bdellovibrionota;c__Bacteriovoracia;o__Bacteriovoracales;f__Bacteriovoracaceae;g__GCA-2707495;s__	Co-assembled	Vamb	XB	XB1.1, XB6.1, XB8.1, XB10.1, XB16.1, XB17.1, XB19.1, XB20.1, XB2.1, XB2.2, XB2.5, XB2.6, XB2.7, XB2.8, XB2.9, XB2.10, XB3.1, XB3.2, XB3.3, XB3.4, XB3.5, XB3.6, XB3.7, XB3.8, XB3.9, XB3.10, XB4.1, XB4.2, XB4.3, XB4.4, XB5.1, XB5.2, XB5.3, XB5.4, XB5.5, XB5.6, XB5.7, XB5.8, XB5.9, XB5.10
XB_MAG167	93.16	3.42	1617645	6933	53.5	87.74	2883	No	No	No	21	High-quality draft	d__Bacteria;p__Myxococcota;c__Bradymonadia;o__UBA7976;f__VGTA01;g__;s__	Co-assembled	Vamb	XB	XB1.1, XB6.1, XB8.1, XB10.1, XB16.1, XB17.1, XB19.1, XB20.1, XB2.1, XB2.2, XB2.5, XB2.6, XB2.7, XB2.8, XB2.9, XB2.10, XB3.1, XB3.2, XB3.3, XB3.4, XB3.5, XB3.6, XB3.7, XB3.8, XB3.9, XB3.10, XB4.1, XB4.2, XB4.3, XB4.4, XB5.1, XB5.2, XB5.3, XB5.4, XB5.5, XB5.6, XB5.7, XB5.8, XB5.9, XB5.10
XB_MAG168	90.1	2.79	1944618	4942	49.7	89.06	3026	No	No	No	20	High-quality draft	d__Bacteria;p__Pseudomonadota;c__Alphaproteobacteria;o__MPNO01;f__UBA830;g__;s__	Co-assembled	Vamb	XB	XB1.1, XB6.1, XB8.1, XB10.1, XB16.1, XB17.1, XB19.1, XB20.1, XB2.1, XB2.2, XB2.5, XB2.6, XB2.7, XB2.8, XB2.9, XB2.10, XB3.1, XB3.2, XB3.3, XB3.4, XB3.5, XB3.6, XB3.7, XB3.8, XB3.9, XB3.10, XB4.1, XB4.2, XB4.3, XB4.4, XB5.1, XB5.2, XB5.3, XB5.4, XB5.5, XB5.6, XB5.7, XB5.8, XB5.9, XB5.10
XB_MAG169	76.87	0	2114139	5433	53.7	87.17	3955	Yes	Yes	No	38	Medium-quality draft	d__Bacteria;p__Planctomycetota;c__Planctomycetia;o__Pirellulales;f__Pirellulaceae;g__;s__	Co-assembled	Vamb	XB	XB1.1, XB6.1, XB8.1, XB10.1, XB16.1, XB17.1, XB19.1, XB20.1, XB2.1, XB2.2, XB2.5, XB2.6, XB2.7, XB2.8, XB2.9, XB2.10, XB3.1, XB3.2, XB3.3, XB3.4, XB3.5, XB3.6, XB3.7, XB3.8, XB3.9, XB3.10, XB4.1, XB4.2, XB4.3, XB4.4, XB5.1, XB5.2, XB5.3, XB5.4, XB5.5, XB5.6, XB5.7, XB5.8, XB5.9, XB5.10
XB_MAG17	99.63	0.64	2596495	5750	50	95.42	1026	Yes	No	Yes	35	High-quality draft	d__Bacteria;p__Myxococcota_A;c__UBA9160;o__UBA9160;f__SMWR01;g__GCA-2729515;s__	Co-assembled	SemiBin	XB	XB1.1, XB6.1, XB8.1, XB10.1, XB16.1, XB17.1, XB19.1, XB20.1, XB2.1, XB2.2, XB2.5, XB2.6, XB2.7, XB2.8, XB2.9, XB2.10, XB3.1, XB3.2, XB3.3, XB3.4, XB3.5, XB3.6, XB3.7, XB3.8, XB3.9, XB3.10, XB4.1, XB4.2, XB4.3, XB4.4, XB5.1, XB5.2, XB5.3, XB5.4, XB5.5, XB5.6, XB5.7, XB5.8, XB5.9, XB5.10
XB_MAG170	85.31	2.18	2907809	4185	61.8	93.07	2086	No	No	No	16	Medium-quality draft	d__Bacteria;p__Pseudomonadota;c__Alphaproteobacteria;o__Rhodobacterales;f__Rhodobacteraceae;g__Pseudophaeobacter_A;s__Pseudophaeobacter_A gallaeciensis_A	Co-assembled	Vamb	XB	XB1.1, XB6.1, XB8.1, XB10.1, XB16.1, XB17.1, XB19.1, XB20.1, XB2.1, XB2.2, XB2.5, XB2.6, XB2.7, XB2.8, XB2.9, XB2.10, XB3.1, XB3.2, XB3.3, XB3.4, XB3.5, XB3.6, XB3.7, XB3.8, XB3.9, XB3.10, XB4.1, XB4.2, XB4.3, XB4.4, XB5.1, XB5.2, XB5.3, XB5.4, XB5.5, XB5.6, XB5.7, XB5.8, XB5.9, XB5.10
XB_MAG171	76.27	0	1964460	4794	37	96.35	861	Yes	No	No	22	Medium-quality draft	d__Bacteria;p__Planctomycetota;c__Planctomycetia;o__Pirellulales;f__Pirellulaceae;g__UBA721;s__	Co-assembled	Vamb	XB	XB1.1, XB6.1, XB8.1, XB10.1, XB16.1, XB17.1, XB19.1, XB20.1, XB2.1, XB2.2, XB2.5, XB2.6, XB2.7, XB2.8, XB2.9, XB2.10, XB3.1, XB3.2, XB3.3, XB3.4, XB3.5, XB3.6, XB3.7, XB3.8, XB3.9, XB3.10, XB4.1, XB4.2, XB4.3, XB4.4, XB5.1, XB5.2, XB5.3, XB5.4, XB5.5, XB5.6, XB5.7, XB5.8, XB5.9, XB5.10
XB_MAG172	82.6	1.24	2957319	7311	48.9	95.51	1107	No	No	No	23	Medium-quality draft	d__Archaea;p__Thermoplasmatota;c__Poseidoniia;o__Poseidoniales;f__Poseidoniaceae;g__Poseidonia;s__Poseidonia sp002725275	Co-assembled	Vamb	XB	XB1.1, XB6.1, XB8.1, XB10.1, XB16.1, XB17.1, XB19.1, XB20.1, XB2.1, XB2.2, XB2.5, XB2.6, XB2.7, XB2.8, XB2.9, XB2.10, XB3.1, XB3.2, XB3.3, XB3.4, XB3.5, XB3.6, XB3.7, XB3.8, XB3.9, XB3.10, XB4.1, XB4.2, XB4.3, XB4.4, XB5.1, XB5.2, XB5.3, XB5.4, XB5.5, XB5.6, XB5.7, XB5.8, XB5.9, XB5.10
XB_MAG173	83.34	1.58	2286201	129312	43.1	96.11	1260	No	No	Yes	9	Medium-quality draft	d__Bacteria;p__Planctomycetota;c__Phycisphaerae;o__Phycisphaerales;f__SM1A02;g__UBA8653;s__UBA8653 sp002862275	Co-assembled	BASALT	XB	XB1.1, XB6.1, XB8.1, XB10.1, XB16.1, XB17.1, XB19.1, XB20.1, XB2.1, XB2.2, XB2.5, XB2.6, XB2.7, XB2.8, XB2.9, XB2.10, XB3.1, XB3.2, XB3.3, XB3.4, XB3.5, XB3.6, XB3.7, XB3.8, XB3.9, XB3.10, XB4.1, XB4.2, XB4.3, XB4.4, XB5.1, XB5.2, XB5.3, XB5.4, XB5.5, XB5.6, XB5.7, XB5.8, XB5.9, XB5.10
XB_MAG174	78.78	0.58	1799179	12141	42.3	91.69	2331	No	No	No	28	Medium-quality draft	d__Archaea;p__Thermoplasmatota;c__Poseidoniia;o__Poseidoniales;f__Thalassarchaeaceae;g__MGIIb-O3;s__	Co-assembled	BASALT	XB	XB1.1, XB6.1, XB8.1, XB10.1, XB16.1, XB17.1, XB19.1, XB20.1, XB2.1, XB2.2, XB2.5, XB2.6, XB2.7, XB2.8, XB2.9, XB2.10, XB3.1, XB3.2, XB3.3, XB3.4, XB3.5, XB3.6, XB3.7, XB3.8, XB3.9, XB3.10, XB4.1, XB4.2, XB4.3, XB4.4, XB5.1, XB5.2, XB5.3, XB5.4, XB5.5, XB5.6, XB5.7, XB5.8, XB5.9, XB5.10
XB_MAG175	85.71	2.2	3194566	6339	65.7	94.43	2558	Yes	No	No	39	Medium-quality draft	d__Archaea;p__Thermoplasmatota;c__Poseidoniia;o__Poseidoniales;f__Thalassarchaeaceae;g__MGIIb-O3;s__	Co-assembled	BASALT	XB	XB1.1, XB6.1, XB8.1, XB10.1, XB16.1, XB17.1, XB19.1, XB20.1, XB2.1, XB2.2, XB2.5, XB2.6, XB2.7, XB2.8, XB2.9, XB2.10, XB3.1, XB3.2, XB3.3, XB3.4, XB3.5, XB3.6, XB3.7, XB3.8, XB3.9, XB3.10, XB4.1, XB4.2, XB4.3, XB4.4, XB5.1, XB5.2, XB5.3, XB5.4, XB5.5, XB5.6, XB5.7, XB5.8, XB5.9, XB5.10
XB_MAG176	75.16	0	2178008	4565	53	92.51	2407	No	No	No	20	Medium-quality draft	d__Archaea;p__Thermoplasmatota;c__Poseidoniia;o__Poseidoniales;f__Thalassarchaeaceae;g__MGIIb-O5;s__MGIIb-O5 sp002505775	Co-assembled	BASALT	XB	XB1.1, XB6.1, XB8.1, XB10.1, XB16.1, XB17.1, XB19.1, XB20.1, XB2.1, XB2.2, XB2.5, XB2.6, XB2.7, XB2.8, XB2.9, XB2.10, XB3.1, XB3.2, XB3.3, XB3.4, XB3.5, XB3.6, XB3.7, XB3.8, XB3.9, XB3.10, XB4.1, XB4.2, XB4.3, XB4.4, XB5.1, XB5.2, XB5.3, XB5.4, XB5.5, XB5.6, XB5.7, XB5.8, XB5.9, XB5.10
XB_MAG177	94.27	3.76	1019914	16176	52.7	94.46	1848	Yes	No	No	22	High-quality draft	d__Archaea;p__Thermoproteota;c__Nitrososphaeria;o__Nitrososphaerales;f__Nitrosopumilaceae;g__Nitrosopelagicus;s__	Co-assembled	BASALT	XB	XB1.1, XB6.1, XB8.1, XB10.1, XB16.1, XB17.1, XB19.1, XB20.1, XB2.1, XB2.2, XB2.5, XB2.6, XB2.7, XB2.8, XB2.9, XB2.10, XB3.1, XB3.2, XB3.3, XB3.4, XB3.5, XB3.6, XB3.7, XB3.8, XB3.9, XB3.10, XB4.1, XB4.2, XB4.3, XB4.4, XB5.1, XB5.2, XB5.3, XB5.4, XB5.5, XB5.6, XB5.7, XB5.8, XB5.9, XB5.10
XB_MAG178	92.24	3.46	1294501	10471	49.9	95.05	943	No	No	No	29	High-quality draft	d__Archaea;p__Thermoplasmatota;c__Poseidoniia;o__Poseidoniales;f__Thalassarchaeaceae;g__Thalassarchaeum;s__	Co-assembled	BASALT	XB	XB1.1, XB6.1, XB8.1, XB10.1, XB16.1, XB17.1, XB19.1, XB20.1, XB2.1, XB2.2, XB2.5, XB2.6, XB2.7, XB2.8, XB2.9, XB2.10, XB3.1, XB3.2, XB3.3, XB3.4, XB3.5, XB3.6, XB3.7, XB3.8, XB3.9, XB3.10, XB4.1, XB4.2, XB4.3, XB4.4, XB5.1, XB5.2, XB5.3, XB5.4, XB5.5, XB5.6, XB5.7, XB5.8, XB5.9, XB5.10
XB_MAG179	80.42	1.22	2941480	15703	59.2	95.23	1368	Yes	No	No	25	Medium-quality draft	d__Archaea;p__Thermoplasmatota;c__Poseidoniia;o__Poseidoniales;f__Thalassarchaeaceae;g__MGIIb-O3;s__	Co-assembled	BASALT	XB	XB1.1, XB6.1, XB8.1, XB10.1, XB16.1, XB17.1, XB19.1, XB20.1, XB2.1, XB2.2, XB2.5, XB2.6, XB2.7, XB2.8, XB2.9, XB2.10, XB3.1, XB3.2, XB3.3, XB3.4, XB3.5, XB3.6, XB3.7, XB3.8, XB3.9, XB3.10, XB4.1, XB4.2, XB4.3, XB4.4, XB5.1, XB5.2, XB5.3, XB5.4, XB5.5, XB5.6, XB5.7, XB5.8, XB5.9, XB5.10
XB_MAG18	99.43	0.61	2340887	8540	62.3	93.01	1547	No	No	No	29	High-quality draft	d__Bacteria;p__Verrucomicrobiota;c__Verrucomicrobiae;o__Pedosphaerales;f__UBA1096;g__UBA1096;s__	Co-assembled	SemiBin	XB	XB1.1, XB6.1, XB8.1, XB10.1, XB16.1, XB17.1, XB19.1, XB20.1, XB2.1, XB2.2, XB2.5, XB2.6, XB2.7, XB2.8, XB2.9, XB2.10, XB3.1, XB3.2, XB3.3, XB3.4, XB3.5, XB3.6, XB3.7, XB3.8, XB3.9, XB3.10, XB4.1, XB4.2, XB4.3, XB4.4, XB5.1, XB5.2, XB5.3, XB5.4, XB5.5, XB5.6, XB5.7, XB5.8, XB5.9, XB5.10
XB_MAG180	82.06	1.58	2323537	7610	58.6	95.44	1650	No	No	No	11	Medium-quality draft	d__Archaea;p__Thermoproteota;c__Nitrososphaeria;o__Nitrososphaerales;f__Nitrosopumilaceae;g__Nitrosopelagicus;s__	Co-assembled	BASALT	XB	XB1.1, XB6.1, XB8.1, XB10.1, XB16.1, XB17.1, XB19.1, XB20.1, XB2.1, XB2.2, XB2.5, XB2.6, XB2.7, XB2.8, XB2.9, XB2.10, XB3.1, XB3.2, XB3.3, XB3.4, XB3.5, XB3.6, XB3.7, XB3.8, XB3.9, XB3.10, XB4.1, XB4.2, XB4.3, XB4.4, XB5.1, XB5.2, XB5.3, XB5.4, XB5.5, XB5.6, XB5.7, XB5.8, XB5.9, XB5.10
XB_MAG181	75.13	0	2132062	5038	65	92.69	2104	No	No	No	19	Medium-quality draft	d__Bacteria;p__Pseudomonadota;c__Gammaproteobacteria;o__Pseudomonadales;f__Spongiibacteraceae;g__Spongiibacter;s__Spongiibacter marinus	Co-assembled	BASALT	XB	XB1.1, XB6.1, XB8.1, XB10.1, XB16.1, XB17.1, XB19.1, XB20.1, XB2.1, XB2.2, XB2.5, XB2.6, XB2.7, XB2.8, XB2.9, XB2.10, XB3.1, XB3.2, XB3.3, XB3.4, XB3.5, XB3.6, XB3.7, XB3.8, XB3.9, XB3.10, XB4.1, XB4.2, XB4.3, XB4.4, XB5.1, XB5.2, XB5.3, XB5.4, XB5.5, XB5.6, XB5.7, XB5.8, XB5.9, XB5.10
XB_MAG182	75.2	0	1869353	2941	62.6	93.85	1725	No	No	No	22	Medium-quality draft	d__Bacteria;p__Pseudomonadota;c__Gammaproteobacteria;o__Pseudomonadales;f__Alcanivoracaceae;g__Alcanivorax;s__Alcanivorax sp900107995	Co-assembled	BASALT	XB	XB1.1, XB6.1, XB8.1, XB10.1, XB16.1, XB17.1, XB19.1, XB20.1, XB2.1, XB2.2, XB2.5, XB2.6, XB2.7, XB2.8, XB2.9, XB2.10, XB3.1, XB3.2, XB3.3, XB3.4, XB3.5, XB3.6, XB3.7, XB3.8, XB3.9, XB3.10, XB4.1, XB4.2, XB4.3, XB4.4, XB5.1, XB5.2, XB5.3, XB5.4, XB5.5, XB5.6, XB5.7, XB5.8, XB5.9, XB5.10
XB_MAG183	83.94	1.98	1840618	11638	68.4	93.38	2166	No	No	No	19	Medium-quality draft	d__Bacteria;p__Bacteroidota;c__Bacteroidia;o__Flavobacteriales;f__Flavobacteriaceae;g__GCA-2700405;s__GCA-2700405 sp913031385	Co-assembled	BASALT	XB	XB1.1, XB6.1, XB8.1, XB10.1, XB16.1, XB17.1, XB19.1, XB20.1, XB2.1, XB2.2, XB2.5, XB2.6, XB2.7, XB2.8, XB2.9, XB2.10, XB3.1, XB3.2, XB3.3, XB3.4, XB3.5, XB3.6, XB3.7, XB3.8, XB3.9, XB3.10, XB4.1, XB4.2, XB4.3, XB4.4, XB5.1, XB5.2, XB5.3, XB5.4, XB5.5, XB5.6, XB5.7, XB5.8, XB5.9, XB5.10
XB_MAG184	74.6	0	2383235	7926	56.8	94.68	1554	Yes	No	No	27	Medium-quality draft	d__Bacteria;p__Acidobacteriota;c__Vicinamibacteria;o__Vicinamibacterales;f__UBA823;g__UBA11600;s__UBA11600 sp002717745	Co-assembled	BASALT	XB	XB1.1, XB6.1, XB8.1, XB10.1, XB16.1, XB17.1, XB19.1, XB20.1, XB2.1, XB2.2, XB2.5, XB2.6, XB2.7, XB2.8, XB2.9, XB2.10, XB3.1, XB3.2, XB3.3, XB3.4, XB3.5, XB3.6, XB3.7, XB3.8, XB3.9, XB3.10, XB4.1, XB4.2, XB4.3, XB4.4, XB5.1, XB5.2, XB5.3, XB5.4, XB5.5, XB5.6, XB5.7, XB5.8, XB5.9, XB5.10
XB_MAG185	76.96	0.43	2199000	21691	44.8	94.09	1269	No	No	Yes	20	Medium-quality draft	d__Bacteria;p__Pseudomonadota;c__Gammaproteobacteria;o__Pseudomonadales;f__Pseudohongiellaceae;g__UBA9145;s__UBA9145 sp002694855	Co-assembled	BASALT	XB	XB1.1, XB6.1, XB8.1, XB10.1, XB16.1, XB17.1, XB19.1, XB20.1, XB2.1, XB2.2, XB2.5, XB2.6, XB2.7, XB2.8, XB2.9, XB2.10, XB3.1, XB3.2, XB3.3, XB3.4, XB3.5, XB3.6, XB3.7, XB3.8, XB3.9, XB3.10, XB4.1, XB4.2, XB4.3, XB4.4, XB5.1, XB5.2, XB5.3, XB5.4, XB5.5, XB5.6, XB5.7, XB5.8, XB5.9, XB5.10
XB_MAG186	86.32	2.56	2170705	5818	62.8	92.91	1789	No	No	No	10	Medium-quality draft	d__Bacteria;p__Marinisomatota;c__Marinisomatia;o__Marinisomatales;f__Marinisomataceae;g__Marinisoma;s__Marinisoma sp913045065	Co-assembled	BASALT	XB	XB1.1, XB6.1, XB8.1, XB10.1, XB16.1, XB17.1, XB19.1, XB20.1, XB2.1, XB2.2, XB2.5, XB2.6, XB2.7, XB2.8, XB2.9, XB2.10, XB3.1, XB3.2, XB3.3, XB3.4, XB3.5, XB3.6, XB3.7, XB3.8, XB3.9, XB3.10, XB4.1, XB4.2, XB4.3, XB4.4, XB5.1, XB5.2, XB5.3, XB5.4, XB5.5, XB5.6, XB5.7, XB5.8, XB5.9, XB5.10
XB_MAG187	79.72	1.16	2226424	9811	49.3	89.25	3555	No	No	No	37	Medium-quality draft	d__Bacteria;p__Acidobacteriota;c__Vicinamibacteria;o__Vicinamibacterales;f__UBA8438;g__NP936;s__NP936 sp015659035	Co-assembled	BASALT	XB	XB1.1, XB6.1, XB8.1, XB10.1, XB16.1, XB17.1, XB19.1, XB20.1, XB2.1, XB2.2, XB2.5, XB2.6, XB2.7, XB2.8, XB2.9, XB2.10, XB3.1, XB3.2, XB3.3, XB3.4, XB3.5, XB3.6, XB3.7, XB3.8, XB3.9, XB3.10, XB4.1, XB4.2, XB4.3, XB4.4, XB5.1, XB5.2, XB5.3, XB5.4, XB5.5, XB5.6, XB5.7, XB5.8, XB5.9, XB5.10
XB_MAG188	86.7	2.96	1054715	10054	56.8	91.03	3195	No	No	No	7	Medium-quality draft	d__Bacteria;p__Pseudomonadota;c__Alphaproteobacteria;o__MED-G09;f__MED-G09;g__GCA-002731945;s__GCA-002731945 sp002731945	Co-assembled	BASALT	XB	XB1.1, XB6.1, XB8.1, XB10.1, XB16.1, XB17.1, XB19.1, XB20.1, XB2.1, XB2.2, XB2.5, XB2.6, XB2.7, XB2.8, XB2.9, XB2.10, XB3.1, XB3.2, XB3.3, XB3.4, XB3.5, XB3.6, XB3.7, XB3.8, XB3.9, XB3.10, XB4.1, XB4.2, XB4.3, XB4.4, XB5.1, XB5.2, XB5.3, XB5.4, XB5.5, XB5.6, XB5.7, XB5.8, XB5.9, XB5.10
XB_MAG189	81.92	1.69	2872695	18908	46.6	89.73	2322	Yes	No	No	16	Medium-quality draft	d__Bacteria;p__Pseudomonadota;c__Gammaproteobacteria;o__Arenicellales;f__UBA868;g__UBA11791;s__UBA11791 sp002714255	Co-assembled	BASALT	XB	XB1.1, XB6.1, XB8.1, XB10.1, XB16.1, XB17.1, XB19.1, XB20.1, XB2.1, XB2.2, XB2.5, XB2.6, XB2.7, XB2.8, XB2.9, XB2.10, XB3.1, XB3.2, XB3.3, XB3.4, XB3.5, XB3.6, XB3.7, XB3.8, XB3.9, XB3.10, XB4.1, XB4.2, XB4.3, XB4.4, XB5.1, XB5.2, XB5.3, XB5.4, XB5.5, XB5.6, XB5.7, XB5.8, XB5.9, XB5.10
XB_MAG19	99.48	0.68	1213666	10005	50.1	94.78	1120	No	Yes	No	31	High-quality draft	d__Bacteria;p__Acidobacteriota;c__Vicinamibacteria;o__Vicinamibacterales;f__UBA8438;g__JAJEEA01;s__	Co-assembled	SemiBin	XB	XB1.1, XB6.1, XB8.1, XB10.1, XB16.1, XB17.1, XB19.1, XB20.1, XB2.1, XB2.2, XB2.5, XB2.6, XB2.7, XB2.8, XB2.9, XB2.10, XB3.1, XB3.2, XB3.3, XB3.4, XB3.5, XB3.6, XB3.7, XB3.8, XB3.9, XB3.10, XB4.1, XB4.2, XB4.3, XB4.4, XB5.1, XB5.2, XB5.3, XB5.4, XB5.5, XB5.6, XB5.7, XB5.8, XB5.9, XB5.10
XB_MAG190	83.88	2.24	3874029	12435	61.6	92.76	2022	No	No	No	22	Medium-quality draft	d__Bacteria;p__Verrucomicrobiota;c__Verrucomicrobiae;o__Verrucomicrobiales;f__Akkermansiaceae;g__Roseibacillus_B;s__Roseibacillus_B sp003483645	Co-assembled	BASALT	XB	XB1.1, XB6.1, XB8.1, XB10.1, XB16.1, XB17.1, XB19.1, XB20.1, XB2.1, XB2.2, XB2.5, XB2.6, XB2.7, XB2.8, XB2.9, XB2.10, XB3.1, XB3.2, XB3.3, XB3.4, XB3.5, XB3.6, XB3.7, XB3.8, XB3.9, XB3.10, XB4.1, XB4.2, XB4.3, XB4.4, XB5.1, XB5.2, XB5.3, XB5.4, XB5.5, XB5.6, XB5.7, XB5.8, XB5.9, XB5.10
XB_MAG191	83.81	2.13	4242411	31116	53.7	87.64	3631	Yes	No	No	29	Medium-quality draft	d__Bacteria;p__Acidobacteriota;c__UBA890;o__UBA890;f__UBA890;g__UBA890;s__UBA890 sp002722645	Co-assembled	BASALT	XB	XB1.1, XB6.1, XB8.1, XB10.1, XB16.1, XB17.1, XB19.1, XB20.1, XB2.1, XB2.2, XB2.5, XB2.6, XB2.7, XB2.8, XB2.9, XB2.10, XB3.1, XB3.2, XB3.3, XB3.4, XB3.5, XB3.6, XB3.7, XB3.8, XB3.9, XB3.10, XB4.1, XB4.2, XB4.3, XB4.4, XB5.1, XB5.2, XB5.3, XB5.4, XB5.5, XB5.6, XB5.7, XB5.8, XB5.9, XB5.10
XB_MAG192	90.97	3.55	1772844	4715	44.8	87.9	2600	No	No	No	33	High-quality draft	d__Bacteria;p__Poribacteria;c__WGA-4E;o__WGA-4E;f__UBA9662;g__UBA9662;s__UBA9662 sp002697225	Co-assembled	BASALT	XB	XB1.1, XB6.1, XB8.1, XB10.1, XB16.1, XB17.1, XB19.1, XB20.1, XB2.1, XB2.2, XB2.5, XB2.6, XB2.7, XB2.8, XB2.9, XB2.10, XB3.1, XB3.2, XB3.3, XB3.4, XB3.5, XB3.6, XB3.7, XB3.8, XB3.9, XB3.10, XB4.1, XB4.2, XB4.3, XB4.4, XB5.1, XB5.2, XB5.3, XB5.4, XB5.5, XB5.6, XB5.7, XB5.8, XB5.9, XB5.10
XB_MAG193	79.56	1.36	2133311	7192	50.5	95.25	2392	No	No	No	31	Medium-quality draft	d__Bacteria;p__Actinomycetota;c__Acidimicrobiia;o__Acidimicrobiales;f__MedAcidi-G1;g__UBA9410;s__UBA9410 sp913030665	Co-assembled	BASALT	XB	XB1.1, XB6.1, XB8.1, XB10.1, XB16.1, XB17.1, XB19.1, XB20.1, XB2.1, XB2.2, XB2.5, XB2.6, XB2.7, XB2.8, XB2.9, XB2.10, XB3.1, XB3.2, XB3.3, XB3.4, XB3.5, XB3.6, XB3.7, XB3.8, XB3.9, XB3.10, XB4.1, XB4.2, XB4.3, XB4.4, XB5.1, XB5.2, XB5.3, XB5.4, XB5.5, XB5.6, XB5.7, XB5.8, XB5.9, XB5.10
XB_MAG194	84.94	2.26	1310703	6743	53	92.62	2248	No	No	No	10	Medium-quality draft	d__Bacteria;p__Latescibacterota;c__UBA2968;o__UBA8231;f__UBA8231;g__GCA-2693325;s__	Co-assembled	BASALT	XB	XB1.1, XB6.1, XB8.1, XB10.1, XB16.1, XB17.1, XB19.1, XB20.1, XB2.1, XB2.2, XB2.5, XB2.6, XB2.7, XB2.8, XB2.9, XB2.10, XB3.1, XB3.2, XB3.3, XB3.4, XB3.5, XB3.6, XB3.7, XB3.8, XB3.9, XB3.10, XB4.1, XB4.2, XB4.3, XB4.4, XB5.1, XB5.2, XB5.3, XB5.4, XB5.5, XB5.6, XB5.7, XB5.8, XB5.9, XB5.10
XB_MAG195	79.24	1.41	2002383	43448	32.1	95.33	991	Yes	No	No	23	Medium-quality draft	d__Bacteria;p__Pseudomonadota;c__Alphaproteobacteria;o__Rhodobacterales;f__Rhodobacteraceae;g__CACIIZ01;s__CACIIZ01 sp902611605	Co-assembled	BASALT	XB	XB1.1, XB6.1, XB8.1, XB10.1, XB16.1, XB17.1, XB19.1, XB20.1, XB2.1, XB2.2, XB2.5, XB2.6, XB2.7, XB2.8, XB2.9, XB2.10, XB3.1, XB3.2, XB3.3, XB3.4, XB3.5, XB3.6, XB3.7, XB3.8, XB3.9, XB3.10, XB4.1, XB4.2, XB4.3, XB4.4, XB5.1, XB5.2, XB5.3, XB5.4, XB5.5, XB5.6, XB5.7, XB5.8, XB5.9, XB5.10
XB_MAG196	79.61	1.28	1150099	9926	36.9	96.25	876	Yes	No	No	20	Medium-quality draft	d__Bacteria;p__Chloroflexota;c__Dehalococcoidia;o__UBA1151;f__TMED-70;g__GCA-002700125;s__GCA-002700125 sp002727435	Co-assembled	BASALT	XB	XB1.1, XB6.1, XB8.1, XB10.1, XB16.1, XB17.1, XB19.1, XB20.1, XB2.1, XB2.2, XB2.5, XB2.6, XB2.7, XB2.8, XB2.9, XB2.10, XB3.1, XB3.2, XB3.3, XB3.4, XB3.5, XB3.6, XB3.7, XB3.8, XB3.9, XB3.10, XB4.1, XB4.2, XB4.3, XB4.4, XB5.1, XB5.2, XB5.3, XB5.4, XB5.5, XB5.6, XB5.7, XB5.8, XB5.9, XB5.10
XB_MAG197	79.41	1.12	1871536	89230	42.8	94.24	1610	No	No	No	16	Medium-quality draft	d__Bacteria;p__Bacteroidota;c__Bacteroidia;o__Flavobacteriales;f__Flavobacteriaceae;g__MED-G14;s__	Co-assembled	BASALT	XB	XB1.1, XB6.1, XB8.1, XB10.1, XB16.1, XB17.1, XB19.1, XB20.1, XB2.1, XB2.2, XB2.5, XB2.6, XB2.7, XB2.8, XB2.9, XB2.10, XB3.1, XB3.2, XB3.3, XB3.4, XB3.5, XB3.6, XB3.7, XB3.8, XB3.9, XB3.10, XB4.1, XB4.2, XB4.3, XB4.4, XB5.1, XB5.2, XB5.3, XB5.4, XB5.5, XB5.6, XB5.7, XB5.8, XB5.9, XB5.10
XB_MAG198	82.88	1.94	2185070	7428	42.4	91.49	2194	No	No	No	23	Medium-quality draft	d__Bacteria;p__SAR324;c__SAR324;o__SAR324;f__NAC60-12;g__Arctic96AD-7;s__Arctic96AD-7 sp002704555	Co-assembled	BASALT	XB	XB1.1, XB6.1, XB8.1, XB10.1, XB16.1, XB17.1, XB19.1, XB20.1, XB2.1, XB2.2, XB2.5, XB2.6, XB2.7, XB2.8, XB2.9, XB2.10, XB3.1, XB3.2, XB3.3, XB3.4, XB3.5, XB3.6, XB3.7, XB3.8, XB3.9, XB3.10, XB4.1, XB4.2, XB4.3, XB4.4, XB5.1, XB5.2, XB5.3, XB5.4, XB5.5, XB5.6, XB5.7, XB5.8, XB5.9, XB5.10
XB_MAG199	83.24	2.14	1173983	11683	59.3	95.25	1294	No	No	No	23	Medium-quality draft	d__Bacteria;p__Actinomycetota;c__Acidimicrobiia;o__Acidimicrobiales;f__MedAcidi-G1;g__MedAcidi-G2B;s__MedAcidi-G2B sp003215175	Co-assembled	BASALT	XB	XB1.1, XB6.1, XB8.1, XB10.1, XB16.1, XB17.1, XB19.1, XB20.1, XB2.1, XB2.2, XB2.5, XB2.6, XB2.7, XB2.8, XB2.9, XB2.10, XB3.1, XB3.2, XB3.3, XB3.4, XB3.5, XB3.6, XB3.7, XB3.8, XB3.9, XB3.10, XB4.1, XB4.2, XB4.3, XB4.4, XB5.1, XB5.2, XB5.3, XB5.4, XB5.5, XB5.6, XB5.7, XB5.8, XB5.9, XB5.10
XB_MAG2	99.57	0.16	2908987	45307	65.9	94.56	2527	Yes	No	No	36	High-quality draft	d__Archaea;p__Thermoplasmatota;c__Poseidoniia;o__MGIII;f__CG-Epi1;g__UBA8886;s__UBA8886 sp002731655	Co-assembled	SemiBin	XB	XB1.1, XB6.1, XB8.1, XB10.1, XB16.1, XB17.1, XB19.1, XB20.1, XB2.1, XB2.2, XB2.5, XB2.6, XB2.7, XB2.8, XB2.9, XB2.10, XB3.1, XB3.2, XB3.3, XB3.4, XB3.5, XB3.6, XB3.7, XB3.8, XB3.9, XB3.10, XB4.1, XB4.2, XB4.3, XB4.4, XB5.1, XB5.2, XB5.3, XB5.4, XB5.5, XB5.6, XB5.7, XB5.8, XB5.9, XB5.10
XB_MAG20	94.96	0	1270602	59551	40.4	95.63	1367	Yes	No	Yes	22	High-quality draft	d__Bacteria;p__Pseudomonadota;c__Alphaproteobacteria;o__Thalassobaculales;f__Thalassobaculaceae;g__GCA-002701455;s__GCA-002701455 sp002701455	Co-assembled	SemiBin	XB	XB1.1, XB6.1, XB8.1, XB10.1, XB16.1, XB17.1, XB19.1, XB20.1, XB2.1, XB2.2, XB2.5, XB2.6, XB2.7, XB2.8, XB2.9, XB2.10, XB3.1, XB3.2, XB3.3, XB3.4, XB3.5, XB3.6, XB3.7, XB3.8, XB3.9, XB3.10, XB4.1, XB4.2, XB4.3, XB4.4, XB5.1, XB5.2, XB5.3, XB5.4, XB5.5, XB5.6, XB5.7, XB5.8, XB5.9, XB5.10
XB_MAG200	81.81	1.94	1765503	5087	38.5	94.96	1331	No	No	No	17	Medium-quality draft	d__Bacteria;p__Marinisomatota;c__Marinisomatia;o__Marinisomatales;f__TCS55;g__GCA-002701945;s__	Co-assembled	BASALT	XB	XB1.1, XB6.1, XB8.1, XB10.1, XB16.1, XB17.1, XB19.1, XB20.1, XB2.1, XB2.2, XB2.5, XB2.6, XB2.7, XB2.8, XB2.9, XB2.10, XB3.1, XB3.2, XB3.3, XB3.4, XB3.5, XB3.6, XB3.7, XB3.8, XB3.9, XB3.10, XB4.1, XB4.2, XB4.3, XB4.4, XB5.1, XB5.2, XB5.3, XB5.4, XB5.5, XB5.6, XB5.7, XB5.8, XB5.9, XB5.10
XB_MAG201	72.41	0	1825919	4989	61.8	93.08	2717	No	No	No	9	Medium-quality draft	d__Bacteria;p__Actinomycetota;c__Acidimicrobiia;o__Actinomarinales;f__Actinomarinaceae;g__Actinomarina;s__	Co-assembled	BASALT	XB	XB1.1, XB6.1, XB8.1, XB10.1, XB16.1, XB17.1, XB19.1, XB20.1, XB2.1, XB2.2, XB2.5, XB2.6, XB2.7, XB2.8, XB2.9, XB2.10, XB3.1, XB3.2, XB3.3, XB3.4, XB3.5, XB3.6, XB3.7, XB3.8, XB3.9, XB3.10, XB4.1, XB4.2, XB4.3, XB4.4, XB5.1, XB5.2, XB5.3, XB5.4, XB5.5, XB5.6, XB5.7, XB5.8, XB5.9, XB5.10
XB_MAG202	73.02	0	2223208	24508	31.4	96.21	692	No	No	No	18	Medium-quality draft	d__Bacteria;p__Chloroflexota;c__Dehalococcoidia;o__UBA1151;f__TMED-70;g__GCA-002700125;s__GCA-002700125 sp009392285	Co-assembled	BASALT	XB	XB1.1, XB6.1, XB8.1, XB10.1, XB16.1, XB17.1, XB19.1, XB20.1, XB2.1, XB2.2, XB2.5, XB2.6, XB2.7, XB2.8, XB2.9, XB2.10, XB3.1, XB3.2, XB3.3, XB3.4, XB3.5, XB3.6, XB3.7, XB3.8, XB3.9, XB3.10, XB4.1, XB4.2, XB4.3, XB4.4, XB5.1, XB5.2, XB5.3, XB5.4, XB5.5, XB5.6, XB5.7, XB5.8, XB5.9, XB5.10
XB_MAG203	75.96	0.8	3385608	14810	54.1	90.65	1821	No	No	No	24	Medium-quality draft	d__Bacteria;p__Chloroflexota;c__Dehalococcoidia;o__UBA1151;f__TMED-70;g__TMED-70;s__TMED-70 sp002703265	Co-assembled	BASALT	XB	XB1.1, XB6.1, XB8.1, XB10.1, XB16.1, XB17.1, XB19.1, XB20.1, XB2.1, XB2.2, XB2.5, XB2.6, XB2.7, XB2.8, XB2.9, XB2.10, XB3.1, XB3.2, XB3.3, XB3.4, XB3.5, XB3.6, XB3.7, XB3.8, XB3.9, XB3.10, XB4.1, XB4.2, XB4.3, XB4.4, XB5.1, XB5.2, XB5.3, XB5.4, XB5.5, XB5.6, XB5.7, XB5.8, XB5.9, XB5.10
XB_MAG204	75.1	0.57	2393628	3007	34.4	92.53	788	Yes	Yes	No	16	Medium-quality draft	d__Bacteria;p__Actinomycetota;c__Acidimicrobiia;o__Acidimicrobiales;f__UBA8592;g__UBA8592;s__	Co-assembled	BASALT	XB	XB1.1, XB6.1, XB8.1, XB10.1, XB16.1, XB17.1, XB19.1, XB20.1, XB2.1, XB2.2, XB2.5, XB2.6, XB2.7, XB2.8, XB2.9, XB2.10, XB3.1, XB3.2, XB3.3, XB3.4, XB3.5, XB3.6, XB3.7, XB3.8, XB3.9, XB3.10, XB4.1, XB4.2, XB4.3, XB4.4, XB5.1, XB5.2, XB5.3, XB5.4, XB5.5, XB5.6, XB5.7, XB5.8, XB5.9, XB5.10
XB_MAG205	86.64	3.15	1444143	5848	51.2	93.06	1024	No	No	No	12	Medium-quality draft	d__Bacteria;p__Actinomycetota;c__Acidimicrobiia;o__Acidimicrobiales;f__UBA8592;g__UBA8592;s__UBA8592 sp002720485	Co-assembled	BASALT	XB	XB1.1, XB6.1, XB8.1, XB10.1, XB16.1, XB17.1, XB19.1, XB20.1, XB2.1, XB2.2, XB2.5, XB2.6, XB2.7, XB2.8, XB2.9, XB2.10, XB3.1, XB3.2, XB3.3, XB3.4, XB3.5, XB3.6, XB3.7, XB3.8, XB3.9, XB3.10, XB4.1, XB4.2, XB4.3, XB4.4, XB5.1, XB5.2, XB5.3, XB5.4, XB5.5, XB5.6, XB5.7, XB5.8, XB5.9, XB5.10
XB_MAG206	79.03	1.44	1804284	5711	56.2	92.18	2885	No	No	No	22	Medium-quality draft	d__Bacteria;p__Planctomycetota;c__UBA8108;o__UBA8108;f__UBA8108;g__UBA8108;s__	Co-assembled	BASALT	XB	XB1.1, XB6.1, XB8.1, XB10.1, XB16.1, XB17.1, XB19.1, XB20.1, XB2.1, XB2.2, XB2.5, XB2.6, XB2.7, XB2.8, XB2.9, XB2.10, XB3.1, XB3.2, XB3.3, XB3.4, XB3.5, XB3.6, XB3.7, XB3.8, XB3.9, XB3.10, XB4.1, XB4.2, XB4.3, XB4.4, XB5.1, XB5.2, XB5.3, XB5.4, XB5.5, XB5.6, XB5.7, XB5.8, XB5.9, XB5.10
XB_MAG207	79.3	1.39	2109879	6486	56	93.1	2168	No	No	No	27	Medium-quality draft	d__Bacteria;p__Bacteroidota;c__Bacteroidia;o__Cytophagales;f__MED-G16;g__;s__	Co-assembled	BASALT	XB	XB1.1, XB6.1, XB8.1, XB10.1, XB16.1, XB17.1, XB19.1, XB20.1, XB2.1, XB2.2, XB2.5, XB2.6, XB2.7, XB2.8, XB2.9, XB2.10, XB3.1, XB3.2, XB3.3, XB3.4, XB3.5, XB3.6, XB3.7, XB3.8, XB3.9, XB3.10, XB4.1, XB4.2, XB4.3, XB4.4, XB5.1, XB5.2, XB5.3, XB5.4, XB5.5, XB5.6, XB5.7, XB5.8, XB5.9, XB5.10
XB_MAG208	72.41	0	2072225	8180	67	93.94	1195	No	No	No	22	Medium-quality draft	d__Bacteria;p__Acidobacteriota;c__UBA890;o__UBA890;f__UBA890;g__UBA890;s__UBA890 sp002731215	Co-assembled	BASALT	XB	XB1.1, XB6.1, XB8.1, XB10.1, XB16.1, XB17.1, XB19.1, XB20.1, XB2.1, XB2.2, XB2.5, XB2.6, XB2.7, XB2.8, XB2.9, XB2.10, XB3.1, XB3.2, XB3.3, XB3.4, XB3.5, XB3.6, XB3.7, XB3.8, XB3.9, XB3.10, XB4.1, XB4.2, XB4.3, XB4.4, XB5.1, XB5.2, XB5.3, XB5.4, XB5.5, XB5.6, XB5.7, XB5.8, XB5.9, XB5.10
XB_MAG209	72.41	0	1840695	21970	31.6	96.18	550	No	No	No	9	Medium-quality draft	d__Bacteria;p__Pseudomonadota;c__Gammaproteobacteria;o__SAR86;f__AG-339-G14;g__AG-339-G14;s__AG-339-G14 sp902635045	Co-assembled	BASALT	XB	XB1.1, XB6.1, XB8.1, XB10.1, XB16.1, XB17.1, XB19.1, XB20.1, XB2.1, XB2.2, XB2.5, XB2.6, XB2.7, XB2.8, XB2.9, XB2.10, XB3.1, XB3.2, XB3.3, XB3.4, XB3.5, XB3.6, XB3.7, XB3.8, XB3.9, XB3.10, XB4.1, XB4.2, XB4.3, XB4.4, XB5.1, XB5.2, XB5.3, XB5.4, XB5.5, XB5.6, XB5.7, XB5.8, XB5.9, XB5.10
XB_MAG21	96.11	0	2230191	14873	54	94.42	1287	No	No	No	9	High-quality draft	d__Bacteria;p__Verrucomicrobiota;c__Verrucomicrobiae;o__Pedosphaerales;f__AAA164-E04;g__UBA7971;s__UBA7971 sp002686885	Co-assembled	SemiBin	XB	XB1.1, XB6.1, XB8.1, XB10.1, XB16.1, XB17.1, XB19.1, XB20.1, XB2.1, XB2.2, XB2.5, XB2.6, XB2.7, XB2.8, XB2.9, XB2.10, XB3.1, XB3.2, XB3.3, XB3.4, XB3.5, XB3.6, XB3.7, XB3.8, XB3.9, XB3.10, XB4.1, XB4.2, XB4.3, XB4.4, XB5.1, XB5.2, XB5.3, XB5.4, XB5.5, XB5.6, XB5.7, XB5.8, XB5.9, XB5.10
XB_MAG210	82.53	2.2	1240212	11855	42.6	89.95	2080	Yes	No	No	19	Medium-quality draft	d__Bacteria;p__Actinomycetota;c__Acidimicrobiia;o__Actinomarinales;f__Actinomarinaceae;g__Actinomarina;s__Actinomarina sp002724835	Co-assembled	BASALT	XB	XB1.1, XB6.1, XB8.1, XB10.1, XB16.1, XB17.1, XB19.1, XB20.1, XB2.1, XB2.2, XB2.5, XB2.6, XB2.7, XB2.8, XB2.9, XB2.10, XB3.1, XB3.2, XB3.3, XB3.4, XB3.5, XB3.6, XB3.7, XB3.8, XB3.9, XB3.10, XB4.1, XB4.2, XB4.3, XB4.4, XB5.1, XB5.2, XB5.3, XB5.4, XB5.5, XB5.6, XB5.7, XB5.8, XB5.9, XB5.10
XB_MAG211	74.59	0.5	1457494	5850	32.2	95.92	1281	Yes	No	No	21	Medium-quality draft	d__Bacteria;p__Desulfobacterota_D;c__UBA1144;o__UBA1144;f__UBA1144;g__GCA-002715585;s__GCA-002715585 sp002697665	Co-assembled	BASALT	XB	XB1.1, XB6.1, XB8.1, XB10.1, XB16.1, XB17.1, XB19.1, XB20.1, XB2.1, XB2.2, XB2.5, XB2.6, XB2.7, XB2.8, XB2.9, XB2.10, XB3.1, XB3.2, XB3.3, XB3.4, XB3.5, XB3.6, XB3.7, XB3.8, XB3.9, XB3.10, XB4.1, XB4.2, XB4.3, XB4.4, XB5.1, XB5.2, XB5.3, XB5.4, XB5.5, XB5.6, XB5.7, XB5.8, XB5.9, XB5.10
XB_MAG212	86.75	2.99	3956946	48435	52	95.67	987	Yes	No	No	34	Medium-quality draft	d__Bacteria;p__Verrucomicrobiota;c__Kiritimatiellia;o__Kiritimatiellales;f__Pontiellaceae;g__GCA-2712105;s__GCA-2712105 sp002712105	Co-assembled	BASALT	XB	XB1.1, XB6.1, XB8.1, XB10.1, XB16.1, XB17.1, XB19.1, XB20.1, XB2.1, XB2.2, XB2.5, XB2.6, XB2.7, XB2.8, XB2.9, XB2.10, XB3.1, XB3.2, XB3.3, XB3.4, XB3.5, XB3.6, XB3.7, XB3.8, XB3.9, XB3.10, XB4.1, XB4.2, XB4.3, XB4.4, XB5.1, XB5.2, XB5.3, XB5.4, XB5.5, XB5.6, XB5.7, XB5.8, XB5.9, XB5.10
XB_MAG213	71.96	0	1799159	7728	44.9	88.11	2679	No	No	No	22	Medium-quality draft	d__Bacteria;p__Pseudomonadota;c__Gammaproteobacteria;o__Pseudomonadales;f__Pseudohongiellaceae;g__UBA9145;s__	Co-assembled	BASALT	XB	XB1.1, XB6.1, XB8.1, XB10.1, XB16.1, XB17.1, XB19.1, XB20.1, XB2.1, XB2.2, XB2.5, XB2.6, XB2.7, XB2.8, XB2.9, XB2.10, XB3.1, XB3.2, XB3.3, XB3.4, XB3.5, XB3.6, XB3.7, XB3.8, XB3.9, XB3.10, XB4.1, XB4.2, XB4.3, XB4.4, XB5.1, XB5.2, XB5.3, XB5.4, XB5.5, XB5.6, XB5.7, XB5.8, XB5.9, XB5.10
XB_MAG214	72.83	0.06	2675978	6714	34.4	96.36	1144	No	No	No	25	Medium-quality draft	d__Bacteria;p__Actinomycetota;c__Acidimicrobiia;o__Acidimicrobiales;f__MedAcidi-G1;g__MedAcidi-G1;s__MedAcidi-G1 sp002294285	Co-assembled	BASALT	XB	XB1.1, XB6.1, XB8.1, XB10.1, XB16.1, XB17.1, XB19.1, XB20.1, XB2.1, XB2.2, XB2.5, XB2.6, XB2.7, XB2.8, XB2.9, XB2.10, XB3.1, XB3.2, XB3.3, XB3.4, XB3.5, XB3.6, XB3.7, XB3.8, XB3.9, XB3.10, XB4.1, XB4.2, XB4.3, XB4.4, XB5.1, XB5.2, XB5.3, XB5.4, XB5.5, XB5.6, XB5.7, XB5.8, XB5.9, XB5.10
XB_MAG215	85.07	2.93	2603202	16074	48.4	94.71	1157	Yes	No	No	24	Medium-quality draft	d__Bacteria;p__Marinisomatota;c__Marinisomatia;o__Marinisomatales;f__TCS55;g__TMED108;s__TMED108 sp002717765	Co-assembled	BASALT	XB	XB1.1, XB6.1, XB8.1, XB10.1, XB16.1, XB17.1, XB19.1, XB20.1, XB2.1, XB2.2, XB2.5, XB2.6, XB2.7, XB2.8, XB2.9, XB2.10, XB3.1, XB3.2, XB3.3, XB3.4, XB3.5, XB3.6, XB3.7, XB3.8, XB3.9, XB3.10, XB4.1, XB4.2, XB4.3, XB4.4, XB5.1, XB5.2, XB5.3, XB5.4, XB5.5, XB5.6, XB5.7, XB5.8, XB5.9, XB5.10
XB_MAG216	76.57	0.9	1723832	13918	42.6	95.14	1649	No	No	No	17	Medium-quality draft	d__Bacteria;p__Pseudomonadota;c__Alphaproteobacteria;o__MED-G09;f__MED-G09;g__AG-430-B22;s__AG-430-B22 sp003212795	Co-assembled	BASALT	XB	XB1.1, XB6.1, XB8.1, XB10.1, XB16.1, XB17.1, XB19.1, XB20.1, XB2.1, XB2.2, XB2.5, XB2.6, XB2.7, XB2.8, XB2.9, XB2.10, XB3.1, XB3.2, XB3.3, XB3.4, XB3.5, XB3.6, XB3.7, XB3.8, XB3.9, XB3.10, XB4.1, XB4.2, XB4.3, XB4.4, XB5.1, XB5.2, XB5.3, XB5.4, XB5.5, XB5.6, XB5.7, XB5.8, XB5.9, XB5.10
XB_MAG217	75.48	0.78	3036880	2490	61.7	93.17	1791	No	No	No	9	Medium-quality draft	d__Bacteria;p__Verrucomicrobiota;c__Verrucomicrobiae;o__Pedosphaerales;f__UBA1096;g__UBA1096;s__	Co-assembled	BASALT	XB	XB1.1, XB6.1, XB8.1, XB10.1, XB16.1, XB17.1, XB19.1, XB20.1, XB2.1, XB2.2, XB2.5, XB2.6, XB2.7, XB2.8, XB2.9, XB2.10, XB3.1, XB3.2, XB3.3, XB3.4, XB3.5, XB3.6, XB3.7, XB3.8, XB3.9, XB3.10, XB4.1, XB4.2, XB4.3, XB4.4, XB5.1, XB5.2, XB5.3, XB5.4, XB5.5, XB5.6, XB5.7, XB5.8, XB5.9, XB5.10
XB_MAG218	92.58	4.16	1384326	14688	59.3	89	5157	No	No	No	29	High-quality draft	d__Bacteria;p__Marinisomatota;c__Marinisomatia;o__Marinisomatales;f__TCS55;g__TMED108;s__TMED108 sp002725545	Co-assembled	BASALT	XB	XB1.1, XB6.1, XB8.1, XB10.1, XB16.1, XB17.1, XB19.1, XB20.1, XB2.1, XB2.2, XB2.5, XB2.6, XB2.7, XB2.8, XB2.9, XB2.10, XB3.1, XB3.2, XB3.3, XB3.4, XB3.5, XB3.6, XB3.7, XB3.8, XB3.9, XB3.10, XB4.1, XB4.2, XB4.3, XB4.4, XB5.1, XB5.2, XB5.3, XB5.4, XB5.5, XB5.6, XB5.7, XB5.8, XB5.9, XB5.10
XB_MAG219	82.48	2.23	2668257	5772	62.1	89.67	2700	No	No	No	15	Medium-quality draft	d__Bacteria;p__Actinomycetota;c__Acidimicrobiia;o__Acidimicrobiales;f__MedAcidi-G1;g__MedAcidi-G1;s__MedAcidi-G1 sp002699555	Co-assembled	BASALT	XB	XB1.1, XB6.1, XB8.1, XB10.1, XB16.1, XB17.1, XB19.1, XB20.1, XB2.1, XB2.2, XB2.5, XB2.6, XB2.7, XB2.8, XB2.9, XB2.10, XB3.1, XB3.2, XB3.3, XB3.4, XB3.5, XB3.6, XB3.7, XB3.8, XB3.9, XB3.10, XB4.1, XB4.2, XB4.3, XB4.4, XB5.1, XB5.2, XB5.3, XB5.4, XB5.5, XB5.6, XB5.7, XB5.8, XB5.9, XB5.10
XB_MAG22	95.83	0	1312281	7810	33.1	96.39	1090	No	No	No	25	High-quality draft	d__Bacteria;p__Verrucomicrobiota;c__Verrucomicrobiae;o__Opitutales;f__Opitutaceae;g__UBA5691;s__	Co-assembled	SemiBin	XB	XB1.1, XB6.1, XB8.1, XB10.1, XB16.1, XB17.1, XB19.1, XB20.1, XB2.1, XB2.2, XB2.5, XB2.6, XB2.7, XB2.8, XB2.9, XB2.10, XB3.1, XB3.2, XB3.3, XB3.4, XB3.5, XB3.6, XB3.7, XB3.8, XB3.9, XB3.10, XB4.1, XB4.2, XB4.3, XB4.4, XB5.1, XB5.2, XB5.3, XB5.4, XB5.5, XB5.6, XB5.7, XB5.8, XB5.9, XB5.10
XB_MAG220	75.01	0.66	1857104	38460	31.5	95.66	807	Yes	No	No	26	Medium-quality draft	d__Bacteria;p__Pseudomonadota;c__Gammaproteobacteria;o__SAR86;f__SAR86;g__CACOMS01;s__CACOMS01 sp902628375	Co-assembled	BASALT	XB	XB1.1, XB6.1, XB8.1, XB10.1, XB16.1, XB17.1, XB19.1, XB20.1, XB2.1, XB2.2, XB2.5, XB2.6, XB2.7, XB2.8, XB2.9, XB2.10, XB3.1, XB3.2, XB3.3, XB3.4, XB3.5, XB3.6, XB3.7, XB3.8, XB3.9, XB3.10, XB4.1, XB4.2, XB4.3, XB4.4, XB5.1, XB5.2, XB5.3, XB5.4, XB5.5, XB5.6, XB5.7, XB5.8, XB5.9, XB5.10
XB_MAG221	77.63	1.39	1437462	5373	33.2	96.53	1094	Yes	No	No	14	Medium-quality draft	d__Bacteria;p__Bacteroidota;c__Bacteroidia;o__Cytophagales;f__MED-G16;g__MED-G16;s__	Co-assembled	BASALT	XB	XB1.1, XB6.1, XB8.1, XB10.1, XB16.1, XB17.1, XB19.1, XB20.1, XB2.1, XB2.2, XB2.5, XB2.6, XB2.7, XB2.8, XB2.9, XB2.10, XB3.1, XB3.2, XB3.3, XB3.4, XB3.5, XB3.6, XB3.7, XB3.8, XB3.9, XB3.10, XB4.1, XB4.2, XB4.3, XB4.4, XB5.1, XB5.2, XB5.3, XB5.4, XB5.5, XB5.6, XB5.7, XB5.8, XB5.9, XB5.10
XB_MAG222	71.93	0	4104071	6274	65.4	94.3	2125	Yes	No	No	31	Medium-quality draft	d__Bacteria;p__Pseudomonadota;c__Alphaproteobacteria;o__Sphingomonadales;f__Sphingomonadaceae;g__Qipengyuania;s__Qipengyuania pacifica	Co-assembled	BASALT	XB	XB1.1, XB6.1, XB8.1, XB10.1, XB16.1, XB17.1, XB19.1, XB20.1, XB2.1, XB2.2, XB2.5, XB2.6, XB2.7, XB2.8, XB2.9, XB2.10, XB3.1, XB3.2, XB3.3, XB3.4, XB3.5, XB3.6, XB3.7, XB3.8, XB3.9, XB3.10, XB4.1, XB4.2, XB4.3, XB4.4, XB5.1, XB5.2, XB5.3, XB5.4, XB5.5, XB5.6, XB5.7, XB5.8, XB5.9, XB5.10
XB_MAG223	81.13	2.1	943303	7651	31.7	96.55	576	No	No	No	10	Medium-quality draft	d__Bacteria;p__Pseudomonadota;c__Gammaproteobacteria;o__Woeseiales;f__Woeseiaceae;g__SP4260;s__	Co-assembled	BASALT	XB	XB1.1, XB6.1, XB8.1, XB10.1, XB16.1, XB17.1, XB19.1, XB20.1, XB2.1, XB2.2, XB2.5, XB2.6, XB2.7, XB2.8, XB2.9, XB2.10, XB3.1, XB3.2, XB3.3, XB3.4, XB3.5, XB3.6, XB3.7, XB3.8, XB3.9, XB3.10, XB4.1, XB4.2, XB4.3, XB4.4, XB5.1, XB5.2, XB5.3, XB5.4, XB5.5, XB5.6, XB5.7, XB5.8, XB5.9, XB5.10
XB_MAG224	75.92	0.89	2576931	5043	54.2	91.23	1740	No	No	No	22	Medium-quality draft	d__Bacteria;p__Bacteroidota;c__Bacteroidia;o__Cytophagales;f__MED-G16;g__MED-G16;s__	Co-assembled	BASALT	XB	XB1.1, XB6.1, XB8.1, XB10.1, XB16.1, XB17.1, XB19.1, XB20.1, XB2.1, XB2.2, XB2.5, XB2.6, XB2.7, XB2.8, XB2.9, XB2.10, XB3.1, XB3.2, XB3.3, XB3.4, XB3.5, XB3.6, XB3.7, XB3.8, XB3.9, XB3.10, XB4.1, XB4.2, XB4.3, XB4.4, XB5.1, XB5.2, XB5.3, XB5.4, XB5.5, XB5.6, XB5.7, XB5.8, XB5.9, XB5.10
XB_MAG225	77.67	1.2	1937651	10304	34.3	93.61	1021	Yes	No	No	21	Medium-quality draft	d__Bacteria;p__Bacteroidota;c__Bacteroidia;o__Flavobacteriales;f__BACL11;g__BACL11;s__	Co-assembled	BASALT	XB	XB1.1, XB6.1, XB8.1, XB10.1, XB16.1, XB17.1, XB19.1, XB20.1, XB2.1, XB2.2, XB2.5, XB2.6, XB2.7, XB2.8, XB2.9, XB2.10, XB3.1, XB3.2, XB3.3, XB3.4, XB3.5, XB3.6, XB3.7, XB3.8, XB3.9, XB3.10, XB4.1, XB4.2, XB4.3, XB4.4, XB5.1, XB5.2, XB5.3, XB5.4, XB5.5, XB5.6, XB5.7, XB5.8, XB5.9, XB5.10
XB_MAG226	78.69	1.69	1351507	26187	68.7	94.66	1791	Yes	No	No	20	Medium-quality draft	d__Bacteria;p__Chloroflexota;c__Dehalococcoidia;o__SAR202;f__UBA826;g__GCA-002712965;s__GCA-002712965 sp009392815	Co-assembled	BASALT	XB	XB1.1, XB6.1, XB8.1, XB10.1, XB16.1, XB17.1, XB19.1, XB20.1, XB2.1, XB2.2, XB2.5, XB2.6, XB2.7, XB2.8, XB2.9, XB2.10, XB3.1, XB3.2, XB3.3, XB3.4, XB3.5, XB3.6, XB3.7, XB3.8, XB3.9, XB3.10, XB4.1, XB4.2, XB4.3, XB4.4, XB5.1, XB5.2, XB5.3, XB5.4, XB5.5, XB5.6, XB5.7, XB5.8, XB5.9, XB5.10
XB_MAG227	77.58	1.18	1040140	13315	37	94.8	1219	Yes	No	No	18	Medium-quality draft	d__Bacteria;p__SAR324;c__SAR324;o__SAR324;f__NAC60-12;g__Arctic96AD-7;s__Arctic96AD-7 sp002685535	Co-assembled	BASALT	XB	XB1.1, XB6.1, XB8.1, XB10.1, XB16.1, XB17.1, XB19.1, XB20.1, XB2.1, XB2.2, XB2.5, XB2.6, XB2.7, XB2.8, XB2.9, XB2.10, XB3.1, XB3.2, XB3.3, XB3.4, XB3.5, XB3.6, XB3.7, XB3.8, XB3.9, XB3.10, XB4.1, XB4.2, XB4.3, XB4.4, XB5.1, XB5.2, XB5.3, XB5.4, XB5.5, XB5.6, XB5.7, XB5.8, XB5.9, XB5.10
XB_MAG228	87.35	3.49	2777110	11326	33.7	93.08	1006	Yes	No	No	28	Medium-quality draft	d__Bacteria;p__Pseudomonadota;c__Gammaproteobacteria;o__SAR86;f__SAR86;g__CAJWPI01;s__CAJWPI01 sp913045055	Co-assembled	BASALT	XB	XB1.1, XB6.1, XB8.1, XB10.1, XB16.1, XB17.1, XB19.1, XB20.1, XB2.1, XB2.2, XB2.5, XB2.6, XB2.7, XB2.8, XB2.9, XB2.10, XB3.1, XB3.2, XB3.3, XB3.4, XB3.5, XB3.6, XB3.7, XB3.8, XB3.9, XB3.10, XB4.1, XB4.2, XB4.3, XB4.4, XB5.1, XB5.2, XB5.3, XB5.4, XB5.5, XB5.6, XB5.7, XB5.8, XB5.9, XB5.10
XB_MAG229	93.63	4.68	1873572	14172	66.7	94.22	1550	No	No	No	19	High-quality draft	d__Bacteria;p__Actinomycetota;c__Acidimicrobiia;o__Acidimicrobiales;f__TK06;g__UBA6944;s__UBA6944 sp002721305	Co-assembled	BASALT	XB	XB1.1, XB6.1, XB8.1, XB10.1, XB16.1, XB17.1, XB19.1, XB20.1, XB2.1, XB2.2, XB2.5, XB2.6, XB2.7, XB2.8, XB2.9, XB2.10, XB3.1, XB3.2, XB3.3, XB3.4, XB3.5, XB3.6, XB3.7, XB3.8, XB3.9, XB3.10, XB4.1, XB4.2, XB4.3, XB4.4, XB5.1, XB5.2, XB5.3, XB5.4, XB5.5, XB5.6, XB5.7, XB5.8, XB5.9, XB5.10
XB_MAG23	99.57	0.73	1176366	12838	59.8	90.1	4991	No	No	No	12	High-quality draft	d__Bacteria;p__Pseudomonadota;c__Gammaproteobacteria;o__GCA-002705445;f__GCA-002716945;g__GCA-2698665;s__	Co-assembled	SemiBin	XB	XB1.1, XB6.1, XB8.1, XB10.1, XB16.1, XB17.1, XB19.1, XB20.1, XB2.1, XB2.2, XB2.5, XB2.6, XB2.7, XB2.8, XB2.9, XB2.10, XB3.1, XB3.2, XB3.3, XB3.4, XB3.5, XB3.6, XB3.7, XB3.8, XB3.9, XB3.10, XB4.1, XB4.2, XB4.3, XB4.4, XB5.1, XB5.2, XB5.3, XB5.4, XB5.5, XB5.6, XB5.7, XB5.8, XB5.9, XB5.10
XB_MAG230	70.4	0	1421217	13214	45	84.87	1869	No	No	No	15	Medium-quality draft	d__Bacteria;p__Chloroflexota;c__Dehalococcoidia;o__UBA1151;f__TMED-70;g__GCA-2718455;s__	Co-assembled	BASALT	XB	XB1.1, XB6.1, XB8.1, XB10.1, XB16.1, XB17.1, XB19.1, XB20.1, XB2.1, XB2.2, XB2.5, XB2.6, XB2.7, XB2.8, XB2.9, XB2.10, XB3.1, XB3.2, XB3.3, XB3.4, XB3.5, XB3.6, XB3.7, XB3.8, XB3.9, XB3.10, XB4.1, XB4.2, XB4.3, XB4.4, XB5.1, XB5.2, XB5.3, XB5.4, XB5.5, XB5.6, XB5.7, XB5.8, XB5.9, XB5.10
XB_MAG231	85.42	3.16	1586375	5962	61.5	90.26	6030	No	No	No	33	Medium-quality draft	d__Bacteria;p__Pseudomonadota;c__Gammaproteobacteria;o__GCA-002705445;f__GCA-002705445;g__;s__	Co-assembled	BASALT	XB	XB1.1, XB6.1, XB8.1, XB10.1, XB16.1, XB17.1, XB19.1, XB20.1, XB2.1, XB2.2, XB2.5, XB2.6, XB2.7, XB2.8, XB2.9, XB2.10, XB3.1, XB3.2, XB3.3, XB3.4, XB3.5, XB3.6, XB3.7, XB3.8, XB3.9, XB3.10, XB4.1, XB4.2, XB4.3, XB4.4, XB5.1, XB5.2, XB5.3, XB5.4, XB5.5, XB5.6, XB5.7, XB5.8, XB5.9, XB5.10
XB_MAG232	74.89	1.01	1869552	11647	64.7	93.98	2227	No	No	No	35	Medium-quality draft	d__Bacteria;p__Pseudomonadota;c__Gammaproteobacteria;o__SAR86;f__SAR86;g__;s__	Co-assembled	BASALT	XB	XB1.1, XB6.1, XB8.1, XB10.1, XB16.1, XB17.1, XB19.1, XB20.1, XB2.1, XB2.2, XB2.5, XB2.6, XB2.7, XB2.8, XB2.9, XB2.10, XB3.1, XB3.2, XB3.3, XB3.4, XB3.5, XB3.6, XB3.7, XB3.8, XB3.9, XB3.10, XB4.1, XB4.2, XB4.3, XB4.4, XB5.1, XB5.2, XB5.3, XB5.4, XB5.5, XB5.6, XB5.7, XB5.8, XB5.9, XB5.10
XB_MAG233	70.69	0	1601970	4262	32.2	96.07	1304	Yes	No	No	26	Medium-quality draft	d__Bacteria;p__Bacteroidota;c__Bacteroidia;o__Flavobacteriales;f__Flavobacteriaceae;g__TMED220;s__TMED220 sp002702875	Co-assembled	BASALT	XB	XB1.1, XB6.1, XB8.1, XB10.1, XB16.1, XB17.1, XB19.1, XB20.1, XB2.1, XB2.2, XB2.5, XB2.6, XB2.7, XB2.8, XB2.9, XB2.10, XB3.1, XB3.2, XB3.3, XB3.4, XB3.5, XB3.6, XB3.7, XB3.8, XB3.9, XB3.10, XB4.1, XB4.2, XB4.3, XB4.4, XB5.1, XB5.2, XB5.3, XB5.4, XB5.5, XB5.6, XB5.7, XB5.8, XB5.9, XB5.10
XB_MAG234	74.93	0.81	2055779	4431	34.9	96.63	1202	No	No	No	17	Medium-quality draft	d__Bacteria;p__Bacteroidota;c__Bacteroidia;o__Flavobacteriales;f__Flavobacteriaceae;g__MED-G14;s__MED-G14 sp902554655	Co-assembled	BASALT	XB	XB1.1, XB6.1, XB8.1, XB10.1, XB16.1, XB17.1, XB19.1, XB20.1, XB2.1, XB2.2, XB2.5, XB2.6, XB2.7, XB2.8, XB2.9, XB2.10, XB3.1, XB3.2, XB3.3, XB3.4, XB3.5, XB3.6, XB3.7, XB3.8, XB3.9, XB3.10, XB4.1, XB4.2, XB4.3, XB4.4, XB5.1, XB5.2, XB5.3, XB5.4, XB5.5, XB5.6, XB5.7, XB5.8, XB5.9, XB5.10
XB_MAG235	73.57	0.43	1374953	6161	42.6	89.98	2030	No	No	No	23	Medium-quality draft	d__Bacteria;p__Verrucomicrobiota;c__Verrucomicrobiae;o__Verrucomicrobiales;f__DEV007;g__EC70;s__	Co-assembled	BASALT	XB	XB1.1, XB6.1, XB8.1, XB10.1, XB16.1, XB17.1, XB19.1, XB20.1, XB2.1, XB2.2, XB2.5, XB2.6, XB2.7, XB2.8, XB2.9, XB2.10, XB3.1, XB3.2, XB3.3, XB3.4, XB3.5, XB3.6, XB3.7, XB3.8, XB3.9, XB3.10, XB4.1, XB4.2, XB4.3, XB4.4, XB5.1, XB5.2, XB5.3, XB5.4, XB5.5, XB5.6, XB5.7, XB5.8, XB5.9, XB5.10
XB_MAG236	82.7	2.67	1629666	14324	63	92.71	3225	No	Yes	Yes	46	Medium-quality draft	d__Bacteria;p__Cyanobacteriota;c__Cyanobacteriia;o__PCC-6307;f__Cyanobiaceae;g__Synechococcus_C;s__Synechococcus_C sp002693285	Co-assembled	BASALT	XB	XB1.1, XB6.1, XB8.1, XB10.1, XB16.1, XB17.1, XB19.1, XB20.1, XB2.1, XB2.2, XB2.5, XB2.6, XB2.7, XB2.8, XB2.9, XB2.10, XB3.1, XB3.2, XB3.3, XB3.4, XB3.5, XB3.6, XB3.7, XB3.8, XB3.9, XB3.10, XB4.1, XB4.2, XB4.3, XB4.4, XB5.1, XB5.2, XB5.3, XB5.4, XB5.5, XB5.6, XB5.7, XB5.8, XB5.9, XB5.10
XB_MAG237	70.5	0	1460243	5771	63.4	94.92	3517	Yes	Yes	Yes	45	Medium-quality draft	d__Bacteria;p__Pseudomonadota;c__Gammaproteobacteria;o__SAR86;f__TMED112;g__TMED112;s__TMED112 sp902610995	Co-assembled	BASALT	XB	XB1.1, XB6.1, XB8.1, XB10.1, XB16.1, XB17.1, XB19.1, XB20.1, XB2.1, XB2.2, XB2.5, XB2.6, XB2.7, XB2.8, XB2.9, XB2.10, XB3.1, XB3.2, XB3.3, XB3.4, XB3.5, XB3.6, XB3.7, XB3.8, XB3.9, XB3.10, XB4.1, XB4.2, XB4.3, XB4.4, XB5.1, XB5.2, XB5.3, XB5.4, XB5.5, XB5.6, XB5.7, XB5.8, XB5.9, XB5.10
XB_MAG238	77.22	1.35	2343238	7206	39.2	88.97	1457	No	No	No	11	Medium-quality draft	d__Bacteria;p__Bacteroidota;c__Bacteroidia;o__Flavobacteriales;f__Flavobacteriaceae;g__Marisimplicoccus;s__Marisimplicoccus sp002729755	Co-assembled	BASALT	XB	XB1.1, XB6.1, XB8.1, XB10.1, XB16.1, XB17.1, XB19.1, XB20.1, XB2.1, XB2.2, XB2.5, XB2.6, XB2.7, XB2.8, XB2.9, XB2.10, XB3.1, XB3.2, XB3.3, XB3.4, XB3.5, XB3.6, XB3.7, XB3.8, XB3.9, XB3.10, XB4.1, XB4.2, XB4.3, XB4.4, XB5.1, XB5.2, XB5.3, XB5.4, XB5.5, XB5.6, XB5.7, XB5.8, XB5.9, XB5.10
XB_MAG239	89.25	3.87	3194013	4306	44.7	88.07	3644	No	No	No	33	Medium-quality draft	d__Bacteria;p__Pseudomonadota;c__Gammaproteobacteria;o__SAR86;f__D2472;g__D2472;s__D2472 sp902608115	Co-assembled	BASALT	XB	XB1.1, XB6.1, XB8.1, XB10.1, XB16.1, XB17.1, XB19.1, XB20.1, XB2.1, XB2.2, XB2.5, XB2.6, XB2.7, XB2.8, XB2.9, XB2.10, XB3.1, XB3.2, XB3.3, XB3.4, XB3.5, XB3.6, XB3.7, XB3.8, XB3.9, XB3.10, XB4.1, XB4.2, XB4.3, XB4.4, XB5.1, XB5.2, XB5.3, XB5.4, XB5.5, XB5.6, XB5.7, XB5.8, XB5.9, XB5.10
XB_MAG24	97.61	0.51	833115	13555	32.4	96.08	1047	No	No	No	23	High-quality draft	d__Bacteria;p__Chloroflexota;c__Dehalococcoidia;o__UBA1151;f__TMED-70;g__GCA-002700125;s__	Co-assembled	SemiBin	XB	XB1.1, XB6.1, XB8.1, XB10.1, XB16.1, XB17.1, XB19.1, XB20.1, XB2.1, XB2.2, XB2.5, XB2.6, XB2.7, XB2.8, XB2.9, XB2.10, XB3.1, XB3.2, XB3.3, XB3.4, XB3.5, XB3.6, XB3.7, XB3.8, XB3.9, XB3.10, XB4.1, XB4.2, XB4.3, XB4.4, XB5.1, XB5.2, XB5.3, XB5.4, XB5.5, XB5.6, XB5.7, XB5.8, XB5.9, XB5.10
XB_MAG240	79.7	2.14	1585109	9146	38.3	90.11	1466	No	No	No	19	Medium-quality draft	d__Bacteria;p__Verrucomicrobiota;c__Verrucomicrobiae;o__Verrucomicrobiales;f__DEV007;g__EC70;s__EC70 sp013213965	Co-assembled	BASALT	XB	XB1.1, XB6.1, XB8.1, XB10.1, XB16.1, XB17.1, XB19.1, XB20.1, XB2.1, XB2.2, XB2.5, XB2.6, XB2.7, XB2.8, XB2.9, XB2.10, XB3.1, XB3.2, XB3.3, XB3.4, XB3.5, XB3.6, XB3.7, XB3.8, XB3.9, XB3.10, XB4.1, XB4.2, XB4.3, XB4.4, XB5.1, XB5.2, XB5.3, XB5.4, XB5.5, XB5.6, XB5.7, XB5.8, XB5.9, XB5.10
XB_MAG241	72.93	0.52	2216982	13182	52	91.25	2323	No	No	No	28	Medium-quality draft	d__Bacteria;p__Pseudomonadota;c__Gammaproteobacteria;o__UBA4486;f__UBA4486;g__UBA11869;s__UBA11869 sp913041115	Co-assembled	BASALT	XB	XB1.1, XB6.1, XB8.1, XB10.1, XB16.1, XB17.1, XB19.1, XB20.1, XB2.1, XB2.2, XB2.5, XB2.6, XB2.7, XB2.8, XB2.9, XB2.10, XB3.1, XB3.2, XB3.3, XB3.4, XB3.5, XB3.6, XB3.7, XB3.8, XB3.9, XB3.10, XB4.1, XB4.2, XB4.3, XB4.4, XB5.1, XB5.2, XB5.3, XB5.4, XB5.5, XB5.6, XB5.7, XB5.8, XB5.9, XB5.10
XB_MAG242	74.88	0.8	2947991	5052	48	94.65	1118	No	No	No	25	Medium-quality draft	d__Bacteria;p__Poribacteria;c__WGA-4E;o__WGA-4E;f__UBA9662;g__UBA9662;s__UBA9662 sp002697225	Co-assembled	BASALT	XB	XB1.1, XB6.1, XB8.1, XB10.1, XB16.1, XB17.1, XB19.1, XB20.1, XB2.1, XB2.2, XB2.5, XB2.6, XB2.7, XB2.8, XB2.9, XB2.10, XB3.1, XB3.2, XB3.3, XB3.4, XB3.5, XB3.6, XB3.7, XB3.8, XB3.9, XB3.10, XB4.1, XB4.2, XB4.3, XB4.4, XB5.1, XB5.2, XB5.3, XB5.4, XB5.5, XB5.6, XB5.7, XB5.8, XB5.9, XB5.10
XB_MAG243	93.93	5.04	1068330	12810	57.5	91.74	3766	Yes	No	No	47	Medium-quality draft	d__Bacteria;p__Actinomycetota;c__Acidimicrobiia;o__Acidimicrobiales;f__TK06;g__UBA2110;s__UBA2110 sp002705305	Co-assembled	BASALT	XB	XB1.1, XB6.1, XB8.1, XB10.1, XB16.1, XB17.1, XB19.1, XB20.1, XB2.1, XB2.2, XB2.5, XB2.6, XB2.7, XB2.8, XB2.9, XB2.10, XB3.1, XB3.2, XB3.3, XB3.4, XB3.5, XB3.6, XB3.7, XB3.8, XB3.9, XB3.10, XB4.1, XB4.2, XB4.3, XB4.4, XB5.1, XB5.2, XB5.3, XB5.4, XB5.5, XB5.6, XB5.7, XB5.8, XB5.9, XB5.10
XB_MAG244	74.8	0.98	2376097	5838	41.6	92.97	1715	No	No	No	21	Medium-quality draft	d__Bacteria;p__Marinisomatota;c__Marinisomatia;o__Marinisomatales;f__AB-629-J13;g__AB-629-J13;s__	Co-assembled	BASALT	XB	XB1.1, XB6.1, XB8.1, XB10.1, XB16.1, XB17.1, XB19.1, XB20.1, XB2.1, XB2.2, XB2.5, XB2.6, XB2.7, XB2.8, XB2.9, XB2.10, XB3.1, XB3.2, XB3.3, XB3.4, XB3.5, XB3.6, XB3.7, XB3.8, XB3.9, XB3.10, XB4.1, XB4.2, XB4.3, XB4.4, XB5.1, XB5.2, XB5.3, XB5.4, XB5.5, XB5.6, XB5.7, XB5.8, XB5.9, XB5.10
XB_MAG245	91.88	4.75	1053170	6862	60.2	93.35	4530	No	No	No	14	High-quality draft	d__Bacteria;p__Marinisomatota;c__Marinisomatia;o__Marinisomatales;f__Marinisomataceae;g__Marinisoma;s__	Co-assembled	BASALT	XB	XB1.1, XB6.1, XB8.1, XB10.1, XB16.1, XB17.1, XB19.1, XB20.1, XB2.1, XB2.2, XB2.5, XB2.6, XB2.7, XB2.8, XB2.9, XB2.10, XB3.1, XB3.2, XB3.3, XB3.4, XB3.5, XB3.6, XB3.7, XB3.8, XB3.9, XB3.10, XB4.1, XB4.2, XB4.3, XB4.4, XB5.1, XB5.2, XB5.3, XB5.4, XB5.5, XB5.6, XB5.7, XB5.8, XB5.9, XB5.10
XB_MAG246	82.53	2.4	2545670	4846	57.7	94.23	1026	Yes	No	No	21	Medium-quality draft	d__Bacteria;p__Chloroflexota;c__Dehalococcoidia;o__SAR202;f__UBA826;g__UBA11996;s__UBA11996 sp002435305	Co-assembled	BASALT	XB	XB1.1, XB6.1, XB8.1, XB10.1, XB16.1, XB17.1, XB19.1, XB20.1, XB2.1, XB2.2, XB2.5, XB2.6, XB2.7, XB2.8, XB2.9, XB2.10, XB3.1, XB3.2, XB3.3, XB3.4, XB3.5, XB3.6, XB3.7, XB3.8, XB3.9, XB3.10, XB4.1, XB4.2, XB4.3, XB4.4, XB5.1, XB5.2, XB5.3, XB5.4, XB5.5, XB5.6, XB5.7, XB5.8, XB5.9, XB5.10
XB_MAG247	88.89	3.85	2071821	7145	39.5	93.28	1753	Yes	No	Yes	31	Medium-quality draft	d__Bacteria;p__Marinisomatota;c__Marinisomatia;o__Marinisomatales;f__UBA1611;g__TMED80;s__TMED80 sp002713885	Co-assembled	BASALT	XB	XB1.1, XB6.1, XB8.1, XB10.1, XB16.1, XB17.1, XB19.1, XB20.1, XB2.1, XB2.2, XB2.5, XB2.6, XB2.7, XB2.8, XB2.9, XB2.10, XB3.1, XB3.2, XB3.3, XB3.4, XB3.5, XB3.6, XB3.7, XB3.8, XB3.9, XB3.10, XB4.1, XB4.2, XB4.3, XB4.4, XB5.1, XB5.2, XB5.3, XB5.4, XB5.5, XB5.6, XB5.7, XB5.8, XB5.9, XB5.10
XB_MAG248	70.64	0	1058743	4601	54.9	88.26	2672	Yes	Yes	No	41	Medium-quality draft	d__Bacteria;p__Gemmatimonadota;c__Gemmatimonadetes;o__Longimicrobiales;f__UBA6960;g__UBA822;s__UBA822 sp002712565	Co-assembled	BASALT	XB	XB1.1, XB6.1, XB8.1, XB10.1, XB16.1, XB17.1, XB19.1, XB20.1, XB2.1, XB2.2, XB2.5, XB2.6, XB2.7, XB2.8, XB2.9, XB2.10, XB3.1, XB3.2, XB3.3, XB3.4, XB3.5, XB3.6, XB3.7, XB3.8, XB3.9, XB3.10, XB4.1, XB4.2, XB4.3, XB4.4, XB5.1, XB5.2, XB5.3, XB5.4, XB5.5, XB5.6, XB5.7, XB5.8, XB5.9, XB5.10
XB_MAG249	79.98	2	2218882	6006	66.9	91.49	2692	No	No	No	14	Medium-quality draft	d__Bacteria;p__Verrucomicrobiota;c__Verrucomicrobiae;o__Pedosphaerales;f__UBA1096;g__UBA1096;s__	Co-assembled	BASALT	XB	XB1.1, XB6.1, XB8.1, XB10.1, XB16.1, XB17.1, XB19.1, XB20.1, XB2.1, XB2.2, XB2.5, XB2.6, XB2.7, XB2.8, XB2.9, XB2.10, XB3.1, XB3.2, XB3.3, XB3.4, XB3.5, XB3.6, XB3.7, XB3.8, XB3.9, XB3.10, XB4.1, XB4.2, XB4.3, XB4.4, XB5.1, XB5.2, XB5.3, XB5.4, XB5.5, XB5.6, XB5.7, XB5.8, XB5.9, XB5.10
XB_MAG25	97.83	0.54	1011755	4602	61.5	89.4	5425	No	No	No	100	High-quality draft	d__Bacteria;p__Chloroflexota;c__Dehalococcoidia;o__UBA2979;f__UBA2979;g__UBA2979;s__UBA2979 sp002725365	Co-assembled	SemiBin	XB	XB1.1, XB6.1, XB8.1, XB10.1, XB16.1, XB17.1, XB19.1, XB20.1, XB2.1, XB2.2, XB2.5, XB2.6, XB2.7, XB2.8, XB2.9, XB2.10, XB3.1, XB3.2, XB3.3, XB3.4, XB3.5, XB3.6, XB3.7, XB3.8, XB3.9, XB3.10, XB4.1, XB4.2, XB4.3, XB4.4, XB5.1, XB5.2, XB5.3, XB5.4, XB5.5, XB5.6, XB5.7, XB5.8, XB5.9, XB5.10
XB_MAG250	70.18	0	922057	6396	52.6	91.69	2645	No	Yes	Yes	38	Medium-quality draft	d__Bacteria;p__Marinisomatota;c__Marinisomatia;o__Marinisomatales;f__UBA1611;g__TMED80;s__	Co-assembled	BASALT	XB	XB1.1, XB6.1, XB8.1, XB10.1, XB16.1, XB17.1, XB19.1, XB20.1, XB2.1, XB2.2, XB2.5, XB2.6, XB2.7, XB2.8, XB2.9, XB2.10, XB3.1, XB3.2, XB3.3, XB3.4, XB3.5, XB3.6, XB3.7, XB3.8, XB3.9, XB3.10, XB4.1, XB4.2, XB4.3, XB4.4, XB5.1, XB5.2, XB5.3, XB5.4, XB5.5, XB5.6, XB5.7, XB5.8, XB5.9, XB5.10
XB_MAG251	70.44	0	841796	2620	64.1	90.83	4031	No	No	No	45	Medium-quality draft	d__Bacteria;p__Marinisomatota;c__Marinisomatia;o__Marinisomatales;f__UBA1611;g__UBA1611;s__UBA1611 sp002321855	Co-assembled	BASALT	XB	XB1.1, XB6.1, XB8.1, XB10.1, XB16.1, XB17.1, XB19.1, XB20.1, XB2.1, XB2.2, XB2.5, XB2.6, XB2.7, XB2.8, XB2.9, XB2.10, XB3.1, XB3.2, XB3.3, XB3.4, XB3.5, XB3.6, XB3.7, XB3.8, XB3.9, XB3.10, XB4.1, XB4.2, XB4.3, XB4.4, XB5.1, XB5.2, XB5.3, XB5.4, XB5.5, XB5.6, XB5.7, XB5.8, XB5.9, XB5.10
XB_MAG252	71.29	0.19	2121942	7041	43.5	92.43	2974	Yes	No	No	36	Medium-quality draft	d__Bacteria;p__Pseudomonadota;c__Gammaproteobacteria;o__GCA-2729495;f__GCA-2729495;g__;s__	Co-assembled	BASALT	XB	XB1.1, XB6.1, XB8.1, XB10.1, XB16.1, XB17.1, XB19.1, XB20.1, XB2.1, XB2.2, XB2.5, XB2.6, XB2.7, XB2.8, XB2.9, XB2.10, XB3.1, XB3.2, XB3.3, XB3.4, XB3.5, XB3.6, XB3.7, XB3.8, XB3.9, XB3.10, XB4.1, XB4.2, XB4.3, XB4.4, XB5.1, XB5.2, XB5.3, XB5.4, XB5.5, XB5.6, XB5.7, XB5.8, XB5.9, XB5.10
XB_MAG253	73.55	0.85	1299561	8392	43.8	91.87	1721	Yes	No	No	26	Medium-quality draft	d__Bacteria;p__Pseudomonadota;c__Gammaproteobacteria;o__SAR86;f__TMED112;g__TMED112;s__TMED112 sp003280455	Co-assembled	BASALT	XB	XB1.1, XB6.1, XB8.1, XB10.1, XB16.1, XB17.1, XB19.1, XB20.1, XB2.1, XB2.2, XB2.5, XB2.6, XB2.7, XB2.8, XB2.9, XB2.10, XB3.1, XB3.2, XB3.3, XB3.4, XB3.5, XB3.6, XB3.7, XB3.8, XB3.9, XB3.10, XB4.1, XB4.2, XB4.3, XB4.4, XB5.1, XB5.2, XB5.3, XB5.4, XB5.5, XB5.6, XB5.7, XB5.8, XB5.9, XB5.10
XB_MAG254	78.7	2.09	2610495	5137	63.6	90.75	2712	Yes	Yes	No	33	Medium-quality draft	d__Bacteria;p__Pseudomonadota;c__Gammaproteobacteria;o__SAR86;f__AG-339-G14;g__AG-339-G14;s__AG-339-G14 sp902562135	Co-assembled	BASALT	XB	XB1.1, XB6.1, XB8.1, XB10.1, XB16.1, XB17.1, XB19.1, XB20.1, XB2.1, XB2.2, XB2.5, XB2.6, XB2.7, XB2.8, XB2.9, XB2.10, XB3.1, XB3.2, XB3.3, XB3.4, XB3.5, XB3.6, XB3.7, XB3.8, XB3.9, XB3.10, XB4.1, XB4.2, XB4.3, XB4.4, XB5.1, XB5.2, XB5.3, XB5.4, XB5.5, XB5.6, XB5.7, XB5.8, XB5.9, XB5.10
XB_MAG255	84.26	3.29	1752384	13489	59.2	88.7	5742	No	No	No	45	Medium-quality draft	d__Bacteria;p__Pseudomonadota;c__Gammaproteobacteria;o__SAR86;f__TMED112;g__TMED112;s__TMED112 sp902535365	Co-assembled	BASALT	XB	XB1.1, XB6.1, XB8.1, XB10.1, XB16.1, XB17.1, XB19.1, XB20.1, XB2.1, XB2.2, XB2.5, XB2.6, XB2.7, XB2.8, XB2.9, XB2.10, XB3.1, XB3.2, XB3.3, XB3.4, XB3.5, XB3.6, XB3.7, XB3.8, XB3.9, XB3.10, XB4.1, XB4.2, XB4.3, XB4.4, XB5.1, XB5.2, XB5.3, XB5.4, XB5.5, XB5.6, XB5.7, XB5.8, XB5.9, XB5.10
XB_MAG256	79.38	2.11	2243661	7236	68.4	92.67	3882	No	No	Yes	39	Medium-quality draft	d__Bacteria;p__Pseudomonadota;c__Alphaproteobacteria;o__Puniceispirillales;f__Puniceispirillaceae;g__UBA8309;s__	Co-assembled	BASALT	XB	XB1.1, XB6.1, XB8.1, XB10.1, XB16.1, XB17.1, XB19.1, XB20.1, XB2.1, XB2.2, XB2.5, XB2.6, XB2.7, XB2.8, XB2.9, XB2.10, XB3.1, XB3.2, XB3.3, XB3.4, XB3.5, XB3.6, XB3.7, XB3.8, XB3.9, XB3.10, XB4.1, XB4.2, XB4.3, XB4.4, XB5.1, XB5.2, XB5.3, XB5.4, XB5.5, XB5.6, XB5.7, XB5.8, XB5.9, XB5.10
XB_MAG257	73.73	0.93	1586871	7092	41.8	95.19	877	No	No	No	11	Medium-quality draft	d__Bacteria;p__Actinomycetota;c__Acidimicrobiia;o__Actinomarinales;f__Actinomarinaceae;g__Actinomarina;s__Actinomarina sp003213625	Co-assembled	BASALT	XB	XB1.1, XB6.1, XB8.1, XB10.1, XB16.1, XB17.1, XB19.1, XB20.1, XB2.1, XB2.2, XB2.5, XB2.6, XB2.7, XB2.8, XB2.9, XB2.10, XB3.1, XB3.2, XB3.3, XB3.4, XB3.5, XB3.6, XB3.7, XB3.8, XB3.9, XB3.10, XB4.1, XB4.2, XB4.3, XB4.4, XB5.1, XB5.2, XB5.3, XB5.4, XB5.5, XB5.6, XB5.7, XB5.8, XB5.9, XB5.10
XB_MAG258	79.75	2.28	1947822	5503	59.7	92.4	2032	Yes	No	No	18	Medium-quality draft	d__Bacteria;p__Bacteroidota;c__Bacteroidia;o__Flavobacteriales;f__Flavobacteriaceae;g__MED-G13;s__MED-G13 sp902518355	Co-assembled	BASALT	XB	XB1.1, XB6.1, XB8.1, XB10.1, XB16.1, XB17.1, XB19.1, XB20.1, XB2.1, XB2.2, XB2.5, XB2.6, XB2.7, XB2.8, XB2.9, XB2.10, XB3.1, XB3.2, XB3.3, XB3.4, XB3.5, XB3.6, XB3.7, XB3.8, XB3.9, XB3.10, XB4.1, XB4.2, XB4.3, XB4.4, XB5.1, XB5.2, XB5.3, XB5.4, XB5.5, XB5.6, XB5.7, XB5.8, XB5.9, XB5.10
XB_MAG259	90.59	4.76	4021970	5295	48	94.86	1228	No	No	No	37	High-quality draft	d__Bacteria;p__Marinisomatota;c__Marinisomatia;o__Marinisomatales;f__TCS55;g__TMED108;s__TMED108 sp002724735	Co-assembled	BASALT	XB	XB1.1, XB6.1, XB8.1, XB10.1, XB16.1, XB17.1, XB19.1, XB20.1, XB2.1, XB2.2, XB2.5, XB2.6, XB2.7, XB2.8, XB2.9, XB2.10, XB3.1, XB3.2, XB3.3, XB3.4, XB3.5, XB3.6, XB3.7, XB3.8, XB3.9, XB3.10, XB4.1, XB4.2, XB4.3, XB4.4, XB5.1, XB5.2, XB5.3, XB5.4, XB5.5, XB5.6, XB5.7, XB5.8, XB5.9, XB5.10
XB_MAG26	99.67	0.92	2024632	3541	59.9	92.54	2557	No	No	No	17	High-quality draft	d__Bacteria;p__Latescibacterota;c__UBA2968;o__UBA8231;f__UBA8231;g__GCA-2725915;s__GCA-2725915 sp002725915	Co-assembled	SemiBin	XB	XB1.1, XB6.1, XB8.1, XB10.1, XB16.1, XB17.1, XB19.1, XB20.1, XB2.1, XB2.2, XB2.5, XB2.6, XB2.7, XB2.8, XB2.9, XB2.10, XB3.1, XB3.2, XB3.3, XB3.4, XB3.5, XB3.6, XB3.7, XB3.8, XB3.9, XB3.10, XB4.1, XB4.2, XB4.3, XB4.4, XB5.1, XB5.2, XB5.3, XB5.4, XB5.5, XB5.6, XB5.7, XB5.8, XB5.9, XB5.10
XB_MAG260	75.3	1.15	919513	13989	51.9	93.29	1744	No	No	No	12	Medium-quality draft	d__Bacteria;p__Bacteroidota;c__Bacteroidia;o__Cytophagales;f__MED-G16;g__MED-G16;s__MED-G16 sp002701745	Co-assembled	BASALT	XB	XB1.1, XB6.1, XB8.1, XB10.1, XB16.1, XB17.1, XB19.1, XB20.1, XB2.1, XB2.2, XB2.5, XB2.6, XB2.7, XB2.8, XB2.9, XB2.10, XB3.1, XB3.2, XB3.3, XB3.4, XB3.5, XB3.6, XB3.7, XB3.8, XB3.9, XB3.10, XB4.1, XB4.2, XB4.3, XB4.4, XB5.1, XB5.2, XB5.3, XB5.4, XB5.5, XB5.6, XB5.7, XB5.8, XB5.9, XB5.10
XB_MAG261	73.98	0.84	1434292	13912	31.5	97.09	658	No	No	No	14	Medium-quality draft	d__Bacteria;p__Chlamydiota;c__Chlamydiia;o__Chlamydiales;f__Criblamydiaceae;g__JABDBB01;s__	Co-assembled	BASALT	XB	XB1.1, XB6.1, XB8.1, XB10.1, XB16.1, XB17.1, XB19.1, XB20.1, XB2.1, XB2.2, XB2.5, XB2.6, XB2.7, XB2.8, XB2.9, XB2.10, XB3.1, XB3.2, XB3.3, XB3.4, XB3.5, XB3.6, XB3.7, XB3.8, XB3.9, XB3.10, XB4.1, XB4.2, XB4.3, XB4.4, XB5.1, XB5.2, XB5.3, XB5.4, XB5.5, XB5.6, XB5.7, XB5.8, XB5.9, XB5.10
XB_MAG262	82.35	2.56	1215697	8912	65.2	90	2463	No	No	No	20	Medium-quality draft	d__Bacteria;p__Actinomycetota;c__Acidimicrobiia;o__Acidimicrobiales;f__UBA8592;g__UBA8592;s__UBA8592 sp002709645	Co-assembled	BASALT	XB	XB1.1, XB6.1, XB8.1, XB10.1, XB16.1, XB17.1, XB19.1, XB20.1, XB2.1, XB2.2, XB2.5, XB2.6, XB2.7, XB2.8, XB2.9, XB2.10, XB3.1, XB3.2, XB3.3, XB3.4, XB3.5, XB3.6, XB3.7, XB3.8, XB3.9, XB3.10, XB4.1, XB4.2, XB4.3, XB4.4, XB5.1, XB5.2, XB5.3, XB5.4, XB5.5, XB5.6, XB5.7, XB5.8, XB5.9, XB5.10
XB_MAG263	69.47	0	1725070	7499	68.2	91.77	3509	No	No	No	39	Medium-quality draft	d__Bacteria;p__Bacteroidota;c__Bacteroidia;o__Flavobacteriales;f__Parvicellaceae;g__GCA-002727735;s__GCA-002727735 sp002694645	Co-assembled	BASALT	XB	XB1.1, XB6.1, XB8.1, XB10.1, XB16.1, XB17.1, XB19.1, XB20.1, XB2.1, XB2.2, XB2.5, XB2.6, XB2.7, XB2.8, XB2.9, XB2.10, XB3.1, XB3.2, XB3.3, XB3.4, XB3.5, XB3.6, XB3.7, XB3.8, XB3.9, XB3.10, XB4.1, XB4.2, XB4.3, XB4.4, XB5.1, XB5.2, XB5.3, XB5.4, XB5.5, XB5.6, XB5.7, XB5.8, XB5.9, XB5.10
XB_MAG264	69.65	0.04	1673890	6753	42.7	90.06	1691	No	No	No	18	Medium-quality draft	d__Bacteria;p__Bacteroidota;c__Bacteroidia;o__Flavobacteriales;f__Flavobacteriaceae;g__GCA-2862715;s__GCA-2862715 sp002862715	Co-assembled	BASALT	XB	XB1.1, XB6.1, XB8.1, XB10.1, XB16.1, XB17.1, XB19.1, XB20.1, XB2.1, XB2.2, XB2.5, XB2.6, XB2.7, XB2.8, XB2.9, XB2.10, XB3.1, XB3.2, XB3.3, XB3.4, XB3.5, XB3.6, XB3.7, XB3.8, XB3.9, XB3.10, XB4.1, XB4.2, XB4.3, XB4.4, XB5.1, XB5.2, XB5.3, XB5.4, XB5.5, XB5.6, XB5.7, XB5.8, XB5.9, XB5.10
XB_MAG265	74.66	1.1	1809074	21883	44.4	96.09	1019	No	No	No	28	Medium-quality draft	d__Bacteria;p__Pseudomonadota;c__Gammaproteobacteria;o__SAR86;f__D2472;g__SAR86A;s__SAR86A sp000252525	Co-assembled	BASALT	XB	XB1.1, XB6.1, XB8.1, XB10.1, XB16.1, XB17.1, XB19.1, XB20.1, XB2.1, XB2.2, XB2.5, XB2.6, XB2.7, XB2.8, XB2.9, XB2.10, XB3.1, XB3.2, XB3.3, XB3.4, XB3.5, XB3.6, XB3.7, XB3.8, XB3.9, XB3.10, XB4.1, XB4.2, XB4.3, XB4.4, XB5.1, XB5.2, XB5.3, XB5.4, XB5.5, XB5.6, XB5.7, XB5.8, XB5.9, XB5.10
XB_MAG266	79.52	2.36	4353385	5845	43.4	95.61	1191	No	No	No	16	Medium-quality draft	d__Bacteria;p__Pseudomonadota;c__Gammaproteobacteria;o__Pseudomonadales;f__HTCC2089;g__UBA4421;s__UBA4421 sp902565895	Co-assembled	BASALT	XB	XB1.1, XB6.1, XB8.1, XB10.1, XB16.1, XB17.1, XB19.1, XB20.1, XB2.1, XB2.2, XB2.5, XB2.6, XB2.7, XB2.8, XB2.9, XB2.10, XB3.1, XB3.2, XB3.3, XB3.4, XB3.5, XB3.6, XB3.7, XB3.8, XB3.9, XB3.10, XB4.1, XB4.2, XB4.3, XB4.4, XB5.1, XB5.2, XB5.3, XB5.4, XB5.5, XB5.6, XB5.7, XB5.8, XB5.9, XB5.10
XB_MAG267	71.72	0.52	2425284	42606	43.9	90.23	2273	Yes	No	Yes	43	Medium-quality draft	d__Bacteria;p__Pseudomonadota;c__Alphaproteobacteria;o__Sphingomonadales;f__Sphingomonadaceae;g__Qipengyuania;s__Qipengyuania pelagi	Co-assembled	BASALT	XB	XB1.1, XB6.1, XB8.1, XB10.1, XB16.1, XB17.1, XB19.1, XB20.1, XB2.1, XB2.2, XB2.5, XB2.6, XB2.7, XB2.8, XB2.9, XB2.10, XB3.1, XB3.2, XB3.3, XB3.4, XB3.5, XB3.6, XB3.7, XB3.8, XB3.9, XB3.10, XB4.1, XB4.2, XB4.3, XB4.4, XB5.1, XB5.2, XB5.3, XB5.4, XB5.5, XB5.6, XB5.7, XB5.8, XB5.9, XB5.10
XB_MAG268	69.2	0	2784600	5434	56.8	90.25	2062	No	No	No	21	Medium-quality draft	d__Bacteria;p__Chloroflexota;c__Dehalococcoidia;o__UBA1151;f__TMED-70;g__TMED-70;s__	Co-assembled	BASALT	XB	XB1.1, XB6.1, XB8.1, XB10.1, XB16.1, XB17.1, XB19.1, XB20.1, XB2.1, XB2.2, XB2.5, XB2.6, XB2.7, XB2.8, XB2.9, XB2.10, XB3.1, XB3.2, XB3.3, XB3.4, XB3.5, XB3.6, XB3.7, XB3.8, XB3.9, XB3.10, XB4.1, XB4.2, XB4.3, XB4.4, XB5.1, XB5.2, XB5.3, XB5.4, XB5.5, XB5.6, XB5.7, XB5.8, XB5.9, XB5.10
XB_MAG269	80.36	2.2	2852970	14049	45	88.14	2573	No	No	No	32	Medium-quality draft	d__Bacteria;p__Chloroflexota;c__Dehalococcoidia;o__SAR202;f__UBA826;g__UBA11996;s__UBA11996 sp002728195	Co-assembled	BASALT	XB	XB1.1, XB6.1, XB8.1, XB10.1, XB16.1, XB17.1, XB19.1, XB20.1, XB2.1, XB2.2, XB2.5, XB2.6, XB2.7, XB2.8, XB2.9, XB2.10, XB3.1, XB3.2, XB3.3, XB3.4, XB3.5, XB3.6, XB3.7, XB3.8, XB3.9, XB3.10, XB4.1, XB4.2, XB4.3, XB4.4, XB5.1, XB5.2, XB5.3, XB5.4, XB5.5, XB5.6, XB5.7, XB5.8, XB5.9, XB5.10
XB_MAG27	99.66	0.91	3260966	14296	55.3	94.11	1879	Yes	No	Yes	33	High-quality draft	d__Bacteria;p__Verrucomicrobiota;c__Verrucomicrobiae;o__Opitutales;f__MB11C04;g__MB11C04;s__	Co-assembled	SemiBin	XB	XB1.1, XB6.1, XB8.1, XB10.1, XB16.1, XB17.1, XB19.1, XB20.1, XB2.1, XB2.2, XB2.5, XB2.6, XB2.7, XB2.8, XB2.9, XB2.10, XB3.1, XB3.2, XB3.3, XB3.4, XB3.5, XB3.6, XB3.7, XB3.8, XB3.9, XB3.10, XB4.1, XB4.2, XB4.3, XB4.4, XB5.1, XB5.2, XB5.3, XB5.4, XB5.5, XB5.6, XB5.7, XB5.8, XB5.9, XB5.10
XB_MAG270	74.25	1.16	2800635	5023	72.7	87.43	4493	No	No	No	45	Medium-quality draft	d__Bacteria;p__Nitrospinota;c__Nitrospinia;o__Nitrospinales;f__Nitrospinaceae;g__UBA8687;s__	Co-assembled	BASALT	XB	XB1.1, XB6.1, XB8.1, XB10.1, XB16.1, XB17.1, XB19.1, XB20.1, XB2.1, XB2.2, XB2.5, XB2.6, XB2.7, XB2.8, XB2.9, XB2.10, XB3.1, XB3.2, XB3.3, XB3.4, XB3.5, XB3.6, XB3.7, XB3.8, XB3.9, XB3.10, XB4.1, XB4.2, XB4.3, XB4.4, XB5.1, XB5.2, XB5.3, XB5.4, XB5.5, XB5.6, XB5.7, XB5.8, XB5.9, XB5.10
XB_MAG271	87.03	4.28	2069892	2339	54.7	92.88	1581	No	No	No	17	Medium-quality draft	d__Bacteria;p__Bacteroidota;c__Bacteroidia;o__Flavobacteriales;f__Flavobacteriaceae;g__Marisimplicoccus;s__	Co-assembled	BASALT	XB	XB1.1, XB6.1, XB8.1, XB10.1, XB16.1, XB17.1, XB19.1, XB20.1, XB2.1, XB2.2, XB2.5, XB2.6, XB2.7, XB2.8, XB2.9, XB2.10, XB3.1, XB3.2, XB3.3, XB3.4, XB3.5, XB3.6, XB3.7, XB3.8, XB3.9, XB3.10, XB4.1, XB4.2, XB4.3, XB4.4, XB5.1, XB5.2, XB5.3, XB5.4, XB5.5, XB5.6, XB5.7, XB5.8, XB5.9, XB5.10
XB_MAG272	77.02	1.91	981010	6898	43.2	93.98	2050	No	No	No	14	Medium-quality draft	d__Bacteria;p__Actinomycetota;c__Acidimicrobiia;o__Acidimicrobiales;f__MedAcidi-G1;g__MedAcidi-G1;s__MedAcidi-G1 sp002721755	Co-assembled	BASALT	XB	XB1.1, XB6.1, XB8.1, XB10.1, XB16.1, XB17.1, XB19.1, XB20.1, XB2.1, XB2.2, XB2.5, XB2.6, XB2.7, XB2.8, XB2.9, XB2.10, XB3.1, XB3.2, XB3.3, XB3.4, XB3.5, XB3.6, XB3.7, XB3.8, XB3.9, XB3.10, XB4.1, XB4.2, XB4.3, XB4.4, XB5.1, XB5.2, XB5.3, XB5.4, XB5.5, XB5.6, XB5.7, XB5.8, XB5.9, XB5.10
XB_MAG273	84.01	3.46	1125853	4211	68.2	92.43	4236	No	No	Yes	19	Medium-quality draft	d__Bacteria;p__Pseudomonadota;c__Alphaproteobacteria;o__Thalassobaculales;f__Thalassobaculaceae;g__GCA-002701455;s__GCA-002701455 sp002701455	Co-assembled	BASALT	XB	XB1.1, XB6.1, XB8.1, XB10.1, XB16.1, XB17.1, XB19.1, XB20.1, XB2.1, XB2.2, XB2.5, XB2.6, XB2.7, XB2.8, XB2.9, XB2.10, XB3.1, XB3.2, XB3.3, XB3.4, XB3.5, XB3.6, XB3.7, XB3.8, XB3.9, XB3.10, XB4.1, XB4.2, XB4.3, XB4.4, XB5.1, XB5.2, XB5.3, XB5.4, XB5.5, XB5.6, XB5.7, XB5.8, XB5.9, XB5.10
XB_MAG274	69.03	0	903857	7977	64	90.95	2458	Yes	No	No	18	Medium-quality draft	d__Bacteria;p__Pseudomonadota;c__Alphaproteobacteria;o__Caulobacterales;f__Caulobacteraceae;g__Brevundimonas;s__Brevundimonas aurantiaca	Co-assembled	BASALT	XB	XB1.1, XB6.1, XB8.1, XB10.1, XB16.1, XB17.1, XB19.1, XB20.1, XB2.1, XB2.2, XB2.5, XB2.6, XB2.7, XB2.8, XB2.9, XB2.10, XB3.1, XB3.2, XB3.3, XB3.4, XB3.5, XB3.6, XB3.7, XB3.8, XB3.9, XB3.10, XB4.1, XB4.2, XB4.3, XB4.4, XB5.1, XB5.2, XB5.3, XB5.4, XB5.5, XB5.6, XB5.7, XB5.8, XB5.9, XB5.10
XB_MAG275	83.38	3.16	601669	4187	57.1	91.6	2714	No	No	No	17	Medium-quality draft	d__Bacteria;p__Pseudomonadota;c__Alphaproteobacteria;o__MED-G09;f__MED-G09;g__;s__	Co-assembled	BASALT	XB	XB1.1, XB6.1, XB8.1, XB10.1, XB16.1, XB17.1, XB19.1, XB20.1, XB2.1, XB2.2, XB2.5, XB2.6, XB2.7, XB2.8, XB2.9, XB2.10, XB3.1, XB3.2, XB3.3, XB3.4, XB3.5, XB3.6, XB3.7, XB3.8, XB3.9, XB3.10, XB4.1, XB4.2, XB4.3, XB4.4, XB5.1, XB5.2, XB5.3, XB5.4, XB5.5, XB5.6, XB5.7, XB5.8, XB5.9, XB5.10
XB_MAG276	85.1	3.4	1695552	6925	57.2	90.12	2915	Yes	No	No	31	Medium-quality draft	d__Bacteria;p__Actinomycetota;c__Acidimicrobiia;o__Acidimicrobiales;f__MedAcidi-G1;g__UBA9410;s__UBA9410 sp022452035	Co-assembled	BASALT	XB	XB1.1, XB6.1, XB8.1, XB10.1, XB16.1, XB17.1, XB19.1, XB20.1, XB2.1, XB2.2, XB2.5, XB2.6, XB2.7, XB2.8, XB2.9, XB2.10, XB3.1, XB3.2, XB3.3, XB3.4, XB3.5, XB3.6, XB3.7, XB3.8, XB3.9, XB3.10, XB4.1, XB4.2, XB4.3, XB4.4, XB5.1, XB5.2, XB5.3, XB5.4, XB5.5, XB5.6, XB5.7, XB5.8, XB5.9, XB5.10
XB_MAG277	78.21	2.35	817604	5468	41.5	94.51	1697	No	No	No	14	Medium-quality draft	d__Bacteria;p__Marinisomatota;c__Marinisomatia;o__Marinisomatales;f__TCS55;g__GCA-002713455;s__	Co-assembled	BASALT	XB	XB1.1, XB6.1, XB8.1, XB10.1, XB16.1, XB17.1, XB19.1, XB20.1, XB2.1, XB2.2, XB2.5, XB2.6, XB2.7, XB2.8, XB2.9, XB2.10, XB3.1, XB3.2, XB3.3, XB3.4, XB3.5, XB3.6, XB3.7, XB3.8, XB3.9, XB3.10, XB4.1, XB4.2, XB4.3, XB4.4, XB5.1, XB5.2, XB5.3, XB5.4, XB5.5, XB5.6, XB5.7, XB5.8, XB5.9, XB5.10
XB_MAG278	73.59	1.09	1499982	5784	62.9	90.67	3299	No	No	No	12	Medium-quality draft	d__Bacteria;p__Actinomycetota;c__Acidimicrobiia;o__Actinomarinales;f__Actinomarinaceae;g__;s__	Co-assembled	BASALT	XB	XB1.1, XB6.1, XB8.1, XB10.1, XB16.1, XB17.1, XB19.1, XB20.1, XB2.1, XB2.2, XB2.5, XB2.6, XB2.7, XB2.8, XB2.9, XB2.10, XB3.1, XB3.2, XB3.3, XB3.4, XB3.5, XB3.6, XB3.7, XB3.8, XB3.9, XB3.10, XB4.1, XB4.2, XB4.3, XB4.4, XB5.1, XB5.2, XB5.3, XB5.4, XB5.5, XB5.6, XB5.7, XB5.8, XB5.9, XB5.10
XB_MAG279	70.58	0.54	3660527	4908	58.5	93.37	1147	Yes	No	No	22	Medium-quality draft	d__Bacteria;p__Marinisomatota;c__Marinisomatia;o__Marinisomatales;f__Marinisomataceae;g__Marinisoma;s__	Co-assembled	BASALT	XB	XB1.1, XB6.1, XB8.1, XB10.1, XB16.1, XB17.1, XB19.1, XB20.1, XB2.1, XB2.2, XB2.5, XB2.6, XB2.7, XB2.8, XB2.9, XB2.10, XB3.1, XB3.2, XB3.3, XB3.4, XB3.5, XB3.6, XB3.7, XB3.8, XB3.9, XB3.10, XB4.1, XB4.2, XB4.3, XB4.4, XB5.1, XB5.2, XB5.3, XB5.4, XB5.5, XB5.6, XB5.7, XB5.8, XB5.9, XB5.10
XB_MAG28	98.01	0.54	1803445	7173	52.1	93.71	2376	No	No	No	20	High-quality draft	d__Bacteria;p__Verrucomicrobiota;c__Verrucomicrobiae;o__Opitutales;f__MB11C04;g__MB11C04;s__	Co-assembled	SemiBin	XB	XB1.1, XB6.1, XB8.1, XB10.1, XB16.1, XB17.1, XB19.1, XB20.1, XB2.1, XB2.2, XB2.5, XB2.6, XB2.7, XB2.8, XB2.9, XB2.10, XB3.1, XB3.2, XB3.3, XB3.4, XB3.5, XB3.6, XB3.7, XB3.8, XB3.9, XB3.10, XB4.1, XB4.2, XB4.3, XB4.4, XB5.1, XB5.2, XB5.3, XB5.4, XB5.5, XB5.6, XB5.7, XB5.8, XB5.9, XB5.10
XB_MAG280	82.17	2.99	2819403	8038	47.7	92.69	2470	Yes	No	No	28	Medium-quality draft	d__Bacteria;p__Planctomycetota;c__UBA8108;o__UBA8108;f__UBA8108;g__UBA8108;s__UBA8108 sp002320775	Co-assembled	BASALT	XB	XB1.1, XB6.1, XB8.1, XB10.1, XB16.1, XB17.1, XB19.1, XB20.1, XB2.1, XB2.2, XB2.5, XB2.6, XB2.7, XB2.8, XB2.9, XB2.10, XB3.1, XB3.2, XB3.3, XB3.4, XB3.5, XB3.6, XB3.7, XB3.8, XB3.9, XB3.10, XB4.1, XB4.2, XB4.3, XB4.4, XB5.1, XB5.2, XB5.3, XB5.4, XB5.5, XB5.6, XB5.7, XB5.8, XB5.9, XB5.10
XB_MAG281	79.53	2.45	3359243	4751	55.2	94.41	1385	No	No	No	21	Medium-quality draft	d__Bacteria;p__Actinomycetota;c__Acidimicrobiia;o__Acidimicrobiales;f__TK06;g__MedAcidi-G3;s__	Co-assembled	BASALT	XB	XB1.1, XB6.1, XB8.1, XB10.1, XB16.1, XB17.1, XB19.1, XB20.1, XB2.1, XB2.2, XB2.5, XB2.6, XB2.7, XB2.8, XB2.9, XB2.10, XB3.1, XB3.2, XB3.3, XB3.4, XB3.5, XB3.6, XB3.7, XB3.8, XB3.9, XB3.10, XB4.1, XB4.2, XB4.3, XB4.4, XB5.1, XB5.2, XB5.3, XB5.4, XB5.5, XB5.6, XB5.7, XB5.8, XB5.9, XB5.10
XB_MAG282	84.86	3.94	1853668	4244	46.2	90.25	1736	Yes	Yes	Yes	25	Medium-quality draft	d__Bacteria;p__Pseudomonadota;c__Gammaproteobacteria;o__GCA-002705445;f__GCA-002716945;g__GCA-2701705;s__	Co-assembled	BASALT	XB	XB1.1, XB6.1, XB8.1, XB10.1, XB16.1, XB17.1, XB19.1, XB20.1, XB2.1, XB2.2, XB2.5, XB2.6, XB2.7, XB2.8, XB2.9, XB2.10, XB3.1, XB3.2, XB3.3, XB3.4, XB3.5, XB3.6, XB3.7, XB3.8, XB3.9, XB3.10, XB4.1, XB4.2, XB4.3, XB4.4, XB5.1, XB5.2, XB5.3, XB5.4, XB5.5, XB5.6, XB5.7, XB5.8, XB5.9, XB5.10
XB_MAG283	71.78	0.8	1085173	5962	41.6	90.58	1203	No	No	Yes	8	Medium-quality draft	d__Bacteria;p__Marinisomatota;c__Marinisomatia;o__Marinisomatales;f__TCS55;g__GCA-002713455;s__GCA-002713455 sp902581045	Co-assembled	BASALT	XB	XB1.1, XB6.1, XB8.1, XB10.1, XB16.1, XB17.1, XB19.1, XB20.1, XB2.1, XB2.2, XB2.5, XB2.6, XB2.7, XB2.8, XB2.9, XB2.10, XB3.1, XB3.2, XB3.3, XB3.4, XB3.5, XB3.6, XB3.7, XB3.8, XB3.9, XB3.10, XB4.1, XB4.2, XB4.3, XB4.4, XB5.1, XB5.2, XB5.3, XB5.4, XB5.5, XB5.6, XB5.7, XB5.8, XB5.9, XB5.10
XB_MAG284	74.64	1.37	1578603	3157	52.2	93.58	1448	No	No	No	8	Medium-quality draft	d__Bacteria;p__Marinisomatota;c__Marinisomatia;o__Marinisomatales;f__Marinisomataceae;g__Marinisoma;s__	Co-assembled	BASALT	XB	XB1.1, XB6.1, XB8.1, XB10.1, XB16.1, XB17.1, XB19.1, XB20.1, XB2.1, XB2.2, XB2.5, XB2.6, XB2.7, XB2.8, XB2.9, XB2.10, XB3.1, XB3.2, XB3.3, XB3.4, XB3.5, XB3.6, XB3.7, XB3.8, XB3.9, XB3.10, XB4.1, XB4.2, XB4.3, XB4.4, XB5.1, XB5.2, XB5.3, XB5.4, XB5.5, XB5.6, XB5.7, XB5.8, XB5.9, XB5.10
XB_MAG285	76.6	1.91	1371224	11527	57.3	87.46	2235	Yes	No	No	24	Medium-quality draft	d__Bacteria;p__Bacteroidota;c__Bacteroidia;o__Flavobacteriales;f__Flavobacteriaceae;g__Leeuwenhoekiella;s__Leeuwenhoekiella palythoae	Co-assembled	BASALT	XB	XB1.1, XB6.1, XB8.1, XB10.1, XB16.1, XB17.1, XB19.1, XB20.1, XB2.1, XB2.2, XB2.5, XB2.6, XB2.7, XB2.8, XB2.9, XB2.10, XB3.1, XB3.2, XB3.3, XB3.4, XB3.5, XB3.6, XB3.7, XB3.8, XB3.9, XB3.10, XB4.1, XB4.2, XB4.3, XB4.4, XB5.1, XB5.2, XB5.3, XB5.4, XB5.5, XB5.6, XB5.7, XB5.8, XB5.9, XB5.10
XB_MAG286	74.64	1.41	1004430	4606	53.2	93.27	2499	Yes	No	No	28	Medium-quality draft	d__Bacteria;p__Pseudomonadota;c__Gammaproteobacteria;o__Enterobacterales_A;f__Alteromonadaceae;g__Alteromonas;s__Alteromonas aggregata	Co-assembled	BASALT	XB	XB1.1, XB6.1, XB8.1, XB10.1, XB16.1, XB17.1, XB19.1, XB20.1, XB2.1, XB2.2, XB2.5, XB2.6, XB2.7, XB2.8, XB2.9, XB2.10, XB3.1, XB3.2, XB3.3, XB3.4, XB3.5, XB3.6, XB3.7, XB3.8, XB3.9, XB3.10, XB4.1, XB4.2, XB4.3, XB4.4, XB5.1, XB5.2, XB5.3, XB5.4, XB5.5, XB5.6, XB5.7, XB5.8, XB5.9, XB5.10
XB_MAG287	70.51	0.43	1022483	11826	29.3	96.58	1154	No	No	No	23	Medium-quality draft	d__Bacteria;p__Pseudomonadota;c__Alphaproteobacteria;o__UBA8558;f__UBA8558;g__UBA8558;s__UBA8558 sp002712065	Co-assembled	BASALT	XB	XB1.1, XB6.1, XB8.1, XB10.1, XB16.1, XB17.1, XB19.1, XB20.1, XB2.1, XB2.2, XB2.5, XB2.6, XB2.7, XB2.8, XB2.9, XB2.10, XB3.1, XB3.2, XB3.3, XB3.4, XB3.5, XB3.6, XB3.7, XB3.8, XB3.9, XB3.10, XB4.1, XB4.2, XB4.3, XB4.4, XB5.1, XB5.2, XB5.3, XB5.4, XB5.5, XB5.6, XB5.7, XB5.8, XB5.9, XB5.10
XB_MAG288	75.05	1.6	5784907	34906	62	92.18	1639	No	No	No	23	Medium-quality draft	d__Bacteria;p__Gemmatimonadota;c__Gemmatimonadetes;o__Longimicrobiales;f__UBA6960;g__UBA1138;s__	Co-assembled	BASALT	XB	XB1.1, XB6.1, XB8.1, XB10.1, XB16.1, XB17.1, XB19.1, XB20.1, XB2.1, XB2.2, XB2.5, XB2.6, XB2.7, XB2.8, XB2.9, XB2.10, XB3.1, XB3.2, XB3.3, XB3.4, XB3.5, XB3.6, XB3.7, XB3.8, XB3.9, XB3.10, XB4.1, XB4.2, XB4.3, XB4.4, XB5.1, XB5.2, XB5.3, XB5.4, XB5.5, XB5.6, XB5.7, XB5.8, XB5.9, XB5.10
XB_MAG289	79.47	2.29	2154598	7588	44.9	90.08	1896	Yes	Yes	Yes	31	Medium-quality draft	d__Bacteria;p__Gemmatimonadota;c__Gemmatimonadetes;o__Longimicrobiales;f__UBA6960;g__UBA1138;s__UBA1138 sp002313925	Co-assembled	BASALT	XB	XB1.1, XB6.1, XB8.1, XB10.1, XB16.1, XB17.1, XB19.1, XB20.1, XB2.1, XB2.2, XB2.5, XB2.6, XB2.7, XB2.8, XB2.9, XB2.10, XB3.1, XB3.2, XB3.3, XB3.4, XB3.5, XB3.6, XB3.7, XB3.8, XB3.9, XB3.10, XB4.1, XB4.2, XB4.3, XB4.4, XB5.1, XB5.2, XB5.3, XB5.4, XB5.5, XB5.6, XB5.7, XB5.8, XB5.9, XB5.10
XB_MAG29	94.27	0	1406047	5589	62.2	92.2	2417	No	No	No	24	High-quality draft	d__Bacteria;p__Pseudomonadota;c__Gammaproteobacteria;o__Pseudomonadales;f__Oleiphilaceae;g__Marinobacter;s__	Co-assembled	SemiBin	XB	XB1.1, XB6.1, XB8.1, XB10.1, XB16.1, XB17.1, XB19.1, XB20.1, XB2.1, XB2.2, XB2.5, XB2.6, XB2.7, XB2.8, XB2.9, XB2.10, XB3.1, XB3.2, XB3.3, XB3.4, XB3.5, XB3.6, XB3.7, XB3.8, XB3.9, XB3.10, XB4.1, XB4.2, XB4.3, XB4.4, XB5.1, XB5.2, XB5.3, XB5.4, XB5.5, XB5.6, XB5.7, XB5.8, XB5.9, XB5.10
XB_MAG290	68.83	0.1	1049048	4323	53.5	93.31	1958	No	No	No	11	Medium-quality draft	d__Bacteria;p__Pseudomonadota;c__Gammaproteobacteria;o__Arenicellales;f__UBA868;g__REDSEA-S09-B13;s__REDSEA-S09-B13 sp002731295	Co-assembled	BASALT	XB	XB1.1, XB6.1, XB8.1, XB10.1, XB16.1, XB17.1, XB19.1, XB20.1, XB2.1, XB2.2, XB2.5, XB2.6, XB2.7, XB2.8, XB2.9, XB2.10, XB3.1, XB3.2, XB3.3, XB3.4, XB3.5, XB3.6, XB3.7, XB3.8, XB3.9, XB3.10, XB4.1, XB4.2, XB4.3, XB4.4, XB5.1, XB5.2, XB5.3, XB5.4, XB5.5, XB5.6, XB5.7, XB5.8, XB5.9, XB5.10
XB_MAG291	84.09	3.79	1393624	5244	42	88.81	3031	No	No	No	20	Medium-quality draft	d__Bacteria;p__Pseudomonadota;c__Alphaproteobacteria;o__Rhodobacterales;f__Rhodobacteraceae;g__Pseudooceanicola;s__Pseudooceanicola nitratireducens	Co-assembled	BASALT	XB	XB1.1, XB6.1, XB8.1, XB10.1, XB16.1, XB17.1, XB19.1, XB20.1, XB2.1, XB2.2, XB2.5, XB2.6, XB2.7, XB2.8, XB2.9, XB2.10, XB3.1, XB3.2, XB3.3, XB3.4, XB3.5, XB3.6, XB3.7, XB3.8, XB3.9, XB3.10, XB4.1, XB4.2, XB4.3, XB4.4, XB5.1, XB5.2, XB5.3, XB5.4, XB5.5, XB5.6, XB5.7, XB5.8, XB5.9, XB5.10
XB_MAG292	87.35	4.5	2157088	2586	32.9	95.74	1677	No	No	No	27	Medium-quality draft	d__Bacteria;p__Chloroflexota;c__Dehalococcoidia;o__SAR202;f__UBA826;g__UBA11996;s__UBA11996 sp002320875	Co-assembled	BASALT	XB	XB1.1, XB6.1, XB8.1, XB10.1, XB16.1, XB17.1, XB19.1, XB20.1, XB2.1, XB2.2, XB2.5, XB2.6, XB2.7, XB2.8, XB2.9, XB2.10, XB3.1, XB3.2, XB3.3, XB3.4, XB3.5, XB3.6, XB3.7, XB3.8, XB3.9, XB3.10, XB4.1, XB4.2, XB4.3, XB4.4, XB5.1, XB5.2, XB5.3, XB5.4, XB5.5, XB5.6, XB5.7, XB5.8, XB5.9, XB5.10
XB_MAG293	76.3	1.83	691449	8179	49.3	90.33	3883	No	No	No	25	Medium-quality draft	d__Bacteria;p__Marinisomatota;c__Marinisomatia;o__Marinisomatales;f__UBA1611;g__UBA2134;s__UBA2134 sp002471805	Co-assembled	BASALT	XB	XB1.1, XB6.1, XB8.1, XB10.1, XB16.1, XB17.1, XB19.1, XB20.1, XB2.1, XB2.2, XB2.5, XB2.6, XB2.7, XB2.8, XB2.9, XB2.10, XB3.1, XB3.2, XB3.3, XB3.4, XB3.5, XB3.6, XB3.7, XB3.8, XB3.9, XB3.10, XB4.1, XB4.2, XB4.3, XB4.4, XB5.1, XB5.2, XB5.3, XB5.4, XB5.5, XB5.6, XB5.7, XB5.8, XB5.9, XB5.10
XB_MAG294	79.06	2.7	972566	4196	61.7	89.93	4346	Yes	Yes	Yes	45	Medium-quality draft	d__Bacteria;p__Pseudomonadota;c__Gammaproteobacteria;o__Pseudomonadales;f__Pseudohongiellaceae;g__UBA9145;s__UBA9145 sp002712055	Co-assembled	BASALT	XB	XB1.1, XB6.1, XB8.1, XB10.1, XB16.1, XB17.1, XB19.1, XB20.1, XB2.1, XB2.2, XB2.5, XB2.6, XB2.7, XB2.8, XB2.9, XB2.10, XB3.1, XB3.2, XB3.3, XB3.4, XB3.5, XB3.6, XB3.7, XB3.8, XB3.9, XB3.10, XB4.1, XB4.2, XB4.3, XB4.4, XB5.1, XB5.2, XB5.3, XB5.4, XB5.5, XB5.6, XB5.7, XB5.8, XB5.9, XB5.10
XB_MAG295	73.8	1.31	771577	2563	55.1	94.38	2407	No	No	Yes	34	Medium-quality draft	d__Bacteria;p__Marinisomatota;c__Marinisomatia;o__Marinisomatales;f__TCS55;g__TCS55;s__TCS55 sp002716525	Co-assembled	BASALT	XB	XB1.1, XB6.1, XB8.1, XB10.1, XB16.1, XB17.1, XB19.1, XB20.1, XB2.1, XB2.2, XB2.5, XB2.6, XB2.7, XB2.8, XB2.9, XB2.10, XB3.1, XB3.2, XB3.3, XB3.4, XB3.5, XB3.6, XB3.7, XB3.8, XB3.9, XB3.10, XB4.1, XB4.2, XB4.3, XB4.4, XB5.1, XB5.2, XB5.3, XB5.4, XB5.5, XB5.6, XB5.7, XB5.8, XB5.9, XB5.10
XB_MAG296	70.3	0.44	1840715	9634	54.7	87.71	1859	No	No	No	29	Medium-quality draft	d__Bacteria;p__Marinisomatota;c__Marinisomatia;o__Marinisomatales;f__UBA1611;g__GCA-002717915;s__GCA-002717915 sp002717915	Co-assembled	BASALT	XB	XB1.1, XB6.1, XB8.1, XB10.1, XB16.1, XB17.1, XB19.1, XB20.1, XB2.1, XB2.2, XB2.5, XB2.6, XB2.7, XB2.8, XB2.9, XB2.10, XB3.1, XB3.2, XB3.3, XB3.4, XB3.5, XB3.6, XB3.7, XB3.8, XB3.9, XB3.10, XB4.1, XB4.2, XB4.3, XB4.4, XB5.1, XB5.2, XB5.3, XB5.4, XB5.5, XB5.6, XB5.7, XB5.8, XB5.9, XB5.10
XB_MAG297	84.68	3.78	2091630	4936	43.7	92.59	1683	No	No	No	30	Medium-quality draft	d__Bacteria;p__Marinisomatota;c__Marinisomatia;o__Marinisomatales;f__UBA1611;g__GCA-002717915;s__GCA-002717915 sp002717915	Co-assembled	BASALT	XB	XB1.1, XB6.1, XB8.1, XB10.1, XB16.1, XB17.1, XB19.1, XB20.1, XB2.1, XB2.2, XB2.5, XB2.6, XB2.7, XB2.8, XB2.9, XB2.10, XB3.1, XB3.2, XB3.3, XB3.4, XB3.5, XB3.6, XB3.7, XB3.8, XB3.9, XB3.10, XB4.1, XB4.2, XB4.3, XB4.4, XB5.1, XB5.2, XB5.3, XB5.4, XB5.5, XB5.6, XB5.7, XB5.8, XB5.9, XB5.10
XB_MAG298	68.04	0	1218245	4285	44.5	92.03	2584	No	No	No	26	Medium-quality draft	d__Bacteria;p__Pseudomonadota;c__Alphaproteobacteria;o__HIMB59;f__GCA-002718135;g__MarineAlpha5-Bin3;s__MarineAlpha5-Bin3 sp002938255	Co-assembled	BASALT	XB	XB1.1, XB6.1, XB8.1, XB10.1, XB16.1, XB17.1, XB19.1, XB20.1, XB2.1, XB2.2, XB2.5, XB2.6, XB2.7, XB2.8, XB2.9, XB2.10, XB3.1, XB3.2, XB3.3, XB3.4, XB3.5, XB3.6, XB3.7, XB3.8, XB3.9, XB3.10, XB4.1, XB4.2, XB4.3, XB4.4, XB5.1, XB5.2, XB5.3, XB5.4, XB5.5, XB5.6, XB5.7, XB5.8, XB5.9, XB5.10
XB_MAG299	70.33	0.61	3009673	4471	57	86.15	1989	Yes	No	No	21	Medium-quality draft	d__Bacteria;p__Acidobacteriota;c__Vicinamibacteria;o__Vicinamibacterales;f__UBA823;g__UBA823;s__UBA823 sp002296225	Co-assembled	BASALT	XB	XB1.1, XB6.1, XB8.1, XB10.1, XB16.1, XB17.1, XB19.1, XB20.1, XB2.1, XB2.2, XB2.5, XB2.6, XB2.7, XB2.8, XB2.9, XB2.10, XB3.1, XB3.2, XB3.3, XB3.4, XB3.5, XB3.6, XB3.7, XB3.8, XB3.9, XB3.10, XB4.1, XB4.2, XB4.3, XB4.4, XB5.1, XB5.2, XB5.3, XB5.4, XB5.5, XB5.6, XB5.7, XB5.8, XB5.9, XB5.10
XB_MAG3	98.86	0	3740464	13163	58.9	94.92	1081	Yes	No	No	16	High-quality draft	d__Bacteria;p__Myxococcota;c__UBA4151;o__UBA4151;f__UBA4151;g__UBA4151;s__UBA4151 sp002696345	Co-assembled	SemiBin	XB	XB1.1, XB6.1, XB8.1, XB10.1, XB16.1, XB17.1, XB19.1, XB20.1, XB2.1, XB2.2, XB2.5, XB2.6, XB2.7, XB2.8, XB2.9, XB2.10, XB3.1, XB3.2, XB3.3, XB3.4, XB3.5, XB3.6, XB3.7, XB3.8, XB3.9, XB3.10, XB4.1, XB4.2, XB4.3, XB4.4, XB5.1, XB5.2, XB5.3, XB5.4, XB5.5, XB5.6, XB5.7, XB5.8, XB5.9, XB5.10
XB_MAG30	99.44	0.97	1824445	2519	62.2	92.98	2251	No	No	No	15	High-quality draft	d__Bacteria;p__Cyanobacteriota;c__Cyanobacteriia;o__PCC-6307;f__Cyanobiaceae;g__Prochlorococcus_C;s__Prochlorococcus_C marinus_B	Co-assembled	SemiBin	XB	XB1.1, XB6.1, XB8.1, XB10.1, XB16.1, XB17.1, XB19.1, XB20.1, XB2.1, XB2.2, XB2.5, XB2.6, XB2.7, XB2.8, XB2.9, XB2.10, XB3.1, XB3.2, XB3.3, XB3.4, XB3.5, XB3.6, XB3.7, XB3.8, XB3.9, XB3.10, XB4.1, XB4.2, XB4.3, XB4.4, XB5.1, XB5.2, XB5.3, XB5.4, XB5.5, XB5.6, XB5.7, XB5.8, XB5.9, XB5.10
XB_MAG300	92.09	5.88	3803413	4954	57.7	88.41	2071	No	Yes	Yes	23	Medium-quality draft	d__Bacteria;p__Bacteroidota;c__Bacteroidia;o__Cytophagales;f__Cyclobacteriaceae;g__Fabibacter;s__Fabibacter thermotolerans	Co-assembled	BASALT	XB	XB1.1, XB6.1, XB8.1, XB10.1, XB16.1, XB17.1, XB19.1, XB20.1, XB2.1, XB2.2, XB2.5, XB2.6, XB2.7, XB2.8, XB2.9, XB2.10, XB3.1, XB3.2, XB3.3, XB3.4, XB3.5, XB3.6, XB3.7, XB3.8, XB3.9, XB3.10, XB4.1, XB4.2, XB4.3, XB4.4, XB5.1, XB5.2, XB5.3, XB5.4, XB5.5, XB5.6, XB5.7, XB5.8, XB5.9, XB5.10
XB_MAG301	77.36	2.46	2127800	2975	45.4	89.48	1684	No	No	No	24	Medium-quality draft	d__Bacteria;p__Pseudomonadota;c__Alphaproteobacteria;o__Sphingomonadales;f__Sphingomonadaceae;g__Qipengyuania;s__Qipengyuania flava	Co-assembled	BASALT	XB	XB1.1, XB6.1, XB8.1, XB10.1, XB16.1, XB17.1, XB19.1, XB20.1, XB2.1, XB2.2, XB2.5, XB2.6, XB2.7, XB2.8, XB2.9, XB2.10, XB3.1, XB3.2, XB3.3, XB3.4, XB3.5, XB3.6, XB3.7, XB3.8, XB3.9, XB3.10, XB4.1, XB4.2, XB4.3, XB4.4, XB5.1, XB5.2, XB5.3, XB5.4, XB5.5, XB5.6, XB5.7, XB5.8, XB5.9, XB5.10
XB_MAG302	71.73	0.93	882532	5410	58.7	94.33	1015	Yes	Yes	No	23	Medium-quality draft	d__Bacteria;p__Gemmatimonadota;c__Gemmatimonadetes;o__Longimicrobiales;f__UBA6960;g__UBA1138;s__UBA1138 sp002313925	Co-assembled	BASALT	XB	XB1.1, XB6.1, XB8.1, XB10.1, XB16.1, XB17.1, XB19.1, XB20.1, XB2.1, XB2.2, XB2.5, XB2.6, XB2.7, XB2.8, XB2.9, XB2.10, XB3.1, XB3.2, XB3.3, XB3.4, XB3.5, XB3.6, XB3.7, XB3.8, XB3.9, XB3.10, XB4.1, XB4.2, XB4.3, XB4.4, XB5.1, XB5.2, XB5.3, XB5.4, XB5.5, XB5.6, XB5.7, XB5.8, XB5.9, XB5.10
XB_MAG303	77.22	2.22	1466632	7917	55.6	87.84	2070	No	No	No	18	Medium-quality draft	d__Bacteria;p__Pseudomonadota;c__Alphaproteobacteria;o__MED-G09;f__MED-G09;g__;s__	Co-assembled	BASALT	XB	XB1.1, XB6.1, XB8.1, XB10.1, XB16.1, XB17.1, XB19.1, XB20.1, XB2.1, XB2.2, XB2.5, XB2.6, XB2.7, XB2.8, XB2.9, XB2.10, XB3.1, XB3.2, XB3.3, XB3.4, XB3.5, XB3.6, XB3.7, XB3.8, XB3.9, XB3.10, XB4.1, XB4.2, XB4.3, XB4.4, XB5.1, XB5.2, XB5.3, XB5.4, XB5.5, XB5.6, XB5.7, XB5.8, XB5.9, XB5.10
XB_MAG304	82.69	3.69	1628239	5663	37.6	87.41	3390	No	No	No	29	Medium-quality draft	d__Bacteria;p__SAR324;c__SAR324;o__SAR324;f__NAC60-12;g__Arctic96AD-7;s__Arctic96AD-7 sp002082305	Co-assembled	BASALT	XB	XB1.1, XB6.1, XB8.1, XB10.1, XB16.1, XB17.1, XB19.1, XB20.1, XB2.1, XB2.2, XB2.5, XB2.6, XB2.7, XB2.8, XB2.9, XB2.10, XB3.1, XB3.2, XB3.3, XB3.4, XB3.5, XB3.6, XB3.7, XB3.8, XB3.9, XB3.10, XB4.1, XB4.2, XB4.3, XB4.4, XB5.1, XB5.2, XB5.3, XB5.4, XB5.5, XB5.6, XB5.7, XB5.8, XB5.9, XB5.10
XB_MAG305	74.88	1.69	2565728	107331	53.4	93.23	2113	No	No	No	17	Medium-quality draft	d__Bacteria;p__Pseudomonadota;c__Alphaproteobacteria;o__Rhodobacterales;f__Rhodobacteraceae;g__Maritimibacter;s__	Co-assembled	BASALT	XB	XB1.1, XB6.1, XB8.1, XB10.1, XB16.1, XB17.1, XB19.1, XB20.1, XB2.1, XB2.2, XB2.5, XB2.6, XB2.7, XB2.8, XB2.9, XB2.10, XB3.1, XB3.2, XB3.3, XB3.4, XB3.5, XB3.6, XB3.7, XB3.8, XB3.9, XB3.10, XB4.1, XB4.2, XB4.3, XB4.4, XB5.1, XB5.2, XB5.3, XB5.4, XB5.5, XB5.6, XB5.7, XB5.8, XB5.9, XB5.10
XB_MAG306	69.34	0.43	1206675	8759	62.9	91.57	4566	No	No	No	44	Medium-quality draft	d__Bacteria;p__Bacteroidota;c__Bacteroidia;o__Flavobacteriales;f__Flavobacteriaceae;g__Muricauda;s__Muricauda profundi	Co-assembled	BASALT	XB	XB1.1, XB6.1, XB8.1, XB10.1, XB16.1, XB17.1, XB19.1, XB20.1, XB2.1, XB2.2, XB2.5, XB2.6, XB2.7, XB2.8, XB2.9, XB2.10, XB3.1, XB3.2, XB3.3, XB3.4, XB3.5, XB3.6, XB3.7, XB3.8, XB3.9, XB3.10, XB4.1, XB4.2, XB4.3, XB4.4, XB5.1, XB5.2, XB5.3, XB5.4, XB5.5, XB5.6, XB5.7, XB5.8, XB5.9, XB5.10
XB_MAG307	74.94	1.66	1410154	6138	45.4	90.66	1484	No	No	No	22	Medium-quality draft	d__Bacteria;p__Chloroflexota;c__Dehalococcoidia;o__UBA3495;f__UBA3495;g__UBA9611;s__UBA9611 sp002698265	Co-assembled	BASALT	XB	XB1.1, XB6.1, XB8.1, XB10.1, XB16.1, XB17.1, XB19.1, XB20.1, XB2.1, XB2.2, XB2.5, XB2.6, XB2.7, XB2.8, XB2.9, XB2.10, XB3.1, XB3.2, XB3.3, XB3.4, XB3.5, XB3.6, XB3.7, XB3.8, XB3.9, XB3.10, XB4.1, XB4.2, XB4.3, XB4.4, XB5.1, XB5.2, XB5.3, XB5.4, XB5.5, XB5.6, XB5.7, XB5.8, XB5.9, XB5.10
XB_MAG308	77.01	2.27	1096332	39722	45	88.28	3086	Yes	No	No	41	Medium-quality draft	d__Archaea;p__Thermoplasmatota;c__Poseidoniia;o__Poseidoniales;f__Thalassarchaeaceae;g__MGIIb-O3;s__MGIIb-O3 sp002713185	Co-assembled	BASALT	XB	XB1.1, XB6.1, XB8.1, XB10.1, XB16.1, XB17.1, XB19.1, XB20.1, XB2.1, XB2.2, XB2.5, XB2.6, XB2.7, XB2.8, XB2.9, XB2.10, XB3.1, XB3.2, XB3.3, XB3.4, XB3.5, XB3.6, XB3.7, XB3.8, XB3.9, XB3.10, XB4.1, XB4.2, XB4.3, XB4.4, XB5.1, XB5.2, XB5.3, XB5.4, XB5.5, XB5.6, XB5.7, XB5.8, XB5.9, XB5.10
XB_MAG309	85.43	4.07	2338241	5624	46.7	90.67	1859	No	No	No	18	Medium-quality draft	d__Archaea;p__Thermoplasmatota;c__Poseidoniia;o__Poseidoniales;f__Thalassarchaeaceae;g__MGIIb-O5;s__MGIIb-O5 sp002504435	Co-assembled	BASALT	XB	XB1.1, XB6.1, XB8.1, XB10.1, XB16.1, XB17.1, XB19.1, XB20.1, XB2.1, XB2.2, XB2.5, XB2.6, XB2.7, XB2.8, XB2.9, XB2.10, XB3.1, XB3.2, XB3.3, XB3.4, XB3.5, XB3.6, XB3.7, XB3.8, XB3.9, XB3.10, XB4.1, XB4.2, XB4.3, XB4.4, XB5.1, XB5.2, XB5.3, XB5.4, XB5.5, XB5.6, XB5.7, XB5.8, XB5.9, XB5.10
XB_MAG31	99.42	0.97	1074677	5786	46.1	90.61	2160	No	No	No	33	High-quality draft	d__Bacteria;p__Pseudomonadota;c__Gammaproteobacteria;o__Enterobacterales_A;f__Alteromonadaceae;g__Alteromonas;s__Alteromonas sp002729795	Co-assembled	SemiBin	XB	XB1.1, XB6.1, XB8.1, XB10.1, XB16.1, XB17.1, XB19.1, XB20.1, XB2.1, XB2.2, XB2.5, XB2.6, XB2.7, XB2.8, XB2.9, XB2.10, XB3.1, XB3.2, XB3.3, XB3.4, XB3.5, XB3.6, XB3.7, XB3.8, XB3.9, XB3.10, XB4.1, XB4.2, XB4.3, XB4.4, XB5.1, XB5.2, XB5.3, XB5.4, XB5.5, XB5.6, XB5.7, XB5.8, XB5.9, XB5.10
XB_MAG310	81.85	2.97	2151600	1809	69	94.62	2099	Yes	No	Yes	37	Medium-quality draft	d__Archaea;p__Thermoproteota;c__Nitrososphaeria;o__Nitrososphaerales;f__Nitrosopumilaceae;g__Nitrosopelagicus;s__Nitrosopelagicus brevis	Co-assembled	BASALT	XB	XB1.1, XB6.1, XB8.1, XB10.1, XB16.1, XB17.1, XB19.1, XB20.1, XB2.1, XB2.2, XB2.5, XB2.6, XB2.7, XB2.8, XB2.9, XB2.10, XB3.1, XB3.2, XB3.3, XB3.4, XB3.5, XB3.6, XB3.7, XB3.8, XB3.9, XB3.10, XB4.1, XB4.2, XB4.3, XB4.4, XB5.1, XB5.2, XB5.3, XB5.4, XB5.5, XB5.6, XB5.7, XB5.8, XB5.9, XB5.10
XB_MAG311	67.21	0	1204311	7166	42.3	89.78	1915	No	No	No	18	Medium-quality draft	d__Archaea;p__Thermoproteota;c__Nitrososphaeria;o__Nitrososphaerales;f__Nitrosopumilaceae;g__Nitrosopelagicus;s__	Co-assembled	BASALT	XB	XB1.1, XB6.1, XB8.1, XB10.1, XB16.1, XB17.1, XB19.1, XB20.1, XB2.1, XB2.2, XB2.5, XB2.6, XB2.7, XB2.8, XB2.9, XB2.10, XB3.1, XB3.2, XB3.3, XB3.4, XB3.5, XB3.6, XB3.7, XB3.8, XB3.9, XB3.10, XB4.1, XB4.2, XB4.3, XB4.4, XB5.1, XB5.2, XB5.3, XB5.4, XB5.5, XB5.6, XB5.7, XB5.8, XB5.9, XB5.10
XB_MAG312	79.23	2.85	1533160	10463	45.8	90.89	1201	No	No	No	14	Medium-quality draft	d__Archaea;p__Thermoplasmatota;c__Poseidoniia;o__Poseidoniales;f__Thalassarchaeaceae;g__Thalassarchaeum;s__	Co-assembled	BASALT	XB	XB1.1, XB6.1, XB8.1, XB10.1, XB16.1, XB17.1, XB19.1, XB20.1, XB2.1, XB2.2, XB2.5, XB2.6, XB2.7, XB2.8, XB2.9, XB2.10, XB3.1, XB3.2, XB3.3, XB3.4, XB3.5, XB3.6, XB3.7, XB3.8, XB3.9, XB3.10, XB4.1, XB4.2, XB4.3, XB4.4, XB5.1, XB5.2, XB5.3, XB5.4, XB5.5, XB5.6, XB5.7, XB5.8, XB5.9, XB5.10
XB_MAG313	78.87	2.82	3416119	4646	63.6	94.59	1232	Yes	Yes	Yes	8	Medium-quality draft	d__Archaea;p__Thermoplasmatota;c__Poseidoniia;o__Poseidoniales;f__Thalassarchaeaceae;g__MGIIb-O3;s__	Co-assembled	BASALT	XB	XB1.1, XB6.1, XB8.1, XB10.1, XB16.1, XB17.1, XB19.1, XB20.1, XB2.1, XB2.2, XB2.5, XB2.6, XB2.7, XB2.8, XB2.9, XB2.10, XB3.1, XB3.2, XB3.3, XB3.4, XB3.5, XB3.6, XB3.7, XB3.8, XB3.9, XB3.10, XB4.1, XB4.2, XB4.3, XB4.4, XB5.1, XB5.2, XB5.3, XB5.4, XB5.5, XB5.6, XB5.7, XB5.8, XB5.9, XB5.10
XB_MAG314	78.7	2.39	2933191	3347	52.1	91.69	2836	No	No	No	21	Medium-quality draft	d__Bacteria;p__Marinisomatota;c__Marinisomatia;o__Marinisomatales;f__UBA1611;g__UBA2134;s__UBA2134 sp002471805	Co-assembled	BASALT	XB	XB1.1, XB6.1, XB8.1, XB10.1, XB16.1, XB17.1, XB19.1, XB20.1, XB2.1, XB2.2, XB2.5, XB2.6, XB2.7, XB2.8, XB2.9, XB2.10, XB3.1, XB3.2, XB3.3, XB3.4, XB3.5, XB3.6, XB3.7, XB3.8, XB3.9, XB3.10, XB4.1, XB4.2, XB4.3, XB4.4, XB5.1, XB5.2, XB5.3, XB5.4, XB5.5, XB5.6, XB5.7, XB5.8, XB5.9, XB5.10
XB_MAG315	72.29	1.1	2334174	10572	49.9	89.19	2676	Yes	No	No	27	Medium-quality draft	d__Archaea;p__Thermoproteota;c__Nitrososphaeria;o__Nitrososphaerales;f__Nitrosopumilaceae;g__Nitrosopelagicus;s__	Co-assembled	BASALT	XB	XB1.1, XB6.1, XB8.1, XB10.1, XB16.1, XB17.1, XB19.1, XB20.1, XB2.1, XB2.2, XB2.5, XB2.6, XB2.7, XB2.8, XB2.9, XB2.10, XB3.1, XB3.2, XB3.3, XB3.4, XB3.5, XB3.6, XB3.7, XB3.8, XB3.9, XB3.10, XB4.1, XB4.2, XB4.3, XB4.4, XB5.1, XB5.2, XB5.3, XB5.4, XB5.5, XB5.6, XB5.7, XB5.8, XB5.9, XB5.10
XB_MAG316	72.56	1.17	1800450	40703	43.7	92.46	1709	No	No	No	12	Medium-quality draft	d__Archaea;p__Thermoplasmatota;c__Poseidoniia;o__Poseidoniales;f__Thalassarchaeaceae;g__Thalassarchaeum;s__Thalassarchaeum sp002727275	Co-assembled	BASALT	XB	XB1.1, XB6.1, XB8.1, XB10.1, XB16.1, XB17.1, XB19.1, XB20.1, XB2.1, XB2.2, XB2.5, XB2.6, XB2.7, XB2.8, XB2.9, XB2.10, XB3.1, XB3.2, XB3.3, XB3.4, XB3.5, XB3.6, XB3.7, XB3.8, XB3.9, XB3.10, XB4.1, XB4.2, XB4.3, XB4.4, XB5.1, XB5.2, XB5.3, XB5.4, XB5.5, XB5.6, XB5.7, XB5.8, XB5.9, XB5.10
XB_MAG317	73.84	1.75	923107	13702	30.7	96.64	768	Yes	No	No	23	Medium-quality draft	d__Archaea;p__Thermoplasmatota;c__Poseidoniia;o__Poseidoniales;f__Thalassarchaeaceae;g__Thalassarchaeum;s__	Co-assembled	BASALT	XB	XB1.1, XB6.1, XB8.1, XB10.1, XB16.1, XB17.1, XB19.1, XB20.1, XB2.1, XB2.2, XB2.5, XB2.6, XB2.7, XB2.8, XB2.9, XB2.10, XB3.1, XB3.2, XB3.3, XB3.4, XB3.5, XB3.6, XB3.7, XB3.8, XB3.9, XB3.10, XB4.1, XB4.2, XB4.3, XB4.4, XB5.1, XB5.2, XB5.3, XB5.4, XB5.5, XB5.6, XB5.7, XB5.8, XB5.9, XB5.10
XB_MAG318	74.67	1.77	1559835	2754	46.3	93.66	958	No	No	No	7	Medium-quality draft	d__Archaea;p__Thermoplasmatota;c__Poseidoniia;o__Poseidoniales;f__Thalassarchaeaceae;g__Thalassarchaeum;s__Thalassarchaeum betae_B	Co-assembled	BASALT	XB	XB1.1, XB6.1, XB8.1, XB10.1, XB16.1, XB17.1, XB19.1, XB20.1, XB2.1, XB2.2, XB2.5, XB2.6, XB2.7, XB2.8, XB2.9, XB2.10, XB3.1, XB3.2, XB3.3, XB3.4, XB3.5, XB3.6, XB3.7, XB3.8, XB3.9, XB3.10, XB4.1, XB4.2, XB4.3, XB4.4, XB5.1, XB5.2, XB5.3, XB5.4, XB5.5, XB5.6, XB5.7, XB5.8, XB5.9, XB5.10
XB_MAG319	71.98	1.1	1810346	24184	56.8	94.55	1524	No	No	No	24	Medium-quality draft	d__Archaea;p__Thermoplasmatota;c__Poseidoniia;o__MGIII;f__CG-Epi1;g__CG-Epi1;s__CG-Epi1 sp902627615	Co-assembled	BASALT	XB	XB1.1, XB6.1, XB8.1, XB10.1, XB16.1, XB17.1, XB19.1, XB20.1, XB2.1, XB2.2, XB2.5, XB2.6, XB2.7, XB2.8, XB2.9, XB2.10, XB3.1, XB3.2, XB3.3, XB3.4, XB3.5, XB3.6, XB3.7, XB3.8, XB3.9, XB3.10, XB4.1, XB4.2, XB4.3, XB4.4, XB5.1, XB5.2, XB5.3, XB5.4, XB5.5, XB5.6, XB5.7, XB5.8, XB5.9, XB5.10
XB_MAG32	96.28	0.37	1830880	4217	68.4	92.69	2475	No	No	No	35	High-quality draft	d__Bacteria;p__Pseudomonadota;c__Gammaproteobacteria;o__Pseudomonadales;f__Oleiphilaceae;g__Marinobacter;s__Marinobacter flavimaris	Co-assembled	SemiBin	XB	XB1.1, XB6.1, XB8.1, XB10.1, XB16.1, XB17.1, XB19.1, XB20.1, XB2.1, XB2.2, XB2.5, XB2.6, XB2.7, XB2.8, XB2.9, XB2.10, XB3.1, XB3.2, XB3.3, XB3.4, XB3.5, XB3.6, XB3.7, XB3.8, XB3.9, XB3.10, XB4.1, XB4.2, XB4.3, XB4.4, XB5.1, XB5.2, XB5.3, XB5.4, XB5.5, XB5.6, XB5.7, XB5.8, XB5.9, XB5.10
XB_MAG320	77.62	2.4	1977265	6587	47.7	91.04	2502	No	No	No	10	Medium-quality draft	d__Archaea;p__Thermoplasmatota;c__Poseidoniia;o__Poseidoniales;f__Thalassarchaeaceae;g__MGIIb-O3;s__MGIIb-O3 sp002728565	Co-assembled	BASALT	XB	XB1.1, XB6.1, XB8.1, XB10.1, XB16.1, XB17.1, XB19.1, XB20.1, XB2.1, XB2.2, XB2.5, XB2.6, XB2.7, XB2.8, XB2.9, XB2.10, XB3.1, XB3.2, XB3.3, XB3.4, XB3.5, XB3.6, XB3.7, XB3.8, XB3.9, XB3.10, XB4.1, XB4.2, XB4.3, XB4.4, XB5.1, XB5.2, XB5.3, XB5.4, XB5.5, XB5.6, XB5.7, XB5.8, XB5.9, XB5.10
XB_MAG321	69.71	0.55	4323237	7551	63.7	92.84	2436	No	No	No	17	Medium-quality draft	d__Archaea;p__Thermoplasmatota;c__Poseidoniia;o__Poseidoniales;f__Thalassarchaeaceae;g__MGIIb-P;s__MGIIb-P sp002722595	Co-assembled	BASALT	XB	XB1.1, XB6.1, XB8.1, XB10.1, XB16.1, XB17.1, XB19.1, XB20.1, XB2.1, XB2.2, XB2.5, XB2.6, XB2.7, XB2.8, XB2.9, XB2.10, XB3.1, XB3.2, XB3.3, XB3.4, XB3.5, XB3.6, XB3.7, XB3.8, XB3.9, XB3.10, XB4.1, XB4.2, XB4.3, XB4.4, XB5.1, XB5.2, XB5.3, XB5.4, XB5.5, XB5.6, XB5.7, XB5.8, XB5.9, XB5.10
XB_MAG322	77.41	2.5	1188412	18198	47.8	95.43	1218	Yes	No	No	31	Medium-quality draft	d__Archaea;p__Thermoplasmatota;c__Poseidoniia;o__MGIII;f__CG-Epi1;g__CG-Epi1;s__	Co-assembled	BASALT	XB	XB1.1, XB6.1, XB8.1, XB10.1, XB16.1, XB17.1, XB19.1, XB20.1, XB2.1, XB2.2, XB2.5, XB2.6, XB2.7, XB2.8, XB2.9, XB2.10, XB3.1, XB3.2, XB3.3, XB3.4, XB3.5, XB3.6, XB3.7, XB3.8, XB3.9, XB3.10, XB4.1, XB4.2, XB4.3, XB4.4, XB5.1, XB5.2, XB5.3, XB5.4, XB5.5, XB5.6, XB5.7, XB5.8, XB5.9, XB5.10
XB_MAG323	82.24	3.56	1555945	7671	37.2	94.18	1066	No	No	No	9	Medium-quality draft	d__Archaea;p__Thermoplasmatota;c__Poseidoniia;o__Poseidoniales;f__Thalassarchaeaceae;g__MGIIb-O3;s__	Co-assembled	BASALT	XB	XB1.1, XB6.1, XB8.1, XB10.1, XB16.1, XB17.1, XB19.1, XB20.1, XB2.1, XB2.2, XB2.5, XB2.6, XB2.7, XB2.8, XB2.9, XB2.10, XB3.1, XB3.2, XB3.3, XB3.4, XB3.5, XB3.6, XB3.7, XB3.8, XB3.9, XB3.10, XB4.1, XB4.2, XB4.3, XB4.4, XB5.1, XB5.2, XB5.3, XB5.4, XB5.5, XB5.6, XB5.7, XB5.8, XB5.9, XB5.10
XB_MAG324	77.19	2.63	849350	12721	62.3	95.6	1551	Yes	No	No	39	Medium-quality draft	d__Bacteria;p__Planctomycetota;c__Planctomycetia;o__Pirellulales;f__Pirellulaceae;g__GCA-2862225;s__GCA-2862225 sp002862225	Single	MetaBinner	XB	XB1.1
XB_MAG325	78.77	2.62	464187	4297	63.3	93.29	1075	No	No	No	9	Medium-quality draft	d__Archaea;p__Thermoplasmatota;c__Poseidoniia;o__Poseidoniales;f__Poseidoniaceae;g__MGIIa-L3;s__MGIIa-L3 sp002694585	Single	MetaBinner	XB	XB1.1
XB_MAG326	73.84	1.75	3229610	35973	34.8	96.94	654	No	No	Yes	8	Medium-quality draft	d__Bacteria;p__Pseudomonadota;c__Alphaproteobacteria;o__Parvibaculales;f__RS24;g__UBA7378;s__UBA7378 sp913020275	Single	MetaBinner	XB	XB1.1
XB_MAG327	78.85	2.56	1260285	4236	31.8	96.04	1249	Yes	No	No	22	Medium-quality draft	d__Archaea;p__Thermoplasmatota;c__Poseidoniia;o__Poseidoniales;f__Thalassarchaeaceae;g__MGIIb-N2;s__MGIIb-N2 sp002697105	Single	MetaBinner	XB	XB1.1
XB_MAG328	66.38	0	1303149	4506	60	91.07	4003	Yes	No	No	40	Medium-quality draft	d__Bacteria;p__Bacteroidota;c__Bacteroidia;o__Flavobacteriales;f__UA16;g__UBA11663;s__	Single	MetaBinner	XB	XB1.1
XB_MAG329	91.19	5.22	2228525	9317	33.2	96.26	1255	No	No	No	7	Medium-quality draft	d__Bacteria;p__Pseudomonadota;c__Alphaproteobacteria;o__Parvibaculales;f__RS24;g__Micropelagos;s__Micropelagos thuwalensis	Single	MetaBinner	XB	XB1.1
XB_MAG33	95.22	0.1	1454032	5624	43.1	94.93	1432	No	No	Yes	22	High-quality draft	d__Bacteria;p__Planctomycetota;c__Planctomycetia;o__Pirellulales;f__UBA7805;g__UBA7805;s__	Co-assembled	SemiBin	XB	XB1.1, XB6.1, XB8.1, XB10.1, XB16.1, XB17.1, XB19.1, XB20.1, XB2.1, XB2.2, XB2.5, XB2.6, XB2.7, XB2.8, XB2.9, XB2.10, XB3.1, XB3.2, XB3.3, XB3.4, XB3.5, XB3.6, XB3.7, XB3.8, XB3.9, XB3.10, XB4.1, XB4.2, XB4.3, XB4.4, XB5.1, XB5.2, XB5.3, XB5.4, XB5.5, XB5.6, XB5.7, XB5.8, XB5.9, XB5.10
XB_MAG330	81.2	3.53	2478206	7970	53.4	93.3	1850	No	No	No	20	Medium-quality draft	d__Bacteria;p__Pseudomonadota;c__Alphaproteobacteria;o__Puniceispirillales;f__Puniceispirillaceae;g__HIMB100;s__HIMB100 sp902518965	Single	MetaBinner	XB	XB1.1
XB_MAG331	66.72	0	3160118	5867	59.2	95.24	1375	Yes	No	No	29	Medium-quality draft	d__Bacteria;p__Pseudomonadota;c__Alphaproteobacteria;o__Micavibrionales;f__Micavibrionaceae;g__UBA2705;s__UBA2705 sp002690045	Single	MetaBinner	XB	XB1.1
XB_MAG332	66.66	0	1252799	14617	44.9	94.11	1277	Yes	Yes	No	29	Medium-quality draft	d__Bacteria;p__Planctomycetota;c__UBA1135;o__UBA2386;f__UBA2386;g__GCA-2684655;s__	Single	MetaBinner	XB	XB1.1
XB_MAG333	79.38	2.75	2801232	12809	30.4	96.54	840	Yes	No	No	19	Medium-quality draft	d__Bacteria;p__Actinomycetota;c__Acidimicrobiia;o__Acidimicrobiales;f__UBA8592;g__UBA8592;s__UBA8592 sp002380145	Single	MetaBinner	XB	XB1.1
XB_MAG334	87.29	4.7	1185524	6180	44.9	87.79	3101	No	No	No	37	Medium-quality draft	d__Bacteria;p__Planctomycetota;c__Planctomycetia;o__Pirellulales;f__UBA1268;g__UBA1268;s__UBA1268 sp002694955	Single	MetaBinner	XB	XB1.1
XB_MAG335	72.18	1.1	547855	3684	53.6	87.32	2763	No	No	No	22	Medium-quality draft	d__Bacteria;p__Pseudomonadota;c__Gammaproteobacteria;o__Enterobacterales_A;f__Alteromonadaceae;g__Alteromonas;s__Alteromonas macleodii	Single	MetaBinner	XB	XB1.1
XB_MAG336	67.3	0.17	917242	3691	64.4	92.85	1660	No	No	No	19	Medium-quality draft	d__Archaea;p__Thermoplasmatota;c__Poseidoniia;o__MGIII;f__CG-Epi1;g__CG-Epi1;s__	Single	MetaBinner	XB	XB1.1
XB_MAG337	74.31	1.62	3773582	4306	32.1	96.29	1597	No	No	No	24	Medium-quality draft	d__Bacteria;p__Pseudomonadota;c__Gammaproteobacteria;o__Pseudomonadales;f__Pseudohongiellaceae;g__UBA9145;s__	Single	MetaBinner	XB	XB1.1
XB_MAG338	70.37	0.89	956729	20666	30.4	96.84	802	No	No	No	14	Medium-quality draft	d__Archaea;p__Thermoplasmatota;c__Poseidoniia;o__Poseidoniales;f__Thalassarchaeaceae;g__MGIIb-O1;s__MGIIb-O1 sp002685415	Single	MetaBinner	XB	XB1.1
XB_MAG339	75.43	2.07	1386839	14282	57	94.96	1842	No	No	No	24	Medium-quality draft	d__Bacteria;p__Pseudomonadota;c__Gammaproteobacteria;o__GCA-002705445;f__GCA-002716945;g__CACLCV01;s__	Single	MetaBinner	XB	XB1.1
XB_MAG34	94.22	0	1135169	4209	46.1	92.64	1641	No	No	No	16	High-quality draft	d__Bacteria;p__Nitrospinota;c__Nitrospinia;o__Nitrospinales;f__Nitrospinaceae;g__;s__	Co-assembled	SemiBin	XB	XB1.1, XB6.1, XB8.1, XB10.1, XB16.1, XB17.1, XB19.1, XB20.1, XB2.1, XB2.2, XB2.5, XB2.6, XB2.7, XB2.8, XB2.9, XB2.10, XB3.1, XB3.2, XB3.3, XB3.4, XB3.5, XB3.6, XB3.7, XB3.8, XB3.9, XB3.10, XB4.1, XB4.2, XB4.3, XB4.4, XB5.1, XB5.2, XB5.3, XB5.4, XB5.5, XB5.6, XB5.7, XB5.8, XB5.9, XB5.10
XB_MAG340	75.86	2.04	2051873	4754	64	93	3189	No	No	No	24	Medium-quality draft	d__Bacteria;p__SAR324;c__SAR324;o__SAR324;f__NAC60-12;g__UBA1014;s__UBA1014 sp001469005	Single	MetaCoAG	XB	XB1.1
XB_MAG341	77.46	2.57	1802608	1991	63.1	95.92	1385	No	No	No	24	Medium-quality draft	d__Bacteria;p__Planctomycetota;c__Planctomycetia;o__Pirellulales;f__Pirellulaceae;g__Rubripirellula;s__Rubripirellula sp012270385	Single	MetaDecoder	XB	XB1.1
XB_MAG342	66.21	0	847783	6691	40.2	95.73	1424	No	No	No	24	Medium-quality draft	d__Bacteria;p__Actinomycetota;c__Acidimicrobiia;o__Acidimicrobiales;f__UBA11606;g__UBA11606;s__UBA11606 sp002694825	Single	MetaDecoder	XB	XB1.1
XB_MAG343	74.93	2.1	846254	4989	44.9	88.22	3335	No	No	No	37	Medium-quality draft	d__Bacteria;p__Pseudomonadota;c__Alphaproteobacteria;o__Puniceispirillales;f__Puniceispirillaceae;g__UBA8309;s__UBA8309 sp001627655	Single	MetaDecoder	XB	XB1.1
XB_MAG344	71.98	1.3	933922	2764	33.5	97.03	925	No	No	No	22	Medium-quality draft	d__Bacteria;p__Pseudomonadota;c__Alphaproteobacteria;o__Thalassobaculales;f__Thalassobaculaceae;g__GCA-002701455;s__GCA-002701455 sp902578675	Single	SemiBin	XB	XB1.1
XB_MAG345	71.79	1.45	2393287	6939	68.1	92.3	2319	No	Yes	Yes	43	Medium-quality draft	d__Archaea;p__Thermoplasmatota;c__Poseidoniia;o__Poseidoniales;f__Thalassarchaeaceae;g__MGIIb-N1;s__MGIIb-N1 sp002495675	Single	SemiBin	XB	XB1.1
XB_MAG346	74.3	1.82	963201	1678	59.3	95.32	1288	No	No	No	18	Medium-quality draft	d__Bacteria;p__Pseudomonadota;c__Alphaproteobacteria;o__TMED25;f__TMED25;g__TMED25;s__TMED25 sp002694595	Single	SemiBin	XB	XB1.1
XB_MAG347	73.75	1.83	1994981	4712	55	88.81	3141	Yes	No	No	17	Medium-quality draft	d__Archaea;p__Thermoplasmatota;c__Poseidoniia;o__Poseidoniales;f__Poseidoniaceae;g__Poseidonia;s__Poseidonia sp002725275	Single	SemiBin	XB	XB1.1
XB_MAG348	64.79	0	2814136	9142	52.9	89.89	2021	No	No	No	15	Medium-quality draft	d__Bacteria;p__Pseudomonadota;c__Alphaproteobacteria;o__Puniceispirillales;f__Puniceispirillaceae;g__UBA8309;s__	Single	SemiBin	XB	XB1.1
XB_MAG349	70.34	1.12	1494072	8172	53.1	92.68	2274	No	No	Yes	16	Medium-quality draft	d__Bacteria;p__Verrucomicrobiota;c__Verrucomicrobiae;o__Verrucomicrobiales;f__DEV007;g__EC70;s__EC70 sp002696885	Single	SemiBin	XB	XB1.1
XB_MAG35	96.15	0.38	800676	5557	62.7	94.2	1595	Yes	Yes	Yes	28	High-quality draft	d__Bacteria;p__Bacteroidota;c__Bacteroidia;o__Flavobacteriales;f__UA16;g__UBA974;s__	Co-assembled	SemiBin	XB	XB1.1, XB6.1, XB8.1, XB10.1, XB16.1, XB17.1, XB19.1, XB20.1, XB2.1, XB2.2, XB2.5, XB2.6, XB2.7, XB2.8, XB2.9, XB2.10, XB3.1, XB3.2, XB3.3, XB3.4, XB3.5, XB3.6, XB3.7, XB3.8, XB3.9, XB3.10, XB4.1, XB4.2, XB4.3, XB4.4, XB5.1, XB5.2, XB5.3, XB5.4, XB5.5, XB5.6, XB5.7, XB5.8, XB5.9, XB5.10
XB_MAG350	77.73	2.9	1032349	12749	53.6	87.44	2796	No	No	No	20	Medium-quality draft	d__Bacteria;p__Pseudomonadota;c__Gammaproteobacteria;o__Enterobacterales_A;f__Alteromonadaceae;g__Idiomarina;s__Idiomarina sp002685255	Single	SemiBin	XB	XB1.1
XB_MAG351	81.73	3.45	701348	119799	33.3	96.11	1292	Yes	No	No	9	Medium-quality draft	d__Bacteria;p__Cyanobacteriota;c__Cyanobacteriia;o__PCC-6307;f__Cyanobiaceae;g__Parasynechococcus;s__Parasynechococcus sp002724845	Single	SemiBin	XB	XB1.1
XB_MAG352	81.69	3.65	1572008	5768	53.5	93.36	1605	No	No	No	17	Medium-quality draft	d__Bacteria;p__Pseudomonadota;c__Alphaproteobacteria;o__UBA8366;f__UBA8366;g__UBA6544;s__	Single	SemiBin	XB	XB1.1
XB_MAG353	75.41	2.2	2295234	6480	64.1	93.13	1404	No	No	No	11	Medium-quality draft	d__Bacteria;p__Pseudomonadota;c__Gammaproteobacteria;o__Pseudomonadales;f__HTCC2089;g__UBA4421;s__UBA4421 sp902565895	Single	SemiBin	XB	XB1.1
XB_MAG354	65.52	0	3321465	5788	49.4	95.37	1157	No	No	Yes	40	Medium-quality draft	d__Bacteria;p__Pseudomonadota;c__Gammaproteobacteria;o__Pseudomonadales;f__Porticoccaceae;g__AAA300-D14;s__AAA300-D14 sp002715065	Single	SemiBin	XB	XB1.1
XB_MAG355	70.28	1.14	3727032	6162	56	94.63	1277	No	No	No	8	Medium-quality draft	d__Archaea;p__Thermoplasmatota;c__Poseidoniia;o__Poseidoniales;f__Thalassarchaeaceae;g__MGIIb-N1;s__MGIIb-N1 sp002505695	Single	SemiBin	XB	XB1.1
XB_MAG356	78.27	2.83	2454548	30624	64.4	93.56	2487	No	No	No	7	Medium-quality draft	d__Bacteria;p__Bacteroidota;c__Bacteroidia;o__Flavobacteriales;f__Flavobacteriaceae;g__UBA724;s__UBA724 sp902566635	Single	MetaBinner	XB	XB10.1
XB_MAG357	83.24	4.08	609564	7014	37.2	94.25	1268	No	No	No	17	Medium-quality draft	d__Bacteria;p__Actinomycetota;c__Acidimicrobiia;o__Acidimicrobiales;f__Ilumatobacteraceae;g__Casp-actino5;s__Casp-actino5 sp002727235	Single	MetaBinner	XB	XB10.1
XB_MAG358	70.7	1.35	701367	99473	57	91.05	4106	No	No	No	13	Medium-quality draft	d__Bacteria;p__Pseudomonadota;c__Alphaproteobacteria;o__UBA8366;f__UBA8366;g__UBA6544;s__UBA6544 sp002716125	Single	MetaBinner	XB	XB10.1
XB_MAG359	79.47	3.33	1574919	6740	40.2	95.61	1914	No	No	No	31	Medium-quality draft	d__Bacteria;p__SAR324;c__SAR324;o__SAR324;f__NAC60-12;g__UBA1014;s__UBA1014 sp001469005	Single	MetaBinner	XB	XB10.1
XB_MAG36	98.74	1.01	1363464	5041	53.1	92.87	2390	No	No	No	8	High-quality draft	d__Bacteria;p__Bacteroidota;c__Bacteroidia;o__Flavobacteriales;f__BACL11;g__BACL11;s__	Co-assembled	SemiBin	XB	XB1.1, XB6.1, XB8.1, XB10.1, XB16.1, XB17.1, XB19.1, XB20.1, XB2.1, XB2.2, XB2.5, XB2.6, XB2.7, XB2.8, XB2.9, XB2.10, XB3.1, XB3.2, XB3.3, XB3.4, XB3.5, XB3.6, XB3.7, XB3.8, XB3.9, XB3.10, XB4.1, XB4.2, XB4.3, XB4.4, XB5.1, XB5.2, XB5.3, XB5.4, XB5.5, XB5.6, XB5.7, XB5.8, XB5.9, XB5.10
XB_MAG360	68.42	0.88	971186	50557	47.5	90.22	2702	Yes	No	No	15	Medium-quality draft	d__Bacteria;p__Pseudomonadota;c__Alphaproteobacteria;o__Thalassobaculales;f__Thalassobaculaceae;g__TMED26;s__TMED26 sp002694075	Single	MetaBinner	XB	XB10.1
XB_MAG361	85.42	4.52	2450628	12099	61.6	92.94	2127	No	No	No	23	Medium-quality draft	d__Bacteria;p__Pseudomonadota;c__Alphaproteobacteria;o__Rhodobacterales;f__Rhodobacteraceae;g__Thalassococcus;s__Thalassococcus halodurans	Single	MetaBinner	XB	XB10.1
XB_MAG362	70.75	1.47	1313589	2143	49.6	95.16	1176	Yes	No	No	34	Medium-quality draft	d__Bacteria;p__Pseudomonadota;c__Gammaproteobacteria;o__Enterobacterales_A;f__Alteromonadaceae;g__Alteromonas;s__Alteromonas macleodii	Single	MetaBinner	XB	XB10.1
XB_MAG363	87.22	5.11	2054827	6562	45.5	94.64	1263	Yes	No	No	38	Medium-quality draft	d__Bacteria;p__Pseudomonadota;c__Alphaproteobacteria;o__Parvibaculales;f__RS24;g__Micropelagos;s__Micropelagos thuwalensis	Single	MetaBinner	XB	XB10.1
XB_MAG364	70.27	1.28	3706407	3230	47.4	95.61	1127	Yes	No	Yes	29	Medium-quality draft	d__Bacteria;p__Pseudomonadota;c__Alphaproteobacteria;o__MED-G09;f__MED-G09;g__MED-G09;s__MED-G09 sp902537725	Single	MetaDecoder	XB	XB10.1
XB_MAG365	82.25	3.47	1650179	3882	49.6	95.59	986	Yes	No	No	25	Medium-quality draft	d__Bacteria;p__Verrucomicrobiota;c__Verrucomicrobiae;o__Opitutales;f__MB11C04;g__MB11C04;s__MB11C04 sp002692605	Single	MetaDecoder	XB	XB10.1
XB_MAG366	68.81	0.89	1559283	6131	62.8	94.68	1435	No	No	Yes	26	Medium-quality draft	d__Bacteria;p__Pseudomonadota;c__Gammaproteobacteria;o__Pseudomonadales;f__Halieaceae;g__Luminiphilus;s__Luminiphilus sp913045375	Single	MetaDecoder	XB	XB10.1
XB_MAG367	68.97	0.96	1595399	14855	50.4	89.35	1060	No	No	Yes	19	Medium-quality draft	d__Bacteria;p__Pseudomonadota;c__Alphaproteobacteria;o__Puniceispirillales;f__Puniceispirillaceae;g__UBA8309;s__	Single	MetaDecoder	XB	XB10.1
XB_MAG368	80.89	3.3	1083340	5107	53.7	93.35	1599	No	No	No	17	Medium-quality draft	d__Bacteria;p__Pseudomonadota;c__Gammaproteobacteria;o__Pseudomonadales;f__Pseudohongiellaceae;g__UBA9145;s__	Single	MetaDecoder	XB	XB10.1
XB_MAG369	73.35	2.01	1062243	68638	53.6	87.76	2939	No	No	No	17	Medium-quality draft	d__Archaea;p__Thermoplasmatota;c__Poseidoniia;o__Poseidoniales;f__Thalassarchaeaceae;g__MGIIb-N2;s__MGIIb-N2 sp002697105	Single	SemiBin	XB	XB10.1
XB_MAG37	94.05	0	765629	6689	37.2	96.01	917	No	Yes	Yes	29	High-quality draft	d__Bacteria;p__Pseudomonadota;c__Gammaproteobacteria;o__PS1;f__Thioglobaceae;g__Pseudothioglobus;s__	Co-assembled	SemiBin	XB	XB1.1, XB6.1, XB8.1, XB10.1, XB16.1, XB17.1, XB19.1, XB20.1, XB2.1, XB2.2, XB2.5, XB2.6, XB2.7, XB2.8, XB2.9, XB2.10, XB3.1, XB3.2, XB3.3, XB3.4, XB3.5, XB3.6, XB3.7, XB3.8, XB3.9, XB3.10, XB4.1, XB4.2, XB4.3, XB4.4, XB5.1, XB5.2, XB5.3, XB5.4, XB5.5, XB5.6, XB5.7, XB5.8, XB5.9, XB5.10
XB_MAG370	84.93	4.8	1462199	6601	54	93.93	2806	No	No	No	9	Medium-quality draft	d__Bacteria;p__Pseudomonadota;c__Gammaproteobacteria;o__Pseudomonadales;f__HTCC2089;g__UBA4421;s__UBA4421 sp902565895	Single	SemiBin	XB	XB10.1
XB_MAG371	75.53	2.69	1233932	8479	45.1	88.27	3320	Yes	No	No	12	Medium-quality draft	d__Bacteria;p__Bacteroidota;c__Bacteroidia;o__Flavobacteriales;f__Flavobacteriaceae;g__UBA8316;s__UBA8316 sp902619315	Single	SemiBin	XB	XB10.1
XB_MAG372	68.98	1.14	1557967	7176	31.3	96.5	915	No	No	No	13	Medium-quality draft	d__Bacteria;p__Bacteroidota;c__Bacteroidia;o__Flavobacteriales;f__Parvicellaceae;g__GCA-002727735;s__GCA-002727735 sp902536695	Single	SemiBin	XB	XB10.1
XB_MAG373	90.96	5.38	1869130	9738	55.4	94.68	2006	No	No	No	14	Medium-quality draft	d__Bacteria;p__Planctomycetota;c__Planctomycetia;o__Pirellulales;f__Pirellulaceae;g__GCA-2862225;s__GCA-2862225 sp002862225	Single	SemiBin	XB	XB10.1
XB_MAG374	64.33	0.07	493904	5501	33.5	93.95	807	Yes	No	No	19	Medium-quality draft	d__Archaea;p__Thermoplasmatota;c__Poseidoniia;o__Poseidoniales;f__Poseidoniaceae;g__Poseidonia;s__Poseidonia sp002725275	Single	SemiBin	XB	XB10.1
XB_MAG375	67.73	0.82	897473	4333	32.6	96.29	1476	No	No	No	24	Medium-quality draft	d__Bacteria;p__Actinomycetota;c__Acidimicrobiia;o__Acidimicrobiales;f__UBA8592;g__UBA8592;s__UBA8592 sp002712415	Single	SemiBin	XB	XB10.1
XB_MAG376	65.83	0.32	1875481	6326	47	95.74	1092	Yes	No	No	20	Medium-quality draft	d__Bacteria;p__Pseudomonadota;c__Gammaproteobacteria;o__Pseudomonadales;f__Porticoccaceae;g__AAA300-D14;s__AAA300-D14 sp002715065	Single	SemiBin	XB	XB10.1
XB_MAG377	77.02	3.03	2786318	3823	52.5	90.3	1581	Yes	No	No	11	Medium-quality draft	d__Archaea;p__Thermoplasmatota;c__Poseidoniia;o__Poseidoniales;f__Poseidoniaceae;g__Poseidonia;s__Poseidonia sp002725275	Single	MetaBinner	XB	XB16.1
XB_MAG378	87.1	4.84	1859029	6521	38.7	94.87	2192	Yes	No	No	21	Medium-quality draft	d__Bacteria;p__Bacteroidota;c__Bacteroidia;o__Flavobacteriales;f__Flavobacteriaceae;g__UBA724;s__UBA724 sp902566635	Single	MetaBinner	XB	XB16.1
XB_MAG379	84.79	4.78	1949377	2195	31.2	95.99	1053	No	No	No	19	Medium-quality draft	d__Bacteria;p__Pseudomonadota;c__Alphaproteobacteria;o__Sphingomonadales;f__Sphingomonadaceae;g__Qipengyuania;s__Qipengyuania flava	Single	MetaBinner	XB	XB16.1
XB_MAG38	97.98	1.01	1754530	3406	52.8	94.2	2044	Yes	No	No	22	High-quality draft	d__Bacteria;p__Marinisomatota;c__Marinisomatia;o__Marinisomatales;f__TCS55;g__TMED108;s__TMED108 sp002725545	Co-assembled	SemiBin	XB	XB1.1, XB6.1, XB8.1, XB10.1, XB16.1, XB17.1, XB19.1, XB20.1, XB2.1, XB2.2, XB2.5, XB2.6, XB2.7, XB2.8, XB2.9, XB2.10, XB3.1, XB3.2, XB3.3, XB3.4, XB3.5, XB3.6, XB3.7, XB3.8, XB3.9, XB3.10, XB4.1, XB4.2, XB4.3, XB4.4, XB5.1, XB5.2, XB5.3, XB5.4, XB5.5, XB5.6, XB5.7, XB5.8, XB5.9, XB5.10
XB_MAG380	71.34	1.71	525037	4438	53.2	94	2545	Yes	Yes	Yes	72	Medium-quality draft	d__Bacteria;p__Planctomycetota;c__Planctomycetia;o__Pirellulales;f__Pirellulaceae;g__GCA-2862225;s__GCA-2862225 sp002862225	Single	MetaBinner	XB	XB16.1
XB_MAG381	73.95	2.36	1545881	5585	49.2	89.6	4209	Yes	No	No	27	Medium-quality draft	d__Bacteria;p__Verrucomicrobiota;c__Verrucomicrobiae;o__Opitutales;f__DSM-45221;g__GCA-2699365;s__	Single	MetaBinner	XB	XB16.1
XB_MAG382	66.37	0.61	1050341	6716	33.9	92.11	859	Yes	Yes	Yes	22	Medium-quality draft	d__Bacteria;p__Pseudomonadota;c__Alphaproteobacteria;o__Parvibaculales;f__RS24;g__Micropelagos;s__Micropelagos thuwalensis	Single	MetaBinner	XB	XB16.1
XB_MAG383	76.46	2.91	1025182	5121	58.5	92.92	3508	Yes	No	No	20	Medium-quality draft	d__Bacteria;p__Pseudomonadota;c__Alphaproteobacteria;o__Thalassobaculales;f__Thalassobaculaceae;g__TMED26;s__TMED26 sp002694075	Single	MetaBinner	XB	XB16.1
XB_MAG384	88.06	5.15	2229646	5907	56.4	93.48	1776	No	No	No	24	Medium-quality draft	d__Bacteria;p__Pseudomonadota;c__Gammaproteobacteria;o__Pseudomonadales;f__Halieaceae;g__Luminiphilus;s__Luminiphilus sp913045375	Single	MetaBinner	XB	XB16.1
XB_MAG385	79.41	3.42	1926206	7303	44.9	88.56	3136	No	No	No	23	Medium-quality draft	d__Bacteria;p__Pseudomonadota;c__Gammaproteobacteria;o__SAR86;f__AG-339-G14;g__CACNYO01;s__CACNYO01 sp902594855	Single	MetaBinner	XB	XB16.1
XB_MAG386	66.91	0.8	1635738	12206	44.8	95.31	1380	Yes	No	No	23	Medium-quality draft	d__Bacteria;p__Pseudomonadota;c__Gammaproteobacteria;o__Pseudomonadales;f__HTCC2089;g__UBA4421;s__UBA4421 sp902565895	Single	MetaBinner	XB	XB16.1
XB_MAG387	70.37	1.55	981816	6923	49.1	92.96	1081	No	No	No	9	Medium-quality draft	d__Archaea;p__Thermoplasmatota;c__Poseidoniia;o__Poseidoniales;f__Poseidoniaceae;g__MGIIa-L1;s__	Single	MetaBinner	XB	XB16.1
XB_MAG388	63.32	0	3002624	4195	29.3	96.55	722	No	No	No	14	Medium-quality draft	d__Bacteria;p__Pseudomonadota;c__Alphaproteobacteria;o__Puniceispirillales;f__Puniceispirillaceae;g__UBA8309;s__UBA8309 sp001627655	Single	MetaCoAG	XB	XB16.1
XB_MAG389	69.7	1.39	1991133	10643	38.5	96.36	1316	No	No	No	8	Medium-quality draft	d__Bacteria;p__SAR324;c__SAR324;o__SAR324;f__NAC60-12;g__UBA1014;s__UBA1014 sp001469005	Single	MetaCoAG	XB	XB16.1
XB_MAG39	97.58	1.18	1314195	10946	48.1	92.59	2591	No	No	No	16	High-quality draft	d__Bacteria;p__Planctomycetota;c__Planctomycetia;o__Pirellulales;f__Pirellulaceae;g__UBA721;s__	Co-assembled	SemiBin	XB	XB1.1, XB6.1, XB8.1, XB10.1, XB16.1, XB17.1, XB19.1, XB20.1, XB2.1, XB2.2, XB2.5, XB2.6, XB2.7, XB2.8, XB2.9, XB2.10, XB3.1, XB3.2, XB3.3, XB3.4, XB3.5, XB3.6, XB3.7, XB3.8, XB3.9, XB3.10, XB4.1, XB4.2, XB4.3, XB4.4, XB5.1, XB5.2, XB5.3, XB5.4, XB5.5, XB5.6, XB5.7, XB5.8, XB5.9, XB5.10
XB_MAG390	74.6	2.53	1832685	7019	68.4	91.23	2741	Yes	No	No	43	Medium-quality draft	d__Bacteria;p__Pseudomonadota;c__Gammaproteobacteria;o__Pseudomonadales;f__Pseudohongiellaceae;g__UBA9145;s__	Single	MetaDecoder	XB	XB16.1
XB_MAG391	71.98	1.76	1394383	5630	33.5	93.93	812	Yes	No	No	20	Medium-quality draft	d__Bacteria;p__Bacteroidota;c__Bacteroidia;o__Flavobacteriales;f__Flavobacteriaceae;g__GCA-2862715;s__GCA-2862715 sp002862715	Single	SemiBin	XB	XB16.1
XB_MAG392	73.9	2.4	2140360	2570	39.3	89.37	2397	No	No	No	17	Medium-quality draft	d__Archaea;p__Thermoplasmatota;c__Poseidoniia;o__Poseidoniales;f__Thalassarchaeaceae;g__MGIIb-N2;s__MGIIb-N2 sp002697105	Single	SemiBin	XB	XB16.1
XB_MAG393	67.24	0.86	1305952	12334	32.4	96.35	1031	No	No	No	18	Medium-quality draft	d__Bacteria;p__Pseudomonadota;c__Gammaproteobacteria;o__Pseudomonadales;f__DSM-6294;g__Oleibacter;s__Oleibacter sp006212115	Single	SemiBin	XB	XB16.1
XB_MAG394	70.7	1.54	1285058	5215	29.3	96.06	981	No	No	Yes	19	Medium-quality draft	d__Bacteria;p__Actinomycetota;c__Acidimicrobiia;o__Acidimicrobiales;f__UBA8592;g__UBA8592;s__UBA8592 sp002712415	Single	SemiBin	XB	XB16.1
XB_MAG395	82.25	3.74	1760340	7897	64.3	93.09	1796	No	No	No	22	Medium-quality draft	d__Bacteria;p__Pseudomonadota;c__Gammaproteobacteria;o__Enterobacterales_A;f__Alteromonadaceae;g__Alteromonas;s__Alteromonas macleodii	Single	SemiBin	XB	XB16.1
XB_MAG396	69.87	1.6	920597	4699	31	95.46	1174	No	No	No	22	Medium-quality draft	d__Bacteria;p__Actinomycetota;c__Actinomycetia;o__Nanopelagicales;f__S36-B12;g__S36-B12;s__S36-B12 sp002694095	Single	Vamb	XB	XB16.1
XB_MAG397	74.53	2.48	1356145	2360	45.7	90.23	1110	No	No	No	15	Medium-quality draft	d__Bacteria;p__Pseudomonadota;c__Alphaproteobacteria;o__Puniceispirillales;f__Puniceispirillaceae;g__UBA8309;s__	Single	Vamb	XB	XB16.1
XB_MAG398	66.18	0.66	1344648	2039	42.7	91.77	2665	No	No	No	22	Medium-quality draft	d__Bacteria;p__Pseudomonadota;c__Alphaproteobacteria;o__UBA8366;f__UBA8366;g__UBA6544;s__UBA6544 sp002716125	Single	MetaBinner	XB	XB17.1
XB_MAG399	73.48	2.22	1432973	4929	43.8	94.13	2787	Yes	No	No	32	Medium-quality draft	d__Bacteria;p__Pseudomonadota;c__Alphaproteobacteria;o__Parvibaculales;f__RS24;g__UBA7378;s__UBA7378 sp913020275	Single	MetaBinner	XB	XB17.1
XB_MAG4	99.05	0	2516319	5156	51.4	94.41	2076	No	No	No	17	High-quality draft	d__Bacteria;p__Planctomycetota;c__Planctomycetia;o__Planctomycetales;f__Planctomycetaceae;g__UBA8437;s__	Co-assembled	SemiBin	XB	XB1.1, XB6.1, XB8.1, XB10.1, XB16.1, XB17.1, XB19.1, XB20.1, XB2.1, XB2.2, XB2.5, XB2.6, XB2.7, XB2.8, XB2.9, XB2.10, XB3.1, XB3.2, XB3.3, XB3.4, XB3.5, XB3.6, XB3.7, XB3.8, XB3.9, XB3.10, XB4.1, XB4.2, XB4.3, XB4.4, XB5.1, XB5.2, XB5.3, XB5.4, XB5.5, XB5.6, XB5.7, XB5.8, XB5.9, XB5.10
XB_MAG40	96.34	0.8	1988181	2437	38.8	94.48	2501	Yes	No	No	26	High-quality draft	d__Bacteria;p__Planctomycetota;c__UBA1135;o__UBA2386;f__UBA2386;g__;s__	Co-assembled	SemiBin	XB	XB1.1, XB6.1, XB8.1, XB10.1, XB16.1, XB17.1, XB19.1, XB20.1, XB2.1, XB2.2, XB2.5, XB2.6, XB2.7, XB2.8, XB2.9, XB2.10, XB3.1, XB3.2, XB3.3, XB3.4, XB3.5, XB3.6, XB3.7, XB3.8, XB3.9, XB3.10, XB4.1, XB4.2, XB4.3, XB4.4, XB5.1, XB5.2, XB5.3, XB5.4, XB5.5, XB5.6, XB5.7, XB5.8, XB5.9, XB5.10
XB_MAG400	67.33	0.99	1332610	8627	32.2	96.15	1565	Yes	No	No	25	Medium-quality draft	d__Bacteria;p__Pseudomonadota;c__Alphaproteobacteria;o__Sphingomonadales;f__Sphingomonadaceae;g__Qipengyuania;s__Qipengyuania flava	Single	MetaBinner	XB	XB17.1
XB_MAG401	76	2.88	1546335	6910	53.6	91.39	1150	No	No	No	6	Medium-quality draft	d__Archaea;p__Thermoplasmatota;c__Poseidoniia;o__Poseidoniales;f__Poseidoniaceae;g__Poseidonia;s__Poseidonia sp002725275	Single	MetaBinner	XB	XB17.1
XB_MAG402	85.11	4.8	2171498	28072	64	94.82	3041	No	No	No	8	Medium-quality draft	d__Bacteria;p__Pseudomonadota;c__Alphaproteobacteria;o__Thalassobaculales;f__Thalassobaculaceae;g__TMED26;s__TMED26 sp002694075	Single	MetaBinner	XB	XB17.1
XB_MAG403	71.55	1.72	2098382	8703	34.2	93.07	794	Yes	Yes	Yes	13	Medium-quality draft	d__Bacteria;p__Pseudomonadota;c__Alphaproteobacteria;o__Micavibrionales;f__Micavibrionaceae;g__UBA2705;s__UBA2705 sp002690045	Single	MetaBinner	XB	XB17.1
XB_MAG404	62.07	0	1708588	16035	65.5	90.95	3509	No	No	No	20	Medium-quality draft	d__Bacteria;p__Actinomycetota;c__Acidimicrobiia;o__Acidimicrobiales;f__Ilumatobacteraceae;g__Casp-actino5;s__Casp-actino5 sp002727235	Single	MetaBinner	XB	XB17.1
XB_MAG405	72.04	1.79	1550296	4594	38.1	95.2	1781	No	No	No	15	Medium-quality draft	d__Bacteria;p__Pseudomonadota;c__Alphaproteobacteria;o__Parvibaculales;f__RS24;g__Micropelagos;s__Micropelagos thuwalensis	Single	MetaBinner	XB	XB17.1
XB_MAG406	82.91	4.8	1397273	12625	68.7	93.83	2907	No	No	No	33	Medium-quality draft	d__Bacteria;p__Actinomycetota;c__Acidimicrobiia;o__Acidimicrobiales;f__UBA8592;g__UBA8592;s__UBA8592 sp002712415	Single	MetaBinner	XB	XB17.1
XB_MAG407	66.23	0.8	2243390	7453	45.3	90.32	1024	No	No	No	13	Medium-quality draft	d__Bacteria;p__Bacteroidota;c__Bacteroidia;o__Flavobacteriales;f__Flavobacteriaceae;g__UBA724;s__UBA724 sp902566635	Single	MetaCoAG	XB	XB17.1
XB_MAG408	62.93	0	1603986	11790	54.3	90.77	1706	No	No	No	25	Medium-quality draft	d__Bacteria;p__Pseudomonadota;c__Alphaproteobacteria;o__Puniceispirillales;f__Puniceispirillaceae;g__UBA8309;s__UBA8309 sp001627655	Single	MetaCoAG	XB	XB17.1
XB_MAG409	67.86	1.03	2084103	4397	58.1	92.86	3380	No	No	No	26	Medium-quality draft	d__Bacteria;p__SAR324;c__SAR324;o__SAR324;f__NAC60-12;g__UBA1014;s__UBA1014 sp001469005	Single	MetaCoAG	XB	XB17.1
XB_MAG41	91.58	0	2035857	5338	54.4	94.16	2164	No	No	No	30	High-quality draft	d__Bacteria;p__Planctomycetota;c__Planctomycetia;o__Pirellulales;f__UBA7805;g__UBA7805;s__	Co-assembled	SemiBin	XB	XB1.1, XB6.1, XB8.1, XB10.1, XB16.1, XB17.1, XB19.1, XB20.1, XB2.1, XB2.2, XB2.5, XB2.6, XB2.7, XB2.8, XB2.9, XB2.10, XB3.1, XB3.2, XB3.3, XB3.4, XB3.5, XB3.6, XB3.7, XB3.8, XB3.9, XB3.10, XB4.1, XB4.2, XB4.3, XB4.4, XB5.1, XB5.2, XB5.3, XB5.4, XB5.5, XB5.6, XB5.7, XB5.8, XB5.9, XB5.10
XB_MAG410	71.41	1.71	1560366	9712	65.6	94.13	1166	Yes	No	No	23	Medium-quality draft	d__Bacteria;p__Pseudomonadota;c__Alphaproteobacteria;o__Puniceispirillales;f__Puniceispirillaceae;g__UBA8309;s__	Single	MetaDecoder	XB	XB17.1
XB_MAG411	71.05	1.6	995342	6466	72.3	92.52	3508	No	No	No	21	Medium-quality draft	d__Archaea;p__Thermoplasmatota;c__Poseidoniia;o__Poseidoniales;f__Thalassarchaeaceae;g__MGIIb-O5;s__MGIIb-O5 sp002505775	Single	MetaDecoder	XB	XB17.1
XB_MAG412	77.92	3.56	1896160	7172	60	92.52	2910	No	No	No	32	Medium-quality draft	d__Bacteria;p__Planctomycetota;c__Planctomycetia;o__Pirellulales;f__Pirellulaceae;g__GCA-2862225;s__GCA-2862225 sp002862225	Single	MetaDecoder	XB	XB17.1
XB_MAG413	68.43	1.1	1607515	8816	44.7	95.49	1447	No	No	No	29	Medium-quality draft	d__Bacteria;p__Bacteroidota;c__Bacteroidia;o__Flavobacteriales;f__Parvicellaceae;g__GCA-002727735;s__GCA-002727735 sp902536695	Single	SemiBin	XB	XB17.1
XB_MAG414	70.1	1.65	2270082	3814	44.9	88.08	3206	No	No	No	26	Medium-quality draft	d__Bacteria;p__Pseudomonadota;c__Gammaproteobacteria;o__Pseudomonadales;f__Halieaceae;g__Luminiphilus;s__Luminiphilus sp913045375	Single	SemiBin	XB	XB17.1
XB_MAG415	77.07	2.99	1559252	4145	56.8	90.17	2326	Yes	No	No	41	Medium-quality draft	d__Bacteria;p__Pseudomonadota;c__Gammaproteobacteria;o__SAR86;f__TMED112;g__TMED112;s__TMED112 sp902535365	Single	SemiBin	XB	XB17.1
XB_MAG416	70.62	1.74	936256	10443	42.6	91.82	2398	No	No	No	23	Medium-quality draft	d__Archaea;p__Thermoplasmatota;c__Poseidoniia;o__MGIII;f__CG-Epi1;g__CG-Epi1;s__	Single	SemiBin	XB	XB17.1
XB_MAG417	69.12	1.25	1070808	7494	45.3	87.86	1237	No	No	No	24	Medium-quality draft	d__Bacteria;p__Verrucomicrobiota;c__Verrucomicrobiae;o__Opitutales;f__MB11C04;g__MB11C04;s__MB11C04 sp002692605	Single	SemiBin	XB	XB17.1
XB_MAG418	65.41	0.64	1165561	3806	38.9	95.36	1172	No	No	No	20	Medium-quality draft	d__Bacteria;p__Pseudomonadota;c__Gammaproteobacteria;o__Pseudomonadales;f__Pseudohongiellaceae;g__UBA9145;s__	Single	SemiBin	XB	XB17.1
XB_MAG419	71.17	1.71	2199472	3071	47.2	94.22	1387	Yes	No	No	18	Medium-quality draft	d__Bacteria;p__Actinomycetota;c__Acidimicrobiia;o__Acidimicrobiales;f__UBA11606;g__UBA11606;s__UBA11606 sp002694825	Single	SemiBin	XB	XB17.1
XB_MAG42	98.21	1.39	1493793	5639	57.5	91.64	3837	Yes	No	Yes	48	High-quality draft	d__Archaea;p__Thermoplasmatota;c__Poseidoniia;o__Poseidoniales;f__Thalassarchaeaceae;g__MGIIb-O5;s__MGIIb-O5 sp002501805	Co-assembled	SemiBin	XB	XB1.1, XB6.1, XB8.1, XB10.1, XB16.1, XB17.1, XB19.1, XB20.1, XB2.1, XB2.2, XB2.5, XB2.6, XB2.7, XB2.8, XB2.9, XB2.10, XB3.1, XB3.2, XB3.3, XB3.4, XB3.5, XB3.6, XB3.7, XB3.8, XB3.9, XB3.10, XB4.1, XB4.2, XB4.3, XB4.4, XB5.1, XB5.2, XB5.3, XB5.4, XB5.5, XB5.6, XB5.7, XB5.8, XB5.9, XB5.10
XB_MAG420	78.72	3.58	2279763	7326	63.7	91.63	2314	No	No	No	27	Medium-quality draft	d__Bacteria;p__Myxococcota;c__Polyangia;o__Polyangiales;f__Sandaracinaceae;g__MED-G138;s__	Single	SemiBin	XB	XB17.1
XB_MAG421	67.39	1.01	2299438	4713	38.5	90.35	1271	No	No	No	13	Medium-quality draft	d__Bacteria;p__Pseudomonadota;c__Gammaproteobacteria;o__Pseudomonadales;f__HTCC2089;g__UBA4421;s__UBA4421 sp902565895	Single	SemiBin	XB	XB17.1
XB_MAG422	69.31	1.65	1235532	13976	42.6	90.04	2230	No	No	No	17	Medium-quality draft	d__Bacteria;p__Pseudomonadota;c__Gammaproteobacteria;o__Enterobacterales_A;f__Alteromonadaceae;g__Alteromonas;s__Alteromonas macleodii	Single	SemiBin	XB	XB17.1
XB_MAG423	74.12	2.65	3053176	6399	51.7	93.44	1520	No	No	No	17	Medium-quality draft	d__Bacteria;p__Pseudomonadota;c__Alphaproteobacteria;o__UBA8366;f__UBA8366;g__UBA6544;s__	Single	MetaBinner	XB	XB17.1
XB_MAG424	65.7	0.8	3751397	10462	55.3	91.34	3690	Yes	No	Yes	30	Medium-quality draft	d__Bacteria;p__Pseudomonadota;c__Alphaproteobacteria;o__Thalassobaculales;f__Thalassobaculaceae;g__TMED26;s__TMED26 sp002694075	Single	MetaBinner	XB	XB19.1
XB_MAG425	68.12	1.38	1542598	4344	46.8	93.49	1030	No	No	No	12	Medium-quality draft	d__Bacteria;p__Pseudomonadota;c__Alphaproteobacteria;o__Parvibaculales;f__RS24;g__UBA7378;s__UBA7378 sp913020275	Single	MetaBinner	XB	XB19.1
XB_MAG426	81.18	4.12	1157616	6246	64.3	95.87	1997	No	No	No	8	Medium-quality draft	d__Archaea;p__Thermoplasmatota;c__Poseidoniia;o__Poseidoniales;f__Poseidoniaceae;g__Poseidonia;s__Poseidonia sp002725275	Single	MetaBinner	XB	XB19.1
XB_MAG427	62.31	0.03	1946208	4680	47.8	95.46	1483	Yes	Yes	Yes	45	Medium-quality draft	d__Archaea;p__Thermoplasmatota;c__Poseidoniia;o__Poseidoniales;f__Poseidoniaceae;g__MGIIa-L3;s__MGIIa-L3 sp002694585	Single	MetaBinner	XB	XB19.1
XB_MAG428	75.86	3.45	1635740	4451	44.6	96.01	810	No	No	No	21	Medium-quality draft	d__Archaea;p__Thermoplasmatota;c__Poseidoniia;o__Poseidoniales;f__Poseidoniaceae;g__MGIIa-L2;s__	Single	MetaBinner	XB	XB19.1
XB_MAG429	67.27	1.3	1486816	13388	57.6	93.91	2143	No	No	No	12	Medium-quality draft	d__Bacteria;p__Actinomycetota;c__Acidimicrobiia;o__Acidimicrobiales;f__Ilumatobacteraceae;g__Casp-actino5;s__Casp-actino5 sp002727235	Single	MetaBinner	XB	XB19.1
XB_MAG43	95.43	0.74	1409950	135826	41.9	93.15	1317	No	No	No	25	High-quality draft	d__Bacteria;p__Pseudomonadota;c__Alphaproteobacteria;o__MPNO01;f__UBA830;g__UBA830;s__	Co-assembled	SemiBin	XB	XB1.1, XB6.1, XB8.1, XB10.1, XB16.1, XB17.1, XB19.1, XB20.1, XB2.1, XB2.2, XB2.5, XB2.6, XB2.7, XB2.8, XB2.9, XB2.10, XB3.1, XB3.2, XB3.3, XB3.4, XB3.5, XB3.6, XB3.7, XB3.8, XB3.9, XB3.10, XB4.1, XB4.2, XB4.3, XB4.4, XB5.1, XB5.2, XB5.3, XB5.4, XB5.5, XB5.6, XB5.7, XB5.8, XB5.9, XB5.10
XB_MAG430	62.08	0.04	1875661	5195	42.5	89.98	2089	Yes	No	No	26	Medium-quality draft	d__Bacteria;p__SAR324;c__SAR324;o__SAR324;f__NAC60-12;g__UBA1014;s__UBA1014 sp001469005	Single	MetaBinner	XB	XB19.1
XB_MAG431	68.56	1.3	990954	8199	59.1	95.16	1112	No	No	No	27	Medium-quality draft	d__Bacteria;p__Pseudomonadota;c__Gammaproteobacteria;o__Pseudomonadales;f__Porticoccaceae;g__AAA300-D14;s__AAA300-D14 sp002715065	Single	MetaBinner	XB	XB19.1
XB_MAG432	72.78	2.46	638330	5226	61.1	93.46	3341	No	No	Yes	26	Medium-quality draft	d__Bacteria;p__Pseudomonadota;c__Alphaproteobacteria;o__Parvibaculales;f__RS24;g__Micropelagos;s__Micropelagos thuwalensis	Single	MetaBinner	XB	XB19.1
XB_MAG433	72.13	2.25	2396862	9375	51.5	95.81	853	No	No	No	19	Medium-quality draft	d__Archaea;p__Thermoplasmatota;c__Poseidoniia;o__Poseidoniales;f__Thalassarchaeaceae;g__MGIIb-N2;s__MGIIb-N2 sp002697105	Single	MetaBinner	XB	XB19.1
XB_MAG434	65.55	0.9	1994075	4792	65.2	94.21	1986	Yes	No	No	33	Medium-quality draft	d__Bacteria;p__Pseudomonadota;c__Gammaproteobacteria;o__Pseudomonadales;f__Pseudohongiellaceae;g__UBA9145;s__	Single	MetaBinner	XB	XB19.1
XB_MAG435	61.53	0	1507972	4178	50	87.7	2048	Yes	No	No	21	Medium-quality draft	d__Bacteria;p__Pseudomonadota;c__Gammaproteobacteria;o__Enterobacterales_A;f__Alteromonadaceae;g__Alteromonas;s__Alteromonas macleodii	Single	MetaBinner	XB	XB19.1
XB_MAG436	63.46	0.45	800372	9145	68	93.83	2312	Yes	No	Yes	46	Medium-quality draft	d__Bacteria;p__Pseudomonadota;c__Gammaproteobacteria;o__Pseudomonadales;f__Halieaceae;g__Luminiphilus;s__Luminiphilus sp913045375	Single	MetaCoAG	XB	XB19.1
XB_MAG437	68.26	1.66	1084515	5194	40.9	91.47	1228	Yes	No	Yes	34	Medium-quality draft	d__Bacteria;p__Verrucomicrobiota;c__Verrucomicrobiae;o__Opitutales;f__DSM-45221;g__GCA-2699365;s__	Single	MetaDecoder	XB	XB19.1
XB_MAG438	69.83	1.91	2033788	5563	55.1	94.23	2241	No	No	No	33	Medium-quality draft	d__Bacteria;p__Pseudomonadota;c__Alphaproteobacteria;o__Puniceispirillales;f__Puniceispirillaceae;g__UBA8309;s__	Single	MetaDecoder	XB	XB19.1
XB_MAG439	73.73	2.82	583734	6924	31.1	96.15	853	No	No	No	23	Medium-quality draft	d__Bacteria;p__Bacteroidota;c__Bacteroidia;o__Flavobacteriales;f__UA16;g__UBA11663;s__UBA11663 sp002863145	Single	SemiBin	XB	XB19.1
XB_MAG44	97.58	1.26	1538781	1790	46.1	90.93	2209	Yes	No	No	20	High-quality draft	d__Bacteria;p__Pseudomonadota;c__Gammaproteobacteria;o__Pseudomonadales;f__Pseudomonadaceae;g__Stutzerimonas;s__Stutzerimonas frequens	Co-assembled	SemiBin	XB	XB1.1, XB6.1, XB8.1, XB10.1, XB16.1, XB17.1, XB19.1, XB20.1, XB2.1, XB2.2, XB2.5, XB2.6, XB2.7, XB2.8, XB2.9, XB2.10, XB3.1, XB3.2, XB3.3, XB3.4, XB3.5, XB3.6, XB3.7, XB3.8, XB3.9, XB3.10, XB4.1, XB4.2, XB4.3, XB4.4, XB5.1, XB5.2, XB5.3, XB5.4, XB5.5, XB5.6, XB5.7, XB5.8, XB5.9, XB5.10
XB_MAG440	70.94	2.31	2240267	5628	35	96.79	1158	No	No	No	13	Medium-quality draft	d__Bacteria;p__Pseudomonadota;c__Alphaproteobacteria;o__MPNO01;f__UBA830;g__UBA830;s__UBA830 sp913046035	Single	SemiBin	XB	XB19.1
XB_MAG441	61.39	0	1742420	3590	60.1	92.6	4537	No	No	No	27	Medium-quality draft	d__Bacteria;p__Pseudomonadota;c__Gammaproteobacteria;o__SAR86;f__TMED112;g__TMED112;s__TMED112 sp902610995	Single	SemiBin	XB	XB19.1
XB_MAG442	61.38	0	1719725	7009	38.1	89.27	1402	No	No	No	22	Medium-quality draft	d__Archaea;p__Thermoplasmatota;c__Poseidoniia;o__Poseidoniales;f__Thalassarchaeaceae;g__MGIIb-O3;s__MGIIb-O3 sp001629255	Single	SemiBin	XB	XB19.1
XB_MAG443	62.53	0.27	779447	6421	37.1	94.89	1251	No	No	No	21	Medium-quality draft	d__Bacteria;p__Bacteroidota;c__Bacteroidia;o__Flavobacteriales;f__Flavobacteriaceae;g__MED-G14;s__MED-G14 sp902554655	Single	SemiBin	XB	XB19.1
XB_MAG444	68.1	1.55	2330612	2782	47.9	95.03	1241	No	No	No	29	Medium-quality draft	d__Bacteria;p__Pseudomonadota;c__Gammaproteobacteria;o__SAR86;f__AG-339-G14;g__AG-339-G14;s__AG-339-G14 sp902562135	Single	SemiBin	XB	XB19.1
XB_MAG445	66.8	1.24	913997	138927	67.1	94.33	1272	No	No	Yes	20	Medium-quality draft	d__Bacteria;p__Bacteroidota;c__Bacteroidia;o__Flavobacteriales;f__Flavobacteriaceae;g__MS024-2A;s__MS024-2A sp902613595	Single	SemiBin	XB	XB19.1
XB_MAG446	81.2	4.7	841738	6844	31.6	97.41	741	No	No	No	22	Medium-quality draft	d__Archaea;p__Thermoplasmatota;c__Poseidoniia;o__Poseidoniales;f__Thalassarchaeaceae;g__MGIIb-O5;s__MGIIb-O5 sp002505775	Single	SemiBin	XB	XB19.1
XB_MAG447	76.88	3.33	1799384	30153	33.9	95.3	2035	Yes	No	No	29	Medium-quality draft	d__Bacteria;p__Pseudomonadota;c__Gammaproteobacteria;o__Pseudomonadales;f__HTCC2089;g__UBA4421;s__UBA4421 sp902565895	Single	SemiBin	XB	XB19.1
XB_MAG448	77	3.27	1292416	9255	65.2	94.35	1732	No	No	No	25	Medium-quality draft	d__Bacteria;p__Pseudomonadota;c__Alphaproteobacteria;o__Sphingomonadales;f__Sphingomonadaceae;g__Qipengyuania;s__Qipengyuania flava	Single	SemiBin	XB	XB19.1
XB_MAG449	68.45	1.66	1184273	3925	57.5	95.42	1101	Yes	Yes	No	17	Medium-quality draft	d__Bacteria;p__Planctomycetota;c__Planctomycetia;o__Pirellulales;f__Pirellulaceae;g__GCA-2862225;s__GCA-2862225 sp002862225	Single	SemiBin	XB	XB19.1
XB_MAG45	100	1.74	3595812	4743	55.3	94.31	2707	Yes	No	No	40	High-quality draft	d__Bacteria;p__SAR324;c__SAR324;o__SAR324;f__NAC60-12;g__UBA8110;s__UBA8110 sp002707655	Co-assembled	SemiBin	XB	XB1.1, XB6.1, XB8.1, XB10.1, XB16.1, XB17.1, XB19.1, XB20.1, XB2.1, XB2.2, XB2.5, XB2.6, XB2.7, XB2.8, XB2.9, XB2.10, XB3.1, XB3.2, XB3.3, XB3.4, XB3.5, XB3.6, XB3.7, XB3.8, XB3.9, XB3.10, XB4.1, XB4.2, XB4.3, XB4.4, XB5.1, XB5.2, XB5.3, XB5.4, XB5.5, XB5.6, XB5.7, XB5.8, XB5.9, XB5.10
XB_MAG450	73.82	2.74	1676182	9510	54.9	88.64	2673	No	Yes	No	32	Medium-quality draft	d__Bacteria;p__Pseudomonadota;c__Gammaproteobacteria;o__Pseudomonadales;f__Oleiphilaceae;g__Marinobacter;s__Marinobacter nauticus	Single	MetaBinner	XB	XB2.1
XB_MAG451	75.41	3.61	2038370	2134	57.2	90.31	2711	Yes	No	No	30	Medium-quality draft	d__Archaea;p__Thermoplasmatota;c__Poseidoniia;o__Poseidoniales;f__Poseidoniaceae;g__MGIIa-L3;s__MGIIa-L3 sp002694585	Single	MetaBinner	XB	XB2.1
XB_MAG452	77.91	3.99	1532428	2051	60.9	92.76	2356	No	No	No	13	Medium-quality draft	d__Archaea;p__Thermoplasmatota;c__Poseidoniia;o__Poseidoniales;f__Thalassarchaeaceae;g__MGIIb-N2;s__MGIIb-N2 sp002697105	Single	MetaBinner	XB	XB2.1
XB_MAG453	74.43	2.99	670387	6480	60.2	93.41	4422	No	No	No	10	Medium-quality draft	d__Bacteria;p__Pseudomonadota;c__Gammaproteobacteria;o__Enterobacterales_A;f__Alteromonadaceae;g__Alteromonas;s__Alteromonas aggregata	Single	MetaBinner	XB	XB2.1
XB_MAG454	66.19	1.32	1799380	16425	55	94.71	655	No	No	No	10	Medium-quality draft	d__Bacteria;p__Verrucomicrobiota;c__Verrucomicrobiae;o__Opitutales;f__MB11C04;g__MB11C04;s__MB11C04 sp002692605	Single	MetaBinner	XB	XB2.1
XB_MAG455	66.24	1.1	2161018	4225	43.8	91.24	1879	Yes	No	No	31	Medium-quality draft	d__Bacteria;p__Bacteroidota;c__Bacteroidia;o__Flavobacteriales;f__Flavobacteriaceae;g__UBA724;s__UBA724 sp902566635	Single	MetaBinner	XB	XB2.1
XB_MAG456	66.97	1.6	1232893	10510	54.7	93.02	1611	Yes	No	No	20	Medium-quality draft	d__Bacteria;p__Pseudomonadota;c__Gammaproteobacteria;o__Enterobacterales_A;f__Alteromonadaceae;g__Alteromonas;s__Alteromonas macleodii	Single	MetaBinner	XB	XB2.1
XB_MAG457	68.45	1.94	1218424	14919	58.8	94.82	2269	No	No	No	30	Medium-quality draft	d__Bacteria;p__Pseudomonadota;c__Alphaproteobacteria;o__Puniceispirillales;f__Puniceispirillaceae;g__UBA8309;s__UBA8309 sp001627655	Single	MetaCoAG	XB	XB2.1
XB_MAG458	67.41	1.72	1524556	2309	49.6	94.91	1003	No	No	No	23	Medium-quality draft	d__Bacteria;p__SAR324;c__SAR324;o__SAR324;f__NAC60-12;g__UBA1014;s__UBA1014 sp001469005	Single	MetaCoAG	XB	XB2.1
XB_MAG459	60.53	0	808333	4030	43	90.88	1909	No	No	No	10	Medium-quality draft	d__Bacteria;p__Actinomycetota;c__Acidimicrobiia;o__Acidimicrobiales;f__Ilumatobacteraceae;g__Casp-actino5;s__Casp-actino5 sp002727235	Single	MetaDecoder	XB	XB2.1
XB_MAG46	97.34	1.22	2284463	7998	59.8	95.11	1218	Yes	No	No	35	High-quality draft	d__Bacteria;p__Planctomycetota;c__Planctomycetia;o__Pirellulales;f__Pirellulaceae;g__GCA-2862225;s__GCA-2862225 sp002862225	Co-assembled	SemiBin	XB	XB1.1, XB6.1, XB8.1, XB10.1, XB16.1, XB17.1, XB19.1, XB20.1, XB2.1, XB2.2, XB2.5, XB2.6, XB2.7, XB2.8, XB2.9, XB2.10, XB3.1, XB3.2, XB3.3, XB3.4, XB3.5, XB3.6, XB3.7, XB3.8, XB3.9, XB3.10, XB4.1, XB4.2, XB4.3, XB4.4, XB5.1, XB5.2, XB5.3, XB5.4, XB5.5, XB5.6, XB5.7, XB5.8, XB5.9, XB5.10
XB_MAG460	76.04	3.51	682433	6710	66.3	93.76	1710	No	No	No	32	Medium-quality draft	d__Bacteria;p__Planctomycetota;c__Planctomycetia;o__Pirellulales;f__Pirellulaceae;g__Rubripirellula;s__Rubripirellula sp012270385	Single	MetaDecoder	XB	XB2.1
XB_MAG461	71.91	2.29	1880432	4405	46	90.94	2241	Yes	No	Yes	35	Medium-quality draft	d__Bacteria;p__Planctomycetota;c__Planctomycetia;o__Pirellulales;f__Pirellulaceae;g__GCA-2862225;s__GCA-2862225 sp002862225	Single	MetaDecoder	XB	XB2.1
XB_MAG462	67.24	1.72	1178233	4201	51.5	91.65	3263	Yes	No	No	39	Medium-quality draft	d__Archaea;p__Thermoplasmatota;c__Poseidoniia;o__Poseidoniales;f__Thalassarchaeaceae;g__MGIIb-N1;s__MGIIb-N1 sp002505695	Single	MetaDecoder	XB	XB2.1
XB_MAG463	60.28	0	1553651	15551	60	92.23	1851	No	No	No	21	Medium-quality draft	d__Bacteria;p__Pseudomonadota;c__Alphaproteobacteria;o__Puniceispirillales;f__Puniceispirillaceae;g__UBA8309;s__	Single	MetaDecoder	XB	XB2.1
XB_MAG464	65.11	1.18	2271260	4066	44.7	87.29	3916	Yes	No	Yes	61	Medium-quality draft	d__Archaea;p__Thermoplasmatota;c__Poseidoniia;o__MGIII;f__CG-Epi1;g__CG-Epi1;s__	Single	MetaDecoder	XB	XB2.1
XB_MAG465	69.51	1.98	2079713	3206	63	88.67	3518	Yes	No	No	51	Medium-quality draft	d__Archaea;p__Thermoplasmatota;c__Poseidoniia;o__Poseidoniales;f__Thalassarchaeaceae;g__MGIIb-O5;s__MGIIb-O5 sp002505775	Single	MetaDecoder	XB	XB2.1
XB_MAG466	71.1	2.26	1650000	6745	48	94.73	1204	No	Yes	No	31	Medium-quality draft	d__Bacteria;p__Bacteroidota;c__Bacteroidia;o__Chitinophagales;f__UBA8649;g__UBA8649;s__	Single	SemiBin	XB	XB2.1
XB_MAG467	84.13	5.72	1834325	5281	40.9	92.48	1220	No	Yes	Yes	47	Medium-quality draft	d__Bacteria;p__Pseudomonadota;c__Alphaproteobacteria;o__Thalassobaculales;f__Thalassobaculaceae;g__GCA-002701455;s__GCA-002701455 sp002690995	Single	SemiBin	XB	XB2.1
XB_MAG468	68.47	1.75	533715	6156	54.6	92.34	1676	Yes	No	Yes	35	Medium-quality draft	d__Bacteria;p__Actinomycetota;c__Acidimicrobiia;o__Acidimicrobiales;f__UBA11606;g__UBA11606;s__UBA11606 sp002694825	Single	SemiBin	XB	XB2.1
XB_MAG469	68.93	2.13	2187936	5025	47.4	94.16	2392	Yes	No	No	35	Medium-quality draft	d__Bacteria;p__Pseudomonadota;c__Gammaproteobacteria;o__Pseudomonadales;f__HTCC2089;g__UBA4421;s__UBA4421 sp902565895	Single	SemiBin	XB	XB2.1
XB_MAG47	96.2	0.99	1998170	10751	36.7	95.11	942	No	No	No	20	High-quality draft	d__Bacteria;p__Actinomycetota;c__Acidimicrobiia;o__Acidimicrobiales;f__TK06;g__UBA6944;s__UBA6944 sp002296525	Co-assembled	SemiBin	XB	XB1.1, XB6.1, XB8.1, XB10.1, XB16.1, XB17.1, XB19.1, XB20.1, XB2.1, XB2.2, XB2.5, XB2.6, XB2.7, XB2.8, XB2.9, XB2.10, XB3.1, XB3.2, XB3.3, XB3.4, XB3.5, XB3.6, XB3.7, XB3.8, XB3.9, XB3.10, XB4.1, XB4.2, XB4.3, XB4.4, XB5.1, XB5.2, XB5.3, XB5.4, XB5.5, XB5.6, XB5.7, XB5.8, XB5.9, XB5.10
XB_MAG470	68.73	2.2	1878776	4730	59.7	92.22	2095	No	No	No	24	Medium-quality draft	d__Archaea;p__Thermoplasmatota;c__Poseidoniia;o__Poseidoniales;f__Thalassarchaeaceae;g__MGIIb-O3;s__MGIIb-O3 sp001629255	Single	SemiBin	XB	XB2.1
XB_MAG471	78.6	4.39	597932	6938	43.6	94.92	979	No	No	No	11	Medium-quality draft	d__Archaea;p__Thermoplasmatota;c__Poseidoniia;o__Poseidoniales;f__Poseidoniaceae;g__Poseidonia;s__Poseidonia sp002725275	Single	SemiBin	XB	XB2.1
XB_MAG472	71.62	2.75	1514628	72395	43.4	94.21	1822	No	No	No	10	Medium-quality draft	d__Bacteria;p__Cyanobacteriota;c__Cyanobacteriia;o__PCC-6307;f__Cyanobiaceae;g__Parasynechococcus;s__	Single	Vamb	XB	XB2.1
XB_MAG473	72.68	2.84	2459131	3577	44.7	96.43	914	No	No	No	29	Medium-quality draft	d__Bacteria;p__Planctomycetota;c__Phycisphaerae;o__Phycisphaerales;f__SM1A02;g__UBA8653;s__	Single	MetaBinner	XB	XB2.2
XB_MAG474	66.77	1.59	679427	7184	57.4	90.06	2821	Yes	No	No	24	Medium-quality draft	d__Bacteria;p__Pseudomonadota;c__Alphaproteobacteria;o__Sphingomonadales;f__Sphingomonadaceae;g__Qipengyuania;s__Qipengyuania sp009993605	Single	MetaBinner	XB	XB2.2
XB_MAG475	59.84	0	1757354	19985	54.8	87.2	2636	No	Yes	Yes	48	Medium-quality draft	d__Bacteria;p__Actinomycetota;c__Actinomycetia;o__Nanopelagicales;f__S36-B12;g__S36-B12;s__S36-B12 sp002694095	Single	MetaBinner	XB	XB2.2
XB_MAG476	64.58	1.02	820553	6123	61.9	92.96	2254	No	No	No	20	Medium-quality draft	d__Bacteria;p__Planctomycetota;c__Phycisphaerae;o__Phycisphaerales;f__SM1A02;g__UBA8087;s__UBA8087 sp002862305	Single	MetaBinner	XB	XB2.2
XB_MAG477	62.94	0.81	1791003	2117	41.8	87.08	2277	Yes	No	No	45	Medium-quality draft	d__Bacteria;p__Actinomycetota;c__Acidimicrobiia;o__Acidimicrobiales;f__Ilumatobacteraceae;g__Casp-actino5;s__Casp-actino5 sp002727235	Single	MetaBinner	XB	XB2.2
XB_MAG478	59.84	0	1072952	9809	65.1	94.15	2048	No	No	No	21	Medium-quality draft	d__Bacteria;p__Actinomycetota;c__Acidimicrobiia;o__Acidimicrobiales;f__UBA8592;g__UBA8592;s__UBA8592 sp002380145	Single	MetaBinner	XB	XB2.2
XB_MAG479	67.93	1.73	2896059	24798	58	95.08	1111	Yes	No	No	19	Medium-quality draft	d__Bacteria;p__Pseudomonadota;c__Alphaproteobacteria;o__Puniceispirillales;f__Puniceispirillaceae;g__UBA8309;s__UBA8309 sp001627655	Single	MetaCoAG	XB	XB2.2
XB_MAG48	96.1	1.14	1144960	1889	44.7	88.2	2761	No	No	No	21	High-quality draft	d__Bacteria;p__Pseudomonadota;c__Gammaproteobacteria;o__Pseudomonadales;f__HTCC2089;g__UBA9926;s__UBA9926 sp002697205	Co-assembled	SemiBin	XB	XB1.1, XB6.1, XB8.1, XB10.1, XB16.1, XB17.1, XB19.1, XB20.1, XB2.1, XB2.2, XB2.5, XB2.6, XB2.7, XB2.8, XB2.9, XB2.10, XB3.1, XB3.2, XB3.3, XB3.4, XB3.5, XB3.6, XB3.7, XB3.8, XB3.9, XB3.10, XB4.1, XB4.2, XB4.3, XB4.4, XB5.1, XB5.2, XB5.3, XB5.4, XB5.5, XB5.6, XB5.7, XB5.8, XB5.9, XB5.10
XB_MAG480	72.97	3.29	2794406	2763	66.8	93.78	1361	No	No	No	27	Medium-quality draft	d__Bacteria;p__Pseudomonadota;c__Alphaproteobacteria;o__UBA8366;f__UBA8366;g__UBA6544;s__	Single	MetaCoAG	XB	XB2.2
XB_MAG481	67.93	1.8	2594633	31643	65.2	90.9	3144	Yes	No	No	34	Medium-quality draft	d__Bacteria;p__SAR324;c__SAR324;o__SAR324;f__NAC60-12;g__UBA1014;s__UBA1014 sp001469005	Single	MetaCoAG	XB	XB2.2
XB_MAG482	59.62	0	1252202	9926	41.7	91.32	872	Yes	No	No	9	Medium-quality draft	d__Archaea;p__Thermoplasmatota;c__Poseidoniia;o__Poseidoniales;f__Thalassarchaeaceae;g__MGIIb-O3;s__MGIIb-O3 sp001629255	Single	MetaDecoder	XB	XB2.2
XB_MAG483	75.08	3.63	1495902	6518	52	91.62	2204	No	No	No	22	Medium-quality draft	d__Bacteria;p__Pseudomonadota;c__Alphaproteobacteria;o__Puniceispirillales;f__Puniceispirillaceae;g__UBA8309;s__	Single	MetaDecoder	XB	XB2.2
XB_MAG484	75.6	3.42	2503905	5513	42.7	95.5	1399	No	No	No	7	Medium-quality draft	d__Bacteria;p__Planctomycetota;c__Planctomycetia;o__Pirellulales;f__Pirellulaceae;g__GCA-2862225;s__GCA-2862225 sp002862225	Single	MetaDecoder	XB	XB2.2
XB_MAG485	74.4	2.94	934077	111939	52.7	95.26	1271	No	No	No	27	Medium-quality draft	d__Bacteria;p__Pseudomonadota;c__Gammaproteobacteria;o__Enterobacterales_A;f__Alteromonadaceae;g__Alteromonas;s__Alteromonas macleodii	Single	SemiBin	XB	XB2.2
XB_MAG486	66.78	1.5	799071	5034	46.1	89.89	1645	No	No	No	23	Medium-quality draft	d__Bacteria;p__Verrucomicrobiota;c__Verrucomicrobiae;o__Opitutales;f__MB11C04;g__MB11C04;s__MB11C04 sp002692605	Single	SemiBin	XB	XB2.2
XB_MAG487	75.74	3.73	1261716	2313	38.6	87.53	1379	Yes	No	No	37	Medium-quality draft	d__Bacteria;p__Pseudomonadota;c__Gammaproteobacteria;o__Pseudomonadales;f__HTCC2089;g__UBA4421;s__UBA4421 sp902565895	Single	SemiBin	XB	XB2.2
XB_MAG488	59.47	0	973995	3183	36.5	95.45	871	No	No	No	16	Medium-quality draft	d__Bacteria;p__Pseudomonadota;c__Alphaproteobacteria;o__MED-G09;f__MED-G09;g__MED-G09;s__MED-G09 sp902537725	Single	SemiBin	XB	XB2.2
XB_MAG489	77.39	4.07	570000	6670	32.8	95.85	1491	Yes	No	No	27	Medium-quality draft	d__Archaea;p__Thermoplasmatota;c__Poseidoniia;o__MGIII;f__CG-Epi1;g__CG-Epi1;s__	Single	SemiBin	XB	XB2.2
XB_MAG49	97.46	1.43	1192616	14573	52.2	92.26	2465	No	No	No	23	High-quality draft	d__Bacteria;p__Verrucomicrobiota;c__Verrucomicrobiae;o__Verrucomicrobiales;f__DEV007;g__EC70;s__EC70 sp902591645	Co-assembled	SemiBin	XB	XB1.1, XB6.1, XB8.1, XB10.1, XB16.1, XB17.1, XB19.1, XB20.1, XB2.1, XB2.2, XB2.5, XB2.6, XB2.7, XB2.8, XB2.9, XB2.10, XB3.1, XB3.2, XB3.3, XB3.4, XB3.5, XB3.6, XB3.7, XB3.8, XB3.9, XB3.10, XB4.1, XB4.2, XB4.3, XB4.4, XB5.1, XB5.2, XB5.3, XB5.4, XB5.5, XB5.6, XB5.7, XB5.8, XB5.9, XB5.10
XB_MAG490	62.96	0.79	2332301	15548	65.3	93.99	1630	No	No	No	25	Medium-quality draft	d__Bacteria;p__Pseudomonadota;c__Alphaproteobacteria;o__Thalassobaculales;f__Thalassobaculaceae;g__GCA-002701455;s__GCA-002701455 sp002690995	Single	SemiBin	XB	XB2.2
XB_MAG491	66.38	1.72	2934930	4013	53.1	93.53	1903	No	No	No	17	Medium-quality draft	d__Archaea;p__Thermoplasmatota;c__Poseidoniia;o__Poseidoniales;f__Poseidoniaceae;g__Poseidonia;s__Poseidonia sp002725275	Single	SemiBin	XB	XB2.2
XB_MAG492	59.3	0	964786	3690	58.1	92.4	2700	No	No	No	29	Medium-quality draft	d__Bacteria;p__Actinomycetota;c__Acidimicrobiia;o__Acidimicrobiales;f__UBA11606;g__UBA11606;s__UBA11606 sp002694825	Single	SemiBin	XB	XB2.2
XB_MAG493	63.63	1.07	2564712	3499	42	88.35	3218	No	No	No	31	Medium-quality draft	d__Archaea;p__Thermoplasmatota;c__Poseidoniia;o__Poseidoniales;f__Thalassarchaeaceae;g__MGIIb-N2;s__MGIIb-N2 sp002697105	Single	SemiBin	XB	XB2.2
XB_MAG494	61.07	0.8	1689745	5225	55.2	94.38	2345	Yes	No	No	30	Medium-quality draft	d__Bacteria;p__Pseudomonadota;c__Gammaproteobacteria;o__Pseudomonadales;f__Porticoccaceae;g__AAA300-D14;s__AAA300-D14 sp002715065	Single	SemiBin	XB	XB2.2
XB_MAG495	63.24	0.85	1989940	12153	40.9	91.38	2487	No	No	No	18	Medium-quality draft	d__Bacteria;p__Pseudomonadota;c__Gammaproteobacteria;o__Pseudomonadales;f__Oleiphilaceae;g__Marinobacter;s__	Single	MetaBinner	XB	XB2.5
XB_MAG496	60.64	0.36	1307338	72004	40.3	92.11	2707	No	No	No	12	Medium-quality draft	d__Bacteria;p__Pseudomonadota;c__Alphaproteobacteria;o__MED-G09;f__MED-G09;g__;s__	Single	MetaBinner	XB	XB2.5
XB_MAG497	70.63	2.8	606019	37704	66	92.25	2711	Yes	No	No	44	Medium-quality draft	d__Bacteria;p__Cyanobacteriota;c__Cyanobacteriia;o__PCC-6307;f__Cyanobiaceae;g__Prochlorococcus_C;s__Prochlorococcus_C marinus_B	Single	MetaBinner	XB	XB2.5
XB_MAG498	63.98	1.08	1344897	13708	33.3	95.94	1241	No	No	No	6	Medium-quality draft	d__Archaea;p__Thermoproteota;c__Nitrososphaeria;o__Nitrososphaerales;f__Nitrosopumilaceae;g__Nitrosopelagicus;s__Nitrosopelagicus sp902552015	Single	MetaBinner	XB	XB2.5
XB_MAG499	59.02	0	847222	5704	49.4	89.36	3363	Yes	No	No	15	Medium-quality draft	d__Bacteria;p__Gemmatimonadota;c__Gemmatimonadetes;o__Longimicrobiales;f__UBA6960;g__UBA1138;s__UBA1138 sp002724575	Single	MetaBinner	XB	XB2.5
XB_MAG5	99.37	0.25	3861443	11129	64.7	93.95	2438	No	No	No	24	High-quality draft	d__Bacteria;p__Myxococcota;c__XYA12-FULL-58-9;o__XYA12-FULL-58-9;f__JABJBS01;g__;s__	Co-assembled	SemiBin	XB	XB1.1, XB6.1, XB8.1, XB10.1, XB16.1, XB17.1, XB19.1, XB20.1, XB2.1, XB2.2, XB2.5, XB2.6, XB2.7, XB2.8, XB2.9, XB2.10, XB3.1, XB3.2, XB3.3, XB3.4, XB3.5, XB3.6, XB3.7, XB3.8, XB3.9, XB3.10, XB4.1, XB4.2, XB4.3, XB4.4, XB5.1, XB5.2, XB5.3, XB5.4, XB5.5, XB5.6, XB5.7, XB5.8, XB5.9, XB5.10
XB_MAG50	90.1	0	980114	4185	58.3	93.19	1869	Yes	No	No	14	High-quality draft	d__Bacteria;p__Planctomycetota;c__UBA8108;o__UBA1146;f__UBA1146;g__UBA1146;s__	Co-assembled	SemiBin	XB	XB1.1, XB6.1, XB8.1, XB10.1, XB16.1, XB17.1, XB19.1, XB20.1, XB2.1, XB2.2, XB2.5, XB2.6, XB2.7, XB2.8, XB2.9, XB2.10, XB3.1, XB3.2, XB3.3, XB3.4, XB3.5, XB3.6, XB3.7, XB3.8, XB3.9, XB3.10, XB4.1, XB4.2, XB4.3, XB4.4, XB5.1, XB5.2, XB5.3, XB5.4, XB5.5, XB5.6, XB5.7, XB5.8, XB5.9, XB5.10
XB_MAG500	64.69	1.1	2741042	20515	58.6	95.63	637	No	No	No	17	Medium-quality draft	d__Bacteria;p__Actinomycetota;c__Acidimicrobiia;o__Acidimicrobiales;f__MedAcidi-G1;g__UBA9410;s__	Single	MetaBinner	XB	XB2.5
XB_MAG501	77.25	4.1	3363010	3136	41.9	89.22	2562	No	No	No	24	Medium-quality draft	d__Bacteria;p__Pseudomonadota;c__Alphaproteobacteria;o__MED-G09;f__MED-G09;g__;s__	Single	MetaBinner	XB	XB2.5
XB_MAG502	61.69	0.68	567569	4355	57.3	87.79	2816	Yes	No	No	29	Medium-quality draft	d__Bacteria;p__Actinomycetota;c__Acidimicrobiia;o__Acidimicrobiales;f__TK06;g__UBA6944;s__UBA6944 sp002721305	Single	MetaBinner	XB	XB2.5
XB_MAG503	67.24	1.72	1199796	2079	55.3	92.47	2995	Yes	No	No	41	Medium-quality draft	d__Bacteria;p__SAR324;c__SAR324;o__SAR324;f__NAC60-12;g__Arctic96AD-7;s__Arctic96AD-7 sp002685535	Single	MetaDecoder	XB	XB2.5
XB_MAG504	63.19	1.08	974692	57937	53.2	93.29	1739	Yes	No	No	15	Medium-quality draft	d__Bacteria;p__Pseudomonadota;c__Alphaproteobacteria;o__MED-G09;f__MED-G09;g__;s__	Single	MetaDecoder	XB	XB2.5
XB_MAG505	79.51	4.84	821449	5402	51.9	91.69	3011	No	No	No	33	Medium-quality draft	d__Archaea;p__Thermoplasmatota;c__Poseidoniia;o__Poseidoniales;f__Thalassarchaeaceae;g__MGIIb-O3;s__MGIIb-O3 sp002725315	Single	MetaDecoder	XB	XB2.5
XB_MAG506	74.14	3.45	1339544	6238	54.4	93.57	2558	Yes	No	No	27	Medium-quality draft	d__Bacteria;p__Pseudomonadota;c__Gammaproteobacteria;o__Enterobacterales_A;f__Alteromonadaceae;g__Alteromonas;s__Alteromonas macleodii	Single	MetaDecoder	XB	XB2.5
XB_MAG507	65.35	1.28	2047062	1848	68.9	93.48	1761	No	No	No	32	Medium-quality draft	d__Bacteria;p__Marinisomatota;c__Marinisomatia;o__Marinisomatales;f__TCS55;g__TMED108;s__TMED108 sp002717765	Single	MetaDecoder	XB	XB2.5
XB_MAG508	79.62	4.7	1304770	5055	57.2	87.45	2254	Yes	No	No	26	Medium-quality draft	d__Archaea;p__Thermoplasmatota;c__Poseidoniia;o__Poseidoniales;f__Thalassarchaeaceae;g__MGIIb-O1;s__MGIIb-O1 sp022449345	Single	SemiBin	XB	XB2.5
XB_MAG509	77.96	3.85	1234362	4537	69.1	94.61	2012	No	No	Yes	39	Medium-quality draft	d__Bacteria;p__Marinisomatota;c__Marinisomatia;o__Marinisomatales;f__UBA1611;g__UBA2134;s__UBA2134 sp002471805	Single	SemiBin	XB	XB2.5
XB_MAG51	98.7	1.67	1144966	21567	65.1	90.61	3225	Yes	No	No	40	High-quality draft	d__Bacteria;p__Pseudomonadota;c__Alphaproteobacteria;o__UBA828;f__UBA828;g__PTKB01;s__PTKB01 sp002937555	Co-assembled	SemiBin	XB	XB1.1, XB6.1, XB8.1, XB10.1, XB16.1, XB17.1, XB19.1, XB20.1, XB2.1, XB2.2, XB2.5, XB2.6, XB2.7, XB2.8, XB2.9, XB2.10, XB3.1, XB3.2, XB3.3, XB3.4, XB3.5, XB3.6, XB3.7, XB3.8, XB3.9, XB3.10, XB4.1, XB4.2, XB4.3, XB4.4, XB5.1, XB5.2, XB5.3, XB5.4, XB5.5, XB5.6, XB5.7, XB5.8, XB5.9, XB5.10
XB_MAG510	63.21	0.94	1841898	3803	51.4	92.58	2491	Yes	No	No	42	Medium-quality draft	d__Bacteria;p__Pseudomonadota;c__Alphaproteobacteria;o__Rhizobiales;f__Stappiaceae;g__Roseibium;s__Roseibium aggregatum_A	Single	SemiBin	XB	XB2.5
XB_MAG511	58.62	0	645387	5181	55.3	94.23	2440	No	No	No	38	Medium-quality draft	d__Bacteria;p__Pseudomonadota;c__Alphaproteobacteria;o__Rhizobiales;f__Rhizobiaceae;g__Allorhizobium;s__	Single	SemiBin	XB	XB2.5
XB_MAG512	63.37	0.99	2561381	5685	54.8	93.82	2105	No	No	No	29	Medium-quality draft	d__Bacteria;p__Chloroflexota;c__Dehalococcoidia;o__UBA1151;f__TMED-70;g__GCA-002700125;s__GCA-002700125 sp009392285	Single	SemiBin	XB	XB2.5
XB_MAG513	63.26	1.16	1252889	3853	57.2	87.2	1899	Yes	No	No	10	Medium-quality draft	d__Bacteria;p__Desulfobacterota_D;c__UBA1144;o__UBA1144;f__UBA1144;g__;s__	Single	SemiBin	XB	XB2.5
XB_MAG514	87.93	6.9	764361	10500	45.8	90.55	2068	No	No	No	28	Medium-quality draft	d__Bacteria;p__Marinisomatota;c__Marinisomatia;o__Marinisomatales;f__TCS55;g__GCA-002713455;s__	Single	SemiBin	XB	XB2.5
XB_MAG515	63.43	1.08	2289063	4258	41.9	90.36	1413	Yes	No	No	10	Medium-quality draft	d__Bacteria;p__Actinomycetota;c__Acidimicrobiia;o__Acidimicrobiales;f__MedAcidi-G1;g__UBA9410;s__UBA9410 sp002717365	Single	SemiBin	XB	XB2.5
XB_MAG516	64.8	1.34	1159610	5156	62	92.1	2167	No	No	No	22	Medium-quality draft	d__Bacteria;p__Pseudomonadota;c__Alphaproteobacteria;o__MED-G09;f__MED-G09;g__;s__	Single	Vamb	XB	XB2.5
XB_MAG517	64.99	1.42	1763465	4648	50	92.85	2192	No	No	No	40	Medium-quality draft	d__Bacteria;p__Cyanobacteriota;c__Cyanobacteriia;o__PCC-6307;f__Cyanobiaceae;g__Prochlorococcus_C;s__Prochlorococcus_C marinus_B	Single	MetaBinner	XB	XB2.6
XB_MAG518	58.47	0	1398052	3042	64.9	90.32	3383	Yes	No	No	43	Medium-quality draft	d__Archaea;p__Thermoproteota;c__Nitrososphaeria;o__Nitrososphaerales;f__Nitrosopumilaceae;g__Nitrosopelagicus;s__Nitrosopelagicus brevis	Single	MetaBinner	XB	XB2.6
XB_MAG519	65.13	1.72	3258533	4391	34	95.4	968	No	No	No	17	Medium-quality draft	d__Bacteria;p__Actinomycetota;c__Acidimicrobiia;o__Acidimicrobiales;f__MedAcidi-G1;g__UBA9410;s__	Single	MetaBinner	XB	XB2.6
XB_MAG52	93.23	0.42	1879518	5176	44.9	88.19	3135	No	No	No	37	High-quality draft	d__Bacteria;p__Pseudomonadota;c__Gammaproteobacteria;o__Woeseiales;f__Woeseiaceae;g__SP4260;s__	Co-assembled	SemiBin	XB	XB1.1, XB6.1, XB8.1, XB10.1, XB16.1, XB17.1, XB19.1, XB20.1, XB2.1, XB2.2, XB2.5, XB2.6, XB2.7, XB2.8, XB2.9, XB2.10, XB3.1, XB3.2, XB3.3, XB3.4, XB3.5, XB3.6, XB3.7, XB3.8, XB3.9, XB3.10, XB4.1, XB4.2, XB4.3, XB4.4, XB5.1, XB5.2, XB5.3, XB5.4, XB5.5, XB5.6, XB5.7, XB5.8, XB5.9, XB5.10
XB_MAG520	68.24	2.23	1167929	4404	53.3	93.27	2267	Yes	No	Yes	23	Medium-quality draft	d__Archaea;p__Thermoproteota;c__Nitrososphaeria;o__Nitrososphaerales;f__Nitrosopumilaceae;g__Nitrosopelagicus;s__Nitrosopelagicus sp902552015	Single	MetaBinner	XB	XB2.6
XB_MAG521	57.93	0	979427	49216	55.8	92.68	1484	Yes	Yes	Yes	20	Medium-quality draft	d__Bacteria;p__Actinomycetota;c__Acidimicrobiia;o__Acidimicrobiales;f__MedAcidi-G1;g__UBA9410;s__	Single	MetaBinner	XB	XB2.6
XB_MAG522	66.54	1.72	1505250	4557	57	90.38	2309	Yes	No	No	37	Medium-quality draft	d__Bacteria;p__Pseudomonadota;c__Alphaproteobacteria;o__Rhizobiales;f__Stappiaceae;g__Roseibium;s__Roseibium aggregatum_A	Single	MetaBinner	XB	XB2.6
XB_MAG523	68	2.33	1583007	8474	62.8	94.24	1831	Yes	No	No	21	Medium-quality draft	d__Bacteria;p__Pseudomonadota;c__Gammaproteobacteria;o__Pseudomonadales;f__Moraxellaceae;g__Psychrobacter;s__Psychrobacter pacificensis	Single	MetaBinner	XB	XB2.6
XB_MAG524	58.09	0	1236665	12708	63.3	96.06	1254	No	No	No	14	Medium-quality draft	d__Bacteria;p__Myxococcota;c__Bradymonadia;o__Bradymonadales;f__Bradymonadaceae;g__;s__	Single	MetaBinner	XB	XB2.6
XB_MAG525	58.96	0.22	1236366	4451	56.9	90.81	3738	No	No	No	12	Medium-quality draft	d__Bacteria;p__Actinomycetota;c__Acidimicrobiia;o__Acidimicrobiales;f__MedAcidi-G1;g__UBA9410;s__	Single	MetaDecoder	XB	XB2.6
XB_MAG526	67.87	2.46	1105513	8236	49.2	95.75	2330	No	No	No	34	Medium-quality draft	d__Bacteria;p__Pseudomonadota;c__Alphaproteobacteria;o__MED-G09;f__MED-G09;g__;s__	Single	MetaDecoder	XB	XB2.6
XB_MAG527	59.83	0.43	878606	10350	36.8	93.35	2075	No	No	No	30	Medium-quality draft	d__Bacteria;p__Marinisomatota;c__Marinisomatia;o__Marinisomatales;f__TCS55;g__TMED108;s__TMED108 sp002717765	Single	MetaDecoder	XB	XB2.6
XB_MAG528	61.54	0.84	1410675	5097	64	93.1	3204	No	No	No	20	Medium-quality draft	d__Bacteria;p__SAR324;c__SAR324;o__SAR324;f__NAC60-12;g__Arctic96AD-7;s__Arctic96AD-7 sp002685535	Single	MetaDecoder	XB	XB2.6
XB_MAG529	64.02	1.5	1247724	5571	41.2	90.39	4068	No	No	No	78	Medium-quality draft	d__Bacteria;p__Pseudomonadota;c__Gammaproteobacteria;o__Nevskiales;f__OUC007;g__Abyssibacter;s__	Single	MetaDecoder	XB	XB2.6
XB_MAG53	94.21	0.71	3049216	4279	56.8	94.59	1436	No	No	No	24	High-quality draft	d__Bacteria;p__Myxococcota;c__UBA796;o__UBA796;f__UBA796;g__UBA796;s__	Co-assembled	SemiBin	XB	XB1.1, XB6.1, XB8.1, XB10.1, XB16.1, XB17.1, XB19.1, XB20.1, XB2.1, XB2.2, XB2.5, XB2.6, XB2.7, XB2.8, XB2.9, XB2.10, XB3.1, XB3.2, XB3.3, XB3.4, XB3.5, XB3.6, XB3.7, XB3.8, XB3.9, XB3.10, XB4.1, XB4.2, XB4.3, XB4.4, XB5.1, XB5.2, XB5.3, XB5.4, XB5.5, XB5.6, XB5.7, XB5.8, XB5.9, XB5.10
XB_MAG530	61.12	0.73	2623974	1867	38.5	95.27	1442	No	No	No	15	Medium-quality draft	d__Bacteria;p__SAR324;c__SAR324;o__SAR324;f__NAC60-12;g__Arctic96AD-7;s__Arctic96AD-7 sp002704555	Single	MetaDecoder	XB	XB2.6
XB_MAG531	64.99	1.42	1585711	2428	61.5	90.01	3638	Yes	No	No	49	Medium-quality draft	d__Bacteria;p__Pseudomonadota;c__Gammaproteobacteria;o__Enterobacterales_A;f__Alteromonadaceae;g__Alteromonas;s__Alteromonas macleodii	Single	MetaDecoder	XB	XB2.6
XB_MAG532	58.13	0.06	3250671	4676	58.5	90.93	3914	Yes	No	Yes	69	Medium-quality draft	d__Bacteria;p__Pseudomonadota;c__Alphaproteobacteria;o__MED-G09;f__MED-G09;g__;s__	Single	MetaDecoder	XB	XB2.6
XB_MAG533	65.5	1.73	2853505	8818	59.4	95.32	1954	No	No	No	35	Medium-quality draft	d__Bacteria;p__Nitrospinota;c__Nitrospinia;o__Nitrospinales;f__Nitrospinaceae;g__UBA8687;s__	Single	MetaDecoder	XB	XB2.6
XB_MAG534	57.98	0	1979845	8230	68.2	92.35	2615	No	No	No	41	Medium-quality draft	d__Bacteria;p__Pseudomonadota;c__Gammaproteobacteria;o__Pseudomonadales;f__DSM-6294;g__Oleibacter;s__Oleibacter sp002331105	Single	SemiBin	XB	XB2.6
XB_MAG535	80.08	5.25	921630	1644	56.1	94.63	1391	No	No	No	9	Medium-quality draft	d__Archaea;p__Thermoplasmatota;c__Poseidoniia;o__Poseidoniales;f__Thalassarchaeaceae;g__MGIIb-O1;s__MGIIb-O1 sp022449345	Single	SemiBin	XB	XB2.6
XB_MAG536	58.01	0	3068281	14154	45	88.18	3099	Yes	No	No	24	Medium-quality draft	d__Bacteria;p__Pseudomonadota;c__Gammaproteobacteria;o__Pseudomonadales;f__Oleiphilaceae;g__Marinobacter;s__Marinobacter nauticus	Single	SemiBin	XB	XB2.6
XB_MAG537	61.33	0.71	870401	3920	42.4	90.16	1865	Yes	No	No	23	Medium-quality draft	d__Bacteria;p__Chloroflexota;c__Dehalococcoidia;o__SAR202;f__UBA826;g__UBA11996;s__UBA11996 sp002728195	Single	SemiBin	XB	XB2.6
XB_MAG538	76.86	4.03	3522938	41089	66	89.93	4129	No	No	No	50	Medium-quality draft	d__Bacteria;p__Latescibacterota;c__UBA2968;o__UBA8231;f__UBA8231;g__UBA12574;s__UBA12574 sp002712305	Single	MetaBinner	XB	XB2.7
XB_MAG539	60.77	0.8	1246404	1602	66.4	89.7	5846	No	No	No	53	Medium-quality draft	d__Archaea;p__Thermoplasmatota;c__Poseidoniia;o__MGIII;f__CG-Epi1;g__UBA8886;s__UBA8886 sp002687355	Single	MetaBinner	XB	XB2.7
XB_MAG54	91.81	0.52	1456722	3900	53.5	93.53	1607	No	No	No	17	High-quality draft	d__Bacteria;p__Pseudomonadota;c__Gammaproteobacteria;o__GCA-2729495;f__GCA-2729495;g__;s__	Co-assembled	SemiBin	XB	XB1.1, XB6.1, XB8.1, XB10.1, XB16.1, XB17.1, XB19.1, XB20.1, XB2.1, XB2.2, XB2.5, XB2.6, XB2.7, XB2.8, XB2.9, XB2.10, XB3.1, XB3.2, XB3.3, XB3.4, XB3.5, XB3.6, XB3.7, XB3.8, XB3.9, XB3.10, XB4.1, XB4.2, XB4.3, XB4.4, XB5.1, XB5.2, XB5.3, XB5.4, XB5.5, XB5.6, XB5.7, XB5.8, XB5.9, XB5.10
XB_MAG540	58.32	0.17	1691910	1993	53.5	87.59	2776	No	No	No	15	Medium-quality draft	d__Bacteria;p__Chloroflexota;c__Dehalococcoidia;o__UBA3495;f__UBA3495;g__UBA9611;s__UBA9611 sp002697005	Single	MetaBinner	XB	XB2.7
XB_MAG541	62.7	1.14	2437099	6145	62.7	88.67	2863	Yes	No	No	34	Medium-quality draft	d__Bacteria;p__Planctomycetota;c__Phycisphaerae;o__Phycisphaerales;f__UBA1924;g__RECQ01;s__	Single	MetaBinner	XB	XB2.7
XB_MAG542	56.9	0	3178266	138723	33.1	95.99	1278	Yes	No	No	11	Medium-quality draft	d__Bacteria;p__Myxococcota;c__Bradymonadia;o__Bradymonadales;f__Bradymonadaceae;g__;s__	Single	MetaBinner	XB	XB2.7
XB_MAG543	62.35	0.96	2149338	6485	53	92.82	2400	No	No	No	17	Medium-quality draft	d__Bacteria;p__Pseudomonadota;c__Gammaproteobacteria;o__Arenicellales;f__UBA868;g__REDSEA-S09-B13;s__REDSEA-S09-B13 sp002731295	Single	MetaCoAG	XB	XB2.7
XB_MAG544	81.59	5.69	2117346	9470	45.8	86.83	3519	Yes	No	No	30	Medium-quality draft	d__Bacteria;p__Pseudomonadota;c__Gammaproteobacteria;o__Nevskiales;f__JAHZLQ01;g__JAHZLQ01;s__JAHZLQ01 sp022599775	Single	MetaDecoder	XB	XB2.7
XB_MAG545	73.65	3.23	1001864	4425	60.7	95.31	1980	No	No	No	7	Medium-quality draft	d__Bacteria;p__Pseudomonadota;c__Gammaproteobacteria;o__Nitrosococcales;f__Methylophagaceae;g__Methylophaga;s__Methylophaga aminisulfidivorans	Single	MetaDecoder	XB	XB2.7
XB_MAG546	70.26	2.85	925980	4703	34.3	96.1	1211	No	No	No	14	Medium-quality draft	d__Bacteria;p__Chloroflexota;c__Dehalococcoidia;o__SAR202;f__UBA826;g__GCA-002712965;s__GCA-002712965 sp009391195	Single	MetaDecoder	XB	XB2.7
XB_MAG547	57.05	0	1525860	2791	67.6	91.1	2716	No	No	No	42	Medium-quality draft	d__Bacteria;p__Pseudomonadota;c__Alphaproteobacteria;o__Rhizobiales;f__Methyloligellaceae;g__;s__	Single	MetaDecoder	XB	XB2.7
XB_MAG548	65.05	1.94	959336	6066	52.3	93.95	2413	Yes	No	No	28	Medium-quality draft	d__Bacteria;p__Pseudomonadota;c__Alphaproteobacteria;o__Rhizobiales;f__Stappiaceae;g__Roseibium;s__Roseibium aggregatum_A	Single	MetaDecoder	XB	XB2.7
XB_MAG549	56.67	0	1382525	2505	53.5	91.02	1352	No	No	No	18	Medium-quality draft	d__Bacteria;p__Pseudomonadota;c__Gammaproteobacteria;o__Nevskiales;f__Nevskiaceae;g__Sinimarinibacterium;s__Sinimarinibacterium flocculans	Single	MetaDecoder	XB	XB2.7
XB_MAG55	93.52	0.68	1160460	5527	56.5	93.4	1682	No	No	No	17	High-quality draft	d__Bacteria;p__Marinisomatota;c__Marinisomatia;o__Marinisomatales;f__UBA1611;g__;s__	Co-assembled	SemiBin	XB	XB1.1, XB6.1, XB8.1, XB10.1, XB16.1, XB17.1, XB19.1, XB20.1, XB2.1, XB2.2, XB2.5, XB2.6, XB2.7, XB2.8, XB2.9, XB2.10, XB3.1, XB3.2, XB3.3, XB3.4, XB3.5, XB3.6, XB3.7, XB3.8, XB3.9, XB3.10, XB4.1, XB4.2, XB4.3, XB4.4, XB5.1, XB5.2, XB5.3, XB5.4, XB5.5, XB5.6, XB5.7, XB5.8, XB5.9, XB5.10
XB_MAG550	65.25	1.87	1095408	12249	33.5	90.98	1231	Yes	No	No	30	Medium-quality draft	d__Bacteria;p__Planctomycetota;c__UBA8108;o__UBA8108;f__UBA8108;g__UBA8108;s__	Single	MetaDecoder	XB	XB2.7
XB_MAG551	69.04	2.94	2877902	5717	44.8	95.79	1454	Yes	No	No	39	Medium-quality draft	d__Archaea;p__Thermoplasmatota;c__Poseidoniia;o__Poseidoniales;f__Thalassarchaeaceae;g__MGIIb-O1;s__MGIIb-O1 sp022449345	Single	MetaDecoder	XB	XB2.7
XB_MAG552	64.69	1.98	2951722	3973	31.5	96.54	897	No	No	No	19	Medium-quality draft	d__Bacteria;p__Planctomycetota;c__UBA8108;o__UBA8108;f__UBA8108;g__UBA8108;s__	Single	MetaDecoder	XB	XB2.7
XB_MAG553	66.55	2.03	549449	1660	38.2	92.79	1837	No	No	No	17	Medium-quality draft	d__Bacteria;p__Gemmatimonadota;c__Gemmatimonadetes;o__Longimicrobiales;f__UBA6960;g__UBA1138;s__	Single	SemiBin	XB	XB2.7
XB_MAG554	61.16	0.84	1831107	5125	39.4	89.28	2042	No	No	No	17	Medium-quality draft	d__Bacteria;p__Marinisomatota;c__Marinisomatia;o__Marinisomatales;f__Marinisomataceae;g__Marinisoma;s__	Single	SemiBin	XB	XB2.7
XB_MAG555	57.43	0.11	2897295	10260	32.3	96.25	1128	No	No	No	23	Medium-quality draft	d__Bacteria;p__Pseudomonadota;c__Alphaproteobacteria;o__Rhizobiales;f__Rhizobiaceae;g__BOKV01;s__	Single	SemiBin	XB	XB2.7
XB_MAG556	67.04	2.2	3503398	7221	42.7	91.79	2226	No	No	No	17	Medium-quality draft	d__Bacteria;p__Pseudomonadota;c__Alphaproteobacteria;o__Minwuiales;f__Minwuiaceae;g__Minwuia;s__	Single	SemiBin	XB	XB2.7
XB_MAG557	60.28	0.64	1821983	4064	29.2	95.16	1895	No	No	No	40	Medium-quality draft	d__Bacteria;p__SAR324;c__SAR324;o__SAR324;f__NAC60-12;g__Arctic96AD-7;s__Arctic96AD-7 sp002685535	Single	SemiBin	XB	XB2.7
XB_MAG558	66.92	2.21	2067426	4192	42.2	94.67	1918	No	No	No	19	Medium-quality draft	d__Archaea;p__Thermoplasmatota;c__Poseidoniia;o__MGIII;f__CG-Epi1;g__CG-Epi1;s__	Single	SemiBin	XB	XB2.7
XB_MAG559	74.59	4.46	976852	11459	45.4	94.73	1231	Yes	Yes	No	29	Medium-quality draft	d__Bacteria;p__Marinisomatota;c__Marinisomatia;o__Marinisomatales;f__UBA1611;g__UBA2134;s__UBA2134 sp002471805	Single	SemiBin	XB	XB2.7
XB_MAG56	93.48	0.87	1187120	14047	44.9	87.95	3233	No	No	No	39	High-quality draft	d__Bacteria;p__Chloroflexota;c__Dehalococcoidia;o__UBA3495;f__UBA3495;g__UBA3495;s__	Co-assembled	SemiBin	XB	XB1.1, XB6.1, XB8.1, XB10.1, XB16.1, XB17.1, XB19.1, XB20.1, XB2.1, XB2.2, XB2.5, XB2.6, XB2.7, XB2.8, XB2.9, XB2.10, XB3.1, XB3.2, XB3.3, XB3.4, XB3.5, XB3.6, XB3.7, XB3.8, XB3.9, XB3.10, XB4.1, XB4.2, XB4.3, XB4.4, XB5.1, XB5.2, XB5.3, XB5.4, XB5.5, XB5.6, XB5.7, XB5.8, XB5.9, XB5.10
XB_MAG560	56.96	0	1465997	6007	44.9	94.96	1633	Yes	No	No	23	Medium-quality draft	d__Bacteria;p__Pseudomonadota;c__Gammaproteobacteria;o__Pseudomonadales;f__Halomonadaceae;g__Halomonas;s__Halomonas aquamarina	Single	SemiBin	XB	XB2.7
XB_MAG561	66.02	2.15	800861	11385	43.8	94.39	2255	Yes	No	No	11	Medium-quality draft	d__Bacteria;p__Pseudomonadota;c__Gammaproteobacteria;o__Enterobacterales_A;f__Alteromonadaceae;g__Alteromonas;s__Alteromonas macleodii	Single	SemiBin	XB	XB2.7
XB_MAG562	64.53	1.71	1591731	5809	48.5	95.6	1223	Yes	No	No	38	Medium-quality draft	d__Bacteria;p__Actinomycetota;c__Acidimicrobiia;o__Acidimicrobiales;f__TK06;g__UBA2110;s__UBA2110 sp002705305	Single	SemiBin	XB	XB2.7
XB_MAG563	64.03	1.6	1239957	2663	38.7	94.36	2511	No	No	No	28	Medium-quality draft	d__Bacteria;p__Pseudomonadota;c__Alphaproteobacteria;o__Rhodobacterales;f__Rhodobacteraceae;g__Albimonas;s__	Single	SemiBin	XB	XB2.7
XB_MAG564	69.07	2.76	775537	14027	58.8	92.04	3021	No	No	No	35	Medium-quality draft	d__Bacteria;p__Acidobacteriota;c__Vicinamibacteria;o__Vicinamibacterales;f__UBA823;g__UBA11600;s__UBA11600 sp002714165	Single	SemiBin	XB	XB2.7
XB_MAG565	63.37	1.64	1321349	14362	54.3	91.5	1601	No	No	No	14	Medium-quality draft	d__Bacteria;p__Verrucomicrobiota;c__Verrucomicrobiae;o__Verrucomicrobiales;f__DEV007;g__EC70;s__EC70 sp013213965	Single	SemiBin	XB	XB2.7
XB_MAG566	56.7	0	1113769	21385	57.4	90.26	2848	Yes	No	No	21	Medium-quality draft	d__Bacteria;p__Actinomycetota;c__Actinomycetia;o__Mycobacteriales;f__Mycobacteriaceae;g__Mycobacterium;s__Mycobacterium sp017312405	Single	SemiBin	XB	XB2.7
XB_MAG567	57.59	0.2	2332899	3904	63.9	94.31	2583	Yes	No	No	41	Medium-quality draft	d__Bacteria;p__Pseudomonadota;c__Gammaproteobacteria;o__Immundisolibacterales;f__Immundisolibacteraceae;g__;s__	Single	SemiBin	XB	XB2.7
XB_MAG568	56.83	0	1309199	4511	56.3	93.69	2202	No	No	No	7	Medium-quality draft	d__Bacteria;p__Pseudomonadota;c__Gammaproteobacteria;o__Arenicellales;f__UBA868;g__UBA9619;s__	Single	SemiBin	XB	XB2.7
XB_MAG569	61.98	1.27	1245108	2340	67.7	94.16	1508	Yes	No	No	23	Medium-quality draft	d__Bacteria;p__Pseudomonadota;c__Gammaproteobacteria;o__Pseudomonadales;f__Halomonadaceae;g__Halomonas;s__Halomonas aquamarina	Single	MetaBinner	XB	XB2.8
XB_MAG57	89.69	0	860272	3711	66.6	94.21	1037	Yes	No	No	24	Medium-quality draft	d__Bacteria;p__Verrucomicrobiota;c__Verrucomicrobiae;o__Pedosphaerales;f__UBA1096;g__UBA1096;s__UBA1096 sp002708005	Co-assembled	SemiBin	XB	XB1.1, XB6.1, XB8.1, XB10.1, XB16.1, XB17.1, XB19.1, XB20.1, XB2.1, XB2.2, XB2.5, XB2.6, XB2.7, XB2.8, XB2.9, XB2.10, XB3.1, XB3.2, XB3.3, XB3.4, XB3.5, XB3.6, XB3.7, XB3.8, XB3.9, XB3.10, XB4.1, XB4.2, XB4.3, XB4.4, XB5.1, XB5.2, XB5.3, XB5.4, XB5.5, XB5.6, XB5.7, XB5.8, XB5.9, XB5.10
XB_MAG570	66.52	2.26	1627332	8256	41	92.01	1534	No	No	No	29	Medium-quality draft	d__Bacteria;p__Pseudomonadota;c__Alphaproteobacteria;o__Rhodobacterales;f__Rhodobacteraceae;g__Pseudophaeobacter_A;s__Pseudophaeobacter_A gallaeciensis_A	Single	MetaBinner	XB	XB2.8
XB_MAG571	64.25	1.71	1283590	2119	45	87.63	2961	Yes	No	No	56	Medium-quality draft	d__Archaea;p__Thermoplasmatota;c__Poseidoniia;o__MGIII;f__CG-Epi1;g__UBA8886;s__UBA8886 sp002731905	Single	MetaBinner	XB	XB2.8
XB_MAG572	64.44	1.74	1511292	1882	32	95.87	1132	Yes	No	No	24	Medium-quality draft	d__Bacteria;p__Pseudomonadota;c__Gammaproteobacteria;o__Nitrosococcales;f__Methylophagaceae;g__Methylophaga;s__Methylophaga sp014762585	Single	MetaBinner	XB	XB2.8
XB_MAG573	69.18	2.75	2445734	2321	42.5	89.56	2236	Yes	No	No	30	Medium-quality draft	d__Bacteria;p__Pseudomonadota;c__Gammaproteobacteria;o__Enterobacterales_A;f__Alteromonadaceae;g__Idiomarina;s__Idiomarina sp002685255	Single	MetaBinner	XB	XB2.8
XB_MAG574	56.55	0	1233391	3488	41.6	92.67	1075	No	No	No	20	Medium-quality draft	d__Bacteria;p__Actinomycetota;c__Acidimicrobiia;o__Acidimicrobiales;f__TK06;g__UBA2110;s__UBA2110 sp002388005	Single	MetaBinner	XB	XB2.8
XB_MAG575	65.03	2.14	1479131	8286	52.1	95.45	1068	Yes	No	No	25	Medium-quality draft	d__Bacteria;p__Chloroflexota;c__Dehalococcoidia;o__SAR202;f__UBA826;g__UBA11795;s__	Single	MetaBinner	XB	XB2.8
XB_MAG576	74	4	1231629	2012	65.3	94.14	2161	Yes	No	Yes	38	Medium-quality draft	d__Bacteria;p__SAR324;c__SAR324;o__SAR324;f__NAC60-12;g__Arctic96AD-7;s__Arctic96AD-7 sp002082305	Single	MetaDecoder	XB	XB2.8
XB_MAG577	62.46	1.4	1349499	4225	68.9	92.79	2479	No	Yes	Yes	23	Medium-quality draft	d__Bacteria;p__Gemmatimonadota;c__Gemmatimonadetes;o__Longimicrobiales;f__UBA6960;g__UBA1138;s__	Single	MetaDecoder	XB	XB2.8
XB_MAG578	67.25	2.49	1302317	2443	61.2	93.53	3622	No	No	Yes	31	Medium-quality draft	d__Bacteria;p__Chloroflexota;c__Dehalococcoidia;o__UBA3495;f__UBA3495;g__UBA9611;s__UBA9611 sp009391975	Single	MetaDecoder	XB	XB2.8
XB_MAG579	62.79	1.63	772615	6084	67	94.57	1444	No	No	No	15	Medium-quality draft	d__Bacteria;p__Pseudomonadota;c__Gammaproteobacteria;o__Pseudomonadales;f__HTCC2089;g__UBA11889;s__UBA11889 sp002715785	Single	MetaDecoder	XB	XB2.8
XB_MAG58	91.93	0.43	1419633	4044	43.4	92.53	1810	Yes	No	No	28	High-quality draft	d__Bacteria;p__Bacteroidota;c__Bacteroidia;o__Flavobacteriales;f__BACL11;g__GCA-2711125;s__	Co-assembled	SemiBin	XB	XB1.1, XB6.1, XB8.1, XB10.1, XB16.1, XB17.1, XB19.1, XB20.1, XB2.1, XB2.2, XB2.5, XB2.6, XB2.7, XB2.8, XB2.9, XB2.10, XB3.1, XB3.2, XB3.3, XB3.4, XB3.5, XB3.6, XB3.7, XB3.8, XB3.9, XB3.10, XB4.1, XB4.2, XB4.3, XB4.4, XB5.1, XB5.2, XB5.3, XB5.4, XB5.5, XB5.6, XB5.7, XB5.8, XB5.9, XB5.10
XB_MAG580	60.13	0.8	1542785	5848	55.2	94.4	1961	No	No	No	23	Medium-quality draft	d__Bacteria;p__Gemmatimonadota;c__Gemmatimonadetes;o__Longimicrobiales;f__UBA6960;g__UBA822;s__UBA822 sp002731735	Single	MetaDecoder	XB	XB2.8
XB_MAG581	59.43	0.8	1838812	4773	42	92.72	1739	No	No	No	29	Medium-quality draft	d__Bacteria;p__Pseudomonadota;c__Alphaproteobacteria;o__UBA1280;f__;g__;s__	Single	MetaDecoder	XB	XB2.8
XB_MAG582	56.33	0	2528534	17306	43.2	95	1873	Yes	No	No	17	Medium-quality draft	d__Bacteria;p__Pseudomonadota;c__Alphaproteobacteria;o__Caulobacterales;f__Maricaulaceae;g__Maricaulis;s__	Single	SemiBin	XB	XB2.8
XB_MAG583	85.04	6.58	1579263	7597	46.1	90.76	1927	No	No	No	25	Medium-quality draft	d__Bacteria;p__Pseudomonadota;c__Gammaproteobacteria;o__Pseudomonadales;f__HTCC2089;g__UBA11889;s__	Single	SemiBin	XB	XB2.8
XB_MAG584	56.08	0	1866210	1830	31.7	97.1	766	No	No	No	19	Medium-quality draft	d__Bacteria;p__Poribacteria;c__WGA-4E;o__WGA-4E;f__UBA9662;g__UBA9662;s__UBA9662 sp002697225	Single	SemiBin	XB	XB2.8
XB_MAG585	59.8	0.87	1810819	4530	30.9	96.44	953	No	No	No	27	Medium-quality draft	d__Bacteria;p__Marinisomatota;c__Marinisomatia;o__Marinisomatales;f__TCS55;g__GCA-002701945;s__GCA-002701945 sp002701785	Single	SemiBin	XB	XB2.8
XB_MAG586	57.97	0.44	1996845	5273	59.7	88.93	2954	No	No	No	29	Medium-quality draft	d__Bacteria;p__Pseudomonadota;c__Gammaproteobacteria;o__Enterobacterales_A;f__Alteromonadaceae;g__Alteromonas;s__	Single	SemiBin	XB	XB2.8
XB_MAG587	65.03	1.74	1006821	17756	59.1	89.18	1708	No	No	No	13	Medium-quality draft	d__Bacteria;p__Pseudomonadota;c__Alphaproteobacteria;o__Rhizobiales;f__Rhizobiaceae;g__Nitratireductor;s__Nitratireductor aquibiodomus	Single	SemiBin	XB	XB2.8
XB_MAG588	57.41	0.37	614906	4279	58.8	89.78	2610	No	No	No	19	Medium-quality draft	d__Bacteria;p__Actinomycetota;c__Acidimicrobiia;o__Acidimicrobiales;f__TK06;g__UBA2110;s__UBA2110 sp002705305	Single	SemiBin	XB	XB2.8
XB_MAG589	59.29	0.8	1529900	5568	64.7	93.9	2335	Yes	No	No	33	Medium-quality draft	d__Bacteria;p__Chloroflexota;c__Dehalococcoidia;o__UBA3495;f__UBA3495;g__UBA9611;s__UBA9611 sp002697005	Single	SemiBin	XB	XB2.8
XB_MAG59	95.09	1.2	1996557	6022	44.2	91	2657	No	No	No	36	High-quality draft	d__Bacteria;p__Pseudomonadota;c__Gammaproteobacteria;o__CACJXQ01;f__CACJXQ01;g__;s__	Co-assembled	SemiBin	XB	XB1.1, XB6.1, XB8.1, XB10.1, XB16.1, XB17.1, XB19.1, XB20.1, XB2.1, XB2.2, XB2.5, XB2.6, XB2.7, XB2.8, XB2.9, XB2.10, XB3.1, XB3.2, XB3.3, XB3.4, XB3.5, XB3.6, XB3.7, XB3.8, XB3.9, XB3.10, XB4.1, XB4.2, XB4.3, XB4.4, XB5.1, XB5.2, XB5.3, XB5.4, XB5.5, XB5.6, XB5.7, XB5.8, XB5.9, XB5.10
XB_MAG590	55.96	0	944836	6594	52	91.77	2855	No	No	No	29	Medium-quality draft	d__Bacteria;p__Pseudomonadota;c__Alphaproteobacteria;o__Micavibrionales;f__Micavibrionaceae;g__UBA2705;s__UBA2705 sp002690045	Single	MetaBinner	XB	XB2.9
XB_MAG591	56.03	0	1621769	2028	56.1	93.55	2133	No	No	No	8	Medium-quality draft	d__Bacteria;p__Chloroflexota;c__Dehalococcoidia;o__UBA3495;f__UBA3495;g__UBA11650;s__UBA11650 sp002708395	Single	MetaBinner	XB	XB2.9
XB_MAG592	62.41	1.28	933715	7401	60.9	92.71	3004	No	No	No	15	Medium-quality draft	d__Archaea;p__Thermoplasmatota;c__Poseidoniia;o__MGIII;f__CG-Epi1;g__UBA8886;s__UBA8886 sp002731905	Single	MetaBinner	XB	XB2.9
XB_MAG593	65.46	2.22	722581	4361	44.5	92.05	2524	No	No	No	28	Medium-quality draft	d__Bacteria;p__Gemmatimonadota;c__Gemmatimonadetes;o__Longimicrobiales;f__UBA6960;g__UBA822;s__UBA822 sp002731735	Single	MetaBinner	XB	XB2.9
XB_MAG594	57.38	0.4	1278415	4707	58.6	93.07	2870	No	No	No	12	Medium-quality draft	d__Bacteria;p__Chloroflexota;c__Dehalococcoidia;o__UBA3495;f__UBA3495;g__UBA9611;s__UBA9611 sp009391975	Single	MetaBinner	XB	XB2.9
XB_MAG595	65.12	2.24	720437	10867	44.6	87.68	2154	No	No	No	19	Medium-quality draft	d__Bacteria;p__Chloroflexota;c__Dehalococcoidia;o__SAR202;f__UBA826;g__GCA-002712965;s__	Single	MetaBinner	XB	XB2.9
XB_MAG596	73.01	3.88	3009346	6198	54.7	87.32	1885	Yes	Yes	No	27	Medium-quality draft	d__Archaea;p__Thermoplasmatota;c__Poseidoniia;o__Poseidoniales;f__Thalassarchaeaceae;g__Thalassarchaeum;s__	Single	MetaCoAG	XB	XB2.9
XB_MAG597	67.09	2.56	1199828	65336	34.8	96.69	1161	No	No	No	17	Medium-quality draft	d__Bacteria;p__Chloroflexota;c__Dehalococcoidia;o__UBA3495;f__UBA3495;g__UBA11650;s__	Single	MetaDecoder	XB	XB2.9
XB_MAG598	62.74	1.66	707717	8731	42.6	90.14	2233	Yes	No	No	20	Medium-quality draft	d__Bacteria;p__Bdellovibrionota;c__Bdellovibrionia;o__Bdellovibrionales;f__UBA840;g__UBA6502;s__	Single	MetaDecoder	XB	XB2.9
XB_MAG599	77.07	4.73	1783854	9677	61.3	93.56	3029	No	No	No	30	Medium-quality draft	d__Bacteria;p__Pseudomonadota;c__Gammaproteobacteria;o__Pseudomonadales;f__HTCC2089;g__UBA11889;s__UBA11889 sp002719135	Single	SemiBin	XB	XB2.9
XB_MAG6	98.51	0	988401	12789	60.1	92.67	4005	No	No	No	18	High-quality draft	d__Bacteria;p__Pseudomonadota;c__Alphaproteobacteria;o__UBA8366;f__GCA-2696645;g__Pacificispira;s__Pacificispira sp017792345	Co-assembled	SemiBin	XB	XB1.1, XB6.1, XB8.1, XB10.1, XB16.1, XB17.1, XB19.1, XB20.1, XB2.1, XB2.2, XB2.5, XB2.6, XB2.7, XB2.8, XB2.9, XB2.10, XB3.1, XB3.2, XB3.3, XB3.4, XB3.5, XB3.6, XB3.7, XB3.8, XB3.9, XB3.10, XB4.1, XB4.2, XB4.3, XB4.4, XB5.1, XB5.2, XB5.3, XB5.4, XB5.5, XB5.6, XB5.7, XB5.8, XB5.9, XB5.10
XB_MAG60	89.27	0	2337772	4052	51.6	91.69	2807	No	No	No	39	Medium-quality draft	d__Bacteria;p__Chloroflexota;c__Dehalococcoidia;o__UBA1151;f__UBA1328;g__UBA1328;s__UBA1328 sp009392215	Co-assembled	SemiBin	XB	XB1.1, XB6.1, XB8.1, XB10.1, XB16.1, XB17.1, XB19.1, XB20.1, XB2.1, XB2.2, XB2.5, XB2.6, XB2.7, XB2.8, XB2.9, XB2.10, XB3.1, XB3.2, XB3.3, XB3.4, XB3.5, XB3.6, XB3.7, XB3.8, XB3.9, XB3.10, XB4.1, XB4.2, XB4.3, XB4.4, XB5.1, XB5.2, XB5.3, XB5.4, XB5.5, XB5.6, XB5.7, XB5.8, XB5.9, XB5.10
XB_MAG600	85.68	6.56	1413133	2098	44.3	96.29	1101	Yes	No	No	33	Medium-quality draft	d__Bacteria;p__Pseudomonadota;c__Gammaproteobacteria;o__Enterobacterales_A;f__Alteromonadaceae;g__Alteromonas;s__Alteromonas macleodii	Single	SemiBin	XB	XB2.9
XB_MAG601	70.69	3.45	1335538	3335	54.2	94.49	1724	Yes	No	No	17	Medium-quality draft	d__Bacteria;p__Pseudomonadota;c__Gammaproteobacteria;o__Pseudomonadales;f__Pseudohongiellaceae;g__UBA9145;s__UBA9145 sp002694855	Single	SemiBin	XB	XB2.9
XB_MAG602	59.8	1.1	1277293	4589	43.1	93.9	2334	Yes	No	No	20	Medium-quality draft	d__Bacteria;p__Pseudomonadota;c__Gammaproteobacteria;o__Pseudomonadales;f__Pseudohongiellaceae;g__UBA9145;s__UBA9145 sp002712055	Single	SemiBin	XB	XB2.9
XB_MAG603	61.37	1.43	1830198	9639	56.8	91.11	3053	No	No	No	17	Medium-quality draft	d__Bacteria;p__Actinomycetota;c__Acidimicrobiia;o__Acidimicrobiales;f__MedAcidi-G1;g__S20-B6;s__S20-B6 sp002699725	Single	SemiBin	XB	XB2.9
XB_MAG604	74.38	4.27	2243922	19458	54.7	92.92	1546	No	No	No	18	Medium-quality draft	d__Bacteria;p__SAR324;c__SAR324;o__SAR324;f__NAC60-12;g__Arctic96AD-7;s__Arctic96AD-7 sp002082305	Single	SemiBin	XB	XB2.9
XB_MAG605	55.17	0	3862642	17437	36.3	94.95	1096	Yes	No	No	27	Medium-quality draft	d__Bacteria;p__Pseudomonadota;c__Gammaproteobacteria;o__Pseudomonadales;f__Pseudohongiellaceae;g__UBA9145;s__UBA9145 sp002712055	Single	Vamb	XB	XB2.9
XB_MAG606	68.75	3.03	1336995	5207	42.5	95.62	1456	No	No	No	32	Medium-quality draft	d__Bacteria;p__Actinomycetota;c__Actinomycetia;o__Nanopelagicales;f__S36-B12;g__S36-B12;s__S36-B12 sp002694095	Single	MetaBinner	XB	XB20
XB_MAG607	61.85	1.45	1040695	4132	59.5	91.86	2137	No	No	No	33	Medium-quality draft	d__Bacteria;p__Pseudomonadota;c__Gammaproteobacteria;o__Pseudomonadales;f__DSM-6294;g__Oleibacter;s__Oleibacter sp002331105	Single	MetaBinner	XB	XB20
XB_MAG608	55.17	0	2057790	22875	38.1	89.78	1465	No	No	No	24	Medium-quality draft	d__Bacteria;p__Pseudomonadota;c__Alphaproteobacteria;o__MPNO01;f__UBA830;g__UBA830;s__UBA830 sp913046035	Single	MetaBinner	XB	XB20
XB_MAG609	68.41	3.3	1650413	11591	47.9	94.89	1257	No	No	No	35	Medium-quality draft	d__Bacteria;p__Verrucomicrobiota;c__Verrucomicrobiae;o__Opitutales;f__DSM-45221;g__GCA-2699365;s__	Single	MetaBinner	XB	XB20
XB_MAG61	95.51	1.47	1110011	14200	43.5	95.4	1453	No	No	No	12	High-quality draft	d__Bacteria;p__Pseudomonadota;c__Gammaproteobacteria;o__GCA-002705445;f__GCA-002716945;g__GCA-2701705;s__	Co-assembled	SemiBin	XB	XB1.1, XB6.1, XB8.1, XB10.1, XB16.1, XB17.1, XB19.1, XB20.1, XB2.1, XB2.2, XB2.5, XB2.6, XB2.7, XB2.8, XB2.9, XB2.10, XB3.1, XB3.2, XB3.3, XB3.4, XB3.5, XB3.6, XB3.7, XB3.8, XB3.9, XB3.10, XB4.1, XB4.2, XB4.3, XB4.4, XB5.1, XB5.2, XB5.3, XB5.4, XB5.5, XB5.6, XB5.7, XB5.8, XB5.9, XB5.10
XB_MAG610	61.12	1.49	1927417	6301	46.1	90.88	2297	No	No	No	34	Medium-quality draft	d__Bacteria;p__Pseudomonadota;c__Alphaproteobacteria;o__Parvibaculales;f__RS24;g__Micropelagos;s__Micropelagos thuwalensis	Single	MetaBinner	XB	XB20
XB_MAG611	73.84	4.46	1351027	5853	63.1	94.8	1502	No	No	No	10	Medium-quality draft	d__Bacteria;p__Actinomycetota;c__Acidimicrobiia;o__Acidimicrobiales;f__Ilumatobacteraceae;g__Casp-actino5;s__Casp-actino5 sp002727235	Single	MetaBinner	XB	XB20
XB_MAG612	73.86	4.38	3460219	8176	57	94.61	1331	No	No	No	16	Medium-quality draft	d__Bacteria;p__Planctomycetota;c__Phycisphaerae;o__Phycisphaerales;f__SM1A02;g__UBA8087;s__UBA8087 sp002862305	Single	MetaCoAG	XB	XB20
XB_MAG613	64.58	2.13	914347	4959	56.9	90.56	4586	Yes	Yes	No	21	Medium-quality draft	d__Bacteria;p__SAR324;c__SAR324;o__SAR324;f__NAC60-12;g__UBA1014;s__UBA1014 sp001469005	Single	MetaCoAG	XB	XB20
XB_MAG614	54.9	0	1901979	3885	64	92.92	3281	No	No	No	24	Medium-quality draft	d__Bacteria;p__Pseudomonadota;c__Alphaproteobacteria;o__Thalassobaculales;f__Thalassobaculaceae;g__TMED26;s__TMED26 sp002694075	Single	MetaDecoder	XB	XB20
XB_MAG615	62.45	1.87	639022	5172	47.8	91.5	2706	No	No	No	12	Medium-quality draft	d__Archaea;p__Thermoplasmatota;c__Poseidoniia;o__Poseidoniales;f__Thalassarchaeaceae;g__MGIIb-O5;s__MGIIb-O5 sp002505775	Single	MetaDecoder	XB	XB20
XB_MAG616	58.92	0.85	1811286	6970	63.7	95.63	1898	No	No	No	19	Medium-quality draft	d__Bacteria;p__Bacteroidota;c__Bacteroidia;o__Flavobacteriales;f__Flavobacteriaceae;g__UBA8316;s__UBA8316 sp902619315	Single	MetaDecoder	XB	XB20
XB_MAG617	68.23	3.08	3171948	12308	57.7	95.41	1575	No	No	No	24	Medium-quality draft	d__Archaea;p__Thermoplasmatota;c__Poseidoniia;o__Poseidoniales;f__Poseidoniaceae;g__MGIIa-L3;s__MGIIa-L3 sp002694585	Single	MetaDecoder	XB	XB20
XB_MAG618	64.57	2.01	1945293	1718	46.2	92.96	1605	No	No	No	13	Medium-quality draft	d__Bacteria;p__Pseudomonadota;c__Alphaproteobacteria;o__Puniceispirillales;f__Puniceispirillaceae;g__UBA8309;s__	Single	MetaDecoder	XB	XB20
XB_MAG619	69.19	3.42	1270820	5057	62.5	93.22	1600	No	No	No	7	Medium-quality draft	d__Bacteria;p__Pseudomonadota;c__Gammaproteobacteria;o__SAR86;f__AG-339-G14;g__CACNYO01;s__CACNYO01 sp902594855	Single	MetaDecoder	XB	XB20
XB_MAG62	97.4	1.84	1258153	4519	52.8	89.85	1741	No	No	No	12	High-quality draft	d__Bacteria;p__Bacteroidota;c__Bacteroidia;o__Flavobacteriales;f__BACL11;g__BACL11;s__	Co-assembled	SemiBin	XB	XB1.1, XB6.1, XB8.1, XB10.1, XB16.1, XB17.1, XB19.1, XB20.1, XB2.1, XB2.2, XB2.5, XB2.6, XB2.7, XB2.8, XB2.9, XB2.10, XB3.1, XB3.2, XB3.3, XB3.4, XB3.5, XB3.6, XB3.7, XB3.8, XB3.9, XB3.10, XB4.1, XB4.2, XB4.3, XB4.4, XB5.1, XB5.2, XB5.3, XB5.4, XB5.5, XB5.6, XB5.7, XB5.8, XB5.9, XB5.10
XB_MAG620	58.55	0.72	2789637	5933	57.2	95.01	1609	No	No	No	23	Medium-quality draft	d__Bacteria;p__Pseudomonadota;c__Alphaproteobacteria;o__Rhodobacterales;f__Rhodobacteraceae;g__Donghicola;s__	Single	MetaDecoder	XB	XB20
XB_MAG621	69.38	3.3	1168456	13810	44.9	88.15	3224	Yes	No	No	32	Medium-quality draft	d__Bacteria;p__Bacteroidota;c__Bacteroidia;o__Flavobacteriales;f__Parvicellaceae;g__GCA-002727735;s__GCA-002727735 sp002694645	Single	SemiBin	XB	XB20
XB_MAG622	71.96	4.25	967576	54748	30.4	96.77	992	Yes	No	No	23	Medium-quality draft	d__Bacteria;p__Bacteroidota;c__Bacteroidia;o__Chitinophagales;f__UBA8649;g__UBA8649;s__	Single	SemiBin	XB	XB20
XB_MAG623	79.87	5.18	816824	4091	53.5	93.3	1739	No	No	No	16	Medium-quality draft	d__Bacteria;p__Pseudomonadota;c__Gammaproteobacteria;o__Pseudomonadales;f__Halieaceae;g__Luminiphilus;s__Luminiphilus sp913045375	Single	SemiBin	XB	XB20
XB_MAG624	60.01	1.25	2315471	4174	59.4	95.18	1347	No	No	No	26	Medium-quality draft	d__Archaea;p__Thermoplasmatota;c__Poseidoniia;o__Poseidoniales;f__Poseidoniaceae;g__Poseidonia;s__Poseidonia sp002725275	Single	SemiBin	XB	XB20
XB_MAG625	54.72	0	3572706	24262	62.7	94.24	1737	No	No	No	31	Medium-quality draft	d__Bacteria;p__Actinomycetota;c__Acidimicrobiia;o__Acidimicrobiales;f__UBA8592;g__UBA8592;s__UBA8592 sp002712415	Single	SemiBin	XB	XB20
XB_MAG626	58.55	0.84	1152640	3708	52.9	92.6	2499	No	No	No	25	Medium-quality draft	d__Bacteria;p__Bacteroidota;c__Bacteroidia;o__Flavobacteriales;f__Flavobacteriaceae;g__GCA-2862715;s__GCA-2862715 sp002862715	Single	SemiBin	XB	XB20
XB_MAG627	61.09	1.54	1756320	1784	43.7	82.96	2923	Yes	No	No	43	Medium-quality draft	d__Bacteria;p__Pseudomonadota;c__Gammaproteobacteria;o__Enterobacterales_A;f__Alteromonadaceae;g__Alteromonas;s__Alteromonas macleodii	Single	SemiBin	XB	XB20
XB_MAG628	54.48	0	1214193	2262	56.8	90.83	4405	Yes	No	No	15	Medium-quality draft	d__Bacteria;p__Planctomycetota;c__Planctomycetia;o__Pirellulales;f__Pirellulaceae;g__GCA-2862225;s__GCA-2862225 sp002862225	Single	SemiBin	XB	XB20
XB_MAG629	56.07	0.43	2533603	1859	56.9	94.77	2006	No	No	No	30	Medium-quality draft	d__Bacteria;p__Pseudomonadota;c__Alphaproteobacteria;o__Sphingomonadales;f__Sphingomonadaceae;g__Qipengyuania;s__Qipengyuania flava	Single	SemiBin	XB	XB20
XB_MAG63	95.05	1.39	2027932	4668	40.2	95.69	1677	No	No	No	32	High-quality draft	d__Bacteria;p__Bacteroidota;c__Bacteroidia;o__Flavobacteriales;f__Parvicellaceae;g__GCA-002727735;s__GCA-002727735 sp002727735	Co-assembled	SemiBin	XB	XB1.1, XB6.1, XB8.1, XB10.1, XB16.1, XB17.1, XB19.1, XB20.1, XB2.1, XB2.2, XB2.5, XB2.6, XB2.7, XB2.8, XB2.9, XB2.10, XB3.1, XB3.2, XB3.3, XB3.4, XB3.5, XB3.6, XB3.7, XB3.8, XB3.9, XB3.10, XB4.1, XB4.2, XB4.3, XB4.4, XB5.1, XB5.2, XB5.3, XB5.4, XB5.5, XB5.6, XB5.7, XB5.8, XB5.9, XB5.10
XB_MAG630	61.68	1.66	1544331	3417	58.6	95.4	1564	No	No	No	8	Medium-quality draft	d__Bacteria;p__Pseudomonadota;c__Gammaproteobacteria;o__GCA-002705445;f__GCA-002705445;g__GCA-2702235;s__GCA-2702235 sp002702235	Single	SemiBin	XB	XB20
XB_MAG631	56.45	0.5	678827	5134	39.8	94.64	1291	No	No	No	12	Medium-quality draft	d__Bacteria;p__Actinomycetota;c__Acidimicrobiia;o__Acidimicrobiales;f__Ilumatobacteraceae;g__Casp-actino5;s__Casp-actino5 sp002727235	Single	MetaBinner	XB	XB3.1
XB_MAG632	60.36	1.46	1385445	12287	68.6	93.27	2070	No	No	No	16	Medium-quality draft	d__Bacteria;p__Pseudomonadota;c__Alphaproteobacteria;o__Parvibaculales;f__RS24;g__Micropelagos;s__Micropelagos thuwalensis	Single	MetaBinner	XB	XB3.1
XB_MAG633	76.45	4.98	1442659	4390	55.8	94.67	1564	No	No	No	9	Medium-quality draft	d__Bacteria;p__Pseudomonadota;c__Alphaproteobacteria;o__Thalassobaculales;f__Thalassobaculaceae;g__TMED26;s__TMED26 sp002694075	Single	MetaBinner	XB	XB3.1
XB_MAG634	56.17	0.37	1404462	2261	64	93.51	2526	No	No	No	13	Medium-quality draft	d__Archaea;p__Thermoplasmatota;c__Poseidoniia;o__Poseidoniales;f__Poseidoniaceae;g__MGIIa-L3;s__MGIIa-L3 sp002694585	Single	MetaBinner	XB	XB3.1
XB_MAG635	57.42	0.67	4195199	5163	57.2	92.38	1826	No	No	No	21	Medium-quality draft	d__Archaea;p__Thermoplasmatota;c__Poseidoniia;o__Poseidoniales;f__Thalassarchaeaceae;g__MGIIb-N2;s__MGIIb-N2 sp002697105	Single	MetaBinner	XB	XB3.1
XB_MAG636	54.31	0	1690008	3864	62.9	93.82	1816	No	No	No	15	Medium-quality draft	d__Bacteria;p__Pseudomonadota;c__Gammaproteobacteria;o__Enterobacterales_A;f__Alteromonadaceae;g__Alteromonas;s__Alteromonas macleodii	Single	MetaDecoder	XB	XB3.1
XB_MAG637	57.39	0.71	2442355	4562	29.7	96.17	959	No	No	No	13	Medium-quality draft	d__Bacteria;p__Pseudomonadota;c__Gammaproteobacteria;o__SAR86;f__AG-339-G14;g__AG-339-G14;s__AG-339-G14 sp902562135	Single	MetaDecoder	XB	XB3.1
XB_MAG638	71.01	3.55	1983522	5991	53.4	93.58	1518	No	No	No	19	Medium-quality draft	d__Bacteria;p__Planctomycetota;c__Phycisphaerae;o__Phycisphaerales;f__SM1A02;g__UBA8087;s__UBA8087 sp002862305	Single	MetaDecoder	XB	XB3.1
XB_MAG639	59.71	1.26	2982145	4766	62.1	93.02	2150	No	No	No	20	Medium-quality draft	d__Archaea;p__Thermoplasmatota;c__Poseidoniia;o__Poseidoniales;f__Poseidoniaceae;g__Poseidonia;s__Poseidonia sp002725275	Single	SemiBin	XB	XB3.1
XB_MAG64	97.74	2	2281306	1762	59.5	95.49	1055	No	No	No	24	High-quality draft	d__Bacteria;p__Pseudomonadota;c__Alphaproteobacteria;o__UBA8366;f__GCA-2717185;g__GCA-2717185;s__	Co-assembled	SemiBin	XB	XB1.1, XB6.1, XB8.1, XB10.1, XB16.1, XB17.1, XB19.1, XB20.1, XB2.1, XB2.2, XB2.5, XB2.6, XB2.7, XB2.8, XB2.9, XB2.10, XB3.1, XB3.2, XB3.3, XB3.4, XB3.5, XB3.6, XB3.7, XB3.8, XB3.9, XB3.10, XB4.1, XB4.2, XB4.3, XB4.4, XB5.1, XB5.2, XB5.3, XB5.4, XB5.5, XB5.6, XB5.7, XB5.8, XB5.9, XB5.10
XB_MAG640	57.53	0.75	2691773	2449	38.4	95.2	1387	No	No	No	16	Medium-quality draft	d__Bacteria;p__Pseudomonadota;c__Gammaproteobacteria;o__Pseudomonadales;f__Pseudohongiellaceae;g__UBA9145;s__	Single	SemiBin	XB	XB3.1
XB_MAG641	63.8	2.04	1245785	5945	32.7	96.9	559	No	No	No	11	Medium-quality draft	d__Bacteria;p__Pseudomonadota;c__Gammaproteobacteria;o__Pseudomonadales;f__HTCC2089;g__UBA4421;s__UBA4421 sp902565895	Single	SemiBin	XB	XB3.1
XB_MAG642	68.38	3.29	2927778	11351	53	92.64	2330	No	No	Yes	18	Medium-quality draft	d__Bacteria;p__Actinomycetota;c__Actinomycetia;o__Nanopelagicales;f__S36-B12;g__S36-B12;s__S36-B12 sp002694095	Single	SemiBin	XB	XB3.1
XB_MAG643	63.49	2.23	3015685	4113	36.2	96.14	1196	Yes	No	No	30	Medium-quality draft	d__Bacteria;p__Planctomycetota;c__Planctomycetia;o__Pirellulales;f__Pirellulaceae;g__GCA-2862225;s__GCA-2862225 sp002862225	Single	SemiBin	XB	XB3.1
XB_MAG644	56.75	0.57	2348872	1878	62.7	94.17	1831	No	No	Yes	32	Medium-quality draft	d__Bacteria;p__Bacteroidota;c__Bacteroidia;o__Flavobacteriales;f__Parvicellaceae;g__GCA-002727735;s__GCA-002727735 sp902536695	Single	SemiBin	XB	XB3.1
XB_MAG645	54.08	0	1360988	5015	44.9	87.99	3104	No	No	No	27	Medium-quality draft	d__Bacteria;p__Pseudomonadota;c__Gammaproteobacteria;o__Pseudomonadales;f__Halieaceae;g__Luminiphilus;s__Luminiphilus sp913045375	Single	SemiBin	XB	XB3.1
XB_MAG646	58.06	1.08	1022389	14682	33.1	96.28	1257	No	No	No	9	Medium-quality draft	d__Bacteria;p__Pseudomonadota;c__Alphaproteobacteria;o__Puniceispirillales;f__Puniceispirillaceae;g__UBA8309;s__	Single	SemiBin	XB	XB3.1
XB_MAG647	57.44	0.77	1152596	7992	70	93.65	5550	Yes	No	No	48	Medium-quality draft	d__Archaea;p__Thermoplasmatota;c__Poseidoniia;o__Poseidoniales;f__Thalassarchaeaceae;g__MGIIb-N1;s__MGIIb-N1 sp002495675	Single	Vamb	XB	XB3.1
XB_MAG648	53.45	0	1560027	2375	49.5	95.59	1896	No	Yes	No	25	Medium-quality draft	d__Bacteria;p__Pseudomonadota;c__Alphaproteobacteria;o__Parvibaculales;f__RS24;g__UBA7378;s__UBA7378 sp913020275	Single	MetaBinner	XB	XB3.2
XB_MAG649	60.18	1.56	1161455	5620	59.7	94.2	1790	No	No	No	5	Medium-quality draft	d__Bacteria;p__Pseudomonadota;c__Alphaproteobacteria;o__Thalassobaculales;f__Thalassobaculaceae;g__TMED26;s__TMED26 sp002694075	Single	MetaBinner	XB	XB3.2
XB_MAG65	90.41	0.45	1066390	4142	39.5	95.41	1674	No	No	No	19	High-quality draft	d__Bacteria;p__Bacteroidota;c__Bacteroidia;o__Flavobacteriales;f__Flavobacteriaceae;g__UBA8316;s__UBA8316 sp002336305	Co-assembled	SemiBin	XB	XB1.1, XB6.1, XB8.1, XB10.1, XB16.1, XB17.1, XB19.1, XB20.1, XB2.1, XB2.2, XB2.5, XB2.6, XB2.7, XB2.8, XB2.9, XB2.10, XB3.1, XB3.2, XB3.3, XB3.4, XB3.5, XB3.6, XB3.7, XB3.8, XB3.9, XB3.10, XB4.1, XB4.2, XB4.3, XB4.4, XB5.1, XB5.2, XB5.3, XB5.4, XB5.5, XB5.6, XB5.7, XB5.8, XB5.9, XB5.10
XB_MAG650	56.98	0.8	1311945	4447	54.1	89.05	3465	No	No	No	16	Medium-quality draft	d__Bacteria;p__Pseudomonadota;c__Alphaproteobacteria;o__UBA8366;f__UBA8366;g__UBA6544;s__	Single	MetaBinner	XB	XB3.2
XB_MAG651	69.58	3.46	1859598	2700	53.1	93.19	2159	No	No	No	12	Medium-quality draft	d__Archaea;p__Thermoplasmatota;c__Poseidoniia;o__Poseidoniales;f__Thalassarchaeaceae;g__MGIIb-N2;s__MGIIb-N2 sp002697105	Single	MetaBinner	XB	XB3.2
XB_MAG652	68.68	3.3	1841914	1874	45	88.66	3602	Yes	No	Yes	40	Medium-quality draft	d__Bacteria;p__Pseudomonadota;c__Gammaproteobacteria;o__Pseudomonadales;f__HTCC2089;g__UBA4421;s__UBA4421 sp902565895	Single	MetaBinner	XB	XB3.2
XB_MAG653	64.4	2.35	1323196	2434	47.4	90.11	2455	Yes	Yes	No	15	Medium-quality draft	d__Bacteria;p__SAR324;c__SAR324;o__SAR324;f__NAC60-12;g__UBA1014;s__UBA1014 sp001469005	Single	MetaCoAG	XB	XB3.2
XB_MAG654	59.56	1.26	1096594	3537	56.6	94.23	1814	No	No	Yes	34	Medium-quality draft	d__Bacteria;p__Pseudomonadota;c__Alphaproteobacteria;o__Puniceispirillales;f__Puniceispirillaceae;g__UBA8309;s__	Single	MetaDecoder	XB	XB3.2
XB_MAG655	62.23	2.2	1001228	1623	62	93.05	1963	No	No	No	13	Medium-quality draft	d__Archaea;p__Thermoplasmatota;c__Poseidoniia;o__Poseidoniales;f__Thalassarchaeaceae;g__MGIIb-O3;s__MGIIb-O3 sp001629255	Single	MetaDecoder	XB	XB3.2
XB_MAG656	59.6	1.28	1174683	11193	38.5	95.14	1314	No	No	No	17	Medium-quality draft	d__Archaea;p__Thermoplasmatota;c__Poseidoniia;o__Poseidoniales;f__Thalassarchaeaceae;g__MGIIb-O1;s__	Single	MetaDecoder	XB	XB3.2
XB_MAG657	57.02	0.8	1206922	1890	30.4	96.45	902	Yes	No	Yes	20	Medium-quality draft	d__Archaea;p__Thermoplasmatota;c__Poseidoniia;o__Poseidoniales;f__Thalassarchaeaceae;g__MGIIb-O5;s__MGIIb-O5 sp002505775	Single	SemiBin	XB	XB3.2
XB_MAG658	57.25	0.93	1044893	12554	42.3	91.79	2419	No	No	No	19	Medium-quality draft	d__Archaea;p__Thermoplasmatota;c__Poseidoniia;o__Poseidoniales;f__Thalassarchaeaceae;g__MGIIb-N1;s__	Single	SemiBin	XB	XB3.2
XB_MAG659	63.59	2.62	820786	4357	49.4	95.34	1135	No	No	No	37	Medium-quality draft	d__Bacteria;p__Actinomycetota;c__Actinomycetia;o__Nanopelagicales;f__S36-B12;g__S36-B12;s__S36-B12 sp002694095	Single	SemiBin	XB	XB3.2
XB_MAG66	97.43	1.98	3043415	19253	50.6	95.31	2686	No	No	No	33	High-quality draft	d__Bacteria;p__Chloroflexota;c__Dehalococcoidia;o__UBA1127;f__UBA1127;g__UBA1127;s__	Co-assembled	SemiBin	XB	XB1.1, XB6.1, XB8.1, XB10.1, XB16.1, XB17.1, XB19.1, XB20.1, XB2.1, XB2.2, XB2.5, XB2.6, XB2.7, XB2.8, XB2.9, XB2.10, XB3.1, XB3.2, XB3.3, XB3.4, XB3.5, XB3.6, XB3.7, XB3.8, XB3.9, XB3.10, XB4.1, XB4.2, XB4.3, XB4.4, XB5.1, XB5.2, XB5.3, XB5.4, XB5.5, XB5.6, XB5.7, XB5.8, XB5.9, XB5.10
XB_MAG660	55.51	0.45	1171865	11339	49.7	95.36	1061	Yes	No	Yes	27	Medium-quality draft	d__Bacteria;p__Pseudomonadota;c__Gammaproteobacteria;o__Pseudomonadales;f__Halieaceae;g__Luminiphilus;s__Luminiphilus sp913045375	Single	SemiBin	XB	XB3.2
XB_MAG661	58.61	1.32	1702147	5836	36	95.25	888	No	No	No	12	Medium-quality draft	d__Bacteria;p__Planctomycetota;c__Planctomycetia;o__Pirellulales;f__Pirellulaceae;g__GCA-2862225;s__GCA-2862225 sp002862225	Single	SemiBin	XB	XB3.2
XB_MAG662	65.09	2.75	2209393	3850	31.3	95.23	1107	No	No	No	23	Medium-quality draft	d__Archaea;p__Thermoplasmatota;c__Poseidoniia;o__MGIII;f__CG-Epi1;g__CG-Epi1;s__	Single	SemiBin	XB	XB3.2
XB_MAG663	53.1	0	1521782	9824	47.2	95.72	1746	No	No	No	20	Medium-quality draft	d__Bacteria;p__Verrucomicrobiota;c__Verrucomicrobiae;o__Pedosphaerales;f__AAA164-E04;g__UBA7971;s__UBA7971 sp002686885	Single	MetaBinner	XB	XB3.3
XB_MAG664	62.61	2.01	1178210	27259	40	95.11	1689	Yes	No	No	24	Medium-quality draft	d__Bacteria;p__Pseudomonadota;c__Gammaproteobacteria;o__Enterobacterales_A;f__Alteromonadaceae;g__Alteromonas;s__Alteromonas macleodii	Single	MetaBinner	XB	XB3.3
XB_MAG665	59.87	1.49	1898147	6698	60	94.84	2547	No	No	No	12	Medium-quality draft	d__Bacteria;p__Pseudomonadota;c__Alphaproteobacteria;o__MED-G09;f__MED-G09;g__AG-430-B22;s__AG-430-B22 sp002728335	Single	MetaBinner	XB	XB3.3
XB_MAG666	69.97	3.42	4425975	18730	49.9	95.1	1511	No	No	No	35	Medium-quality draft	d__Bacteria;p__Verrucomicrobiota;c__Verrucomicrobiae;o__Opitutales;f__MB11C04;g__MB11C04;s__MB11C04 sp002500665	Single	MetaCoAG	XB	XB3.3
XB_MAG667	61.16	1.61	2562100	4777	62.4	87.73	3653	Yes	No	No	56	Medium-quality draft	d__Archaea;p__Thermoproteota;c__Nitrososphaeria;o__Nitrososphaerales;f__Nitrosopumilaceae;g__Nitrosopelagicus;s__Nitrosopelagicus sp902552015	Single	MetaDecoder	XB	XB3.3
XB_MAG668	73.82	4.14	747732	4489	38.9	96.24	1559	No	No	No	10	Medium-quality draft	d__Bacteria;p__Marinisomatota;c__Marinisomatia;o__Marinisomatales;f__TCS55;g__GCA-002701945;s__	Single	MetaDecoder	XB	XB3.3
XB_MAG669	63.82	2.42	924511	4291	52.1	95.35	1107	Yes	No	Yes	34	Medium-quality draft	d__Archaea;p__Thermoplasmatota;c__Poseidoniia;o__Poseidoniales;f__Thalassarchaeaceae;g__MGIIb-O5;s__MGIIb-O5 sp002505775	Single	SemiBin	XB	XB3.3
XB_MAG67	97.44	2.14	1112487	13885	39.6	90.22	1838	Yes	No	No	13	High-quality draft	d__Bacteria;p__Pseudomonadota;c__Gammaproteobacteria;o__Pseudomonadales;f__Pseudohongiellaceae;g__UBA9145;s__	Co-assembled	SemiBin	XB	XB1.1, XB6.1, XB8.1, XB10.1, XB16.1, XB17.1, XB19.1, XB20.1, XB2.1, XB2.2, XB2.5, XB2.6, XB2.7, XB2.8, XB2.9, XB2.10, XB3.1, XB3.2, XB3.3, XB3.4, XB3.5, XB3.6, XB3.7, XB3.8, XB3.9, XB3.10, XB4.1, XB4.2, XB4.3, XB4.4, XB5.1, XB5.2, XB5.3, XB5.4, XB5.5, XB5.6, XB5.7, XB5.8, XB5.9, XB5.10
XB_MAG670	69.82	4.01	806030	2100	32.1	96.14	1153	No	No	No	22	Medium-quality draft	d__Bacteria;p__Verrucomicrobiota;c__Verrucomicrobiae;o__Verrucomicrobiales;f__DEV007;g__EC70;s__EC70 sp002684575	Single	SemiBin	XB	XB3.3
XB_MAG671	53.86	0.22	1367887	4485	31.2	97.32	661	No	No	No	15	Medium-quality draft	d__Bacteria;p__Chloroflexota;c__Dehalococcoidia;o__UBA1151;f__TMED-70;g__TMED-70;s__TMED-70 sp002703265	Single	SemiBin	XB	XB3.3
XB_MAG672	58.27	1.36	720144	3444	46.9	93.83	1238	Yes	No	No	15	Medium-quality draft	d__Bacteria;p__Actinomycetota;c__Acidimicrobiia;o__Acidimicrobiales;f__TK06;g__UBA6944;s__UBA6944 sp002296525	Single	SemiBin	XB	XB3.3
XB_MAG673	86.67	7.37	827250	4841	38.7	94.58	2651	Yes	No	No	26	Medium-quality draft	d__Bacteria;p__Actinomycetota;c__Acidimicrobiia;o__Acidimicrobiales;f__TK06;g__UBA6944;s__UBA6944 sp002724355	Single	MetaBinner	XB	XB3.4
XB_MAG674	55.39	0.65	929693	4936	31.2	95.38	1169	No	No	No	21	Medium-quality draft	d__Bacteria;p__Planctomycetota;c__Planctomycetia;o__Pirellulales;f__Pirellulaceae;g__JABAAE01;s__	Single	MetaBinner	XB	XB3.4
XB_MAG675	52.99	0.08	1802661	4039	32.6	96	1489	Yes	No	Yes	28	Medium-quality draft	d__Archaea;p__Thermoproteota;c__Nitrososphaeria;o__Nitrososphaerales;f__Nitrosopumilaceae;g__Nitrosopelagicus;s__Nitrosopelagicus sp902552015	Single	MetaBinner	XB	XB3.4
XB_MAG676	75.81	4.73	3611125	2528	33.6	93.87	1106	Yes	No	No	26	Medium-quality draft	d__Bacteria;p__Pseudomonadota;c__Gammaproteobacteria;o__Pseudomonadales;f__Oleiphilaceae;g__Marinobacter;s__Marinobacter nauticus	Single	MetaBinner	XB	XB3.4
XB_MAG677	57.99	1.16	1651312	8055	52.6	95.7	1094	Yes	No	No	35	Medium-quality draft	d__Bacteria;p__Pseudomonadota;c__Gammaproteobacteria;o__Arenicellales;f__UBA868;g__UBA868;s__UBA868 sp002694065	Single	MetaBinner	XB	XB3.4
XB_MAG678	62.63	2.37	1248617	6046	33.9	96.19	1147	No	No	No	16	Medium-quality draft	d__Bacteria;p__Pseudomonadota;c__Gammaproteobacteria;o__Enterobacterales_A;f__Alteromonadaceae;g__Alteromonas;s__Alteromonas macleodii	Single	MetaBinner	XB	XB3.4
XB_MAG679	77.73	5.73	1274760	3664	57.2	89.68	3114	Yes	No	No	31	Medium-quality draft	d__Archaea;p__Thermoplasmatota;c__Poseidoniia;o__Poseidoniales;f__Thalassarchaeaceae;g__MGIIb-P;s__MGIIb-P sp002722595	Single	MetaBinner	XB	XB3.4
XB_MAG68	88.17	0.11	883480	3438	34.4	95.86	1391	No	No	No	24	Medium-quality draft	d__Bacteria;p__Pseudomonadota;c__Gammaproteobacteria;o__Pseudomonadales;f__Litoricolaceae;g__HIMB30;s__	Co-assembled	SemiBin	XB	XB1.1, XB6.1, XB8.1, XB10.1, XB16.1, XB17.1, XB19.1, XB20.1, XB2.1, XB2.2, XB2.5, XB2.6, XB2.7, XB2.8, XB2.9, XB2.10, XB3.1, XB3.2, XB3.3, XB3.4, XB3.5, XB3.6, XB3.7, XB3.8, XB3.9, XB3.10, XB4.1, XB4.2, XB4.3, XB4.4, XB5.1, XB5.2, XB5.3, XB5.4, XB5.5, XB5.6, XB5.7, XB5.8, XB5.9, XB5.10
XB_MAG680	71.91	4.85	1566766	6126	56.3	93.35	1723	No	No	No	16	Medium-quality draft	d__Bacteria;p__Bacteroidota;c__Bacteroidia;o__Flavobacteriales;f__Flavobacteriaceae;g__Marisimplicoccus;s__	Single	MetaBinner	XB	XB3.4
XB_MAG681	66.74	2.97	2604810	2006	38.4	96.11	1558	No	No	No	8	Medium-quality draft	d__Bacteria;p__Pseudomonadota;c__Gammaproteobacteria;o__UBA11654;f__UBA11654;g__UBA11654;s__UBA11654 sp001629325	Single	MetaCoAG	XB	XB3.4
XB_MAG682	52.4	0	2271926	4201	32.3	95.89	1500	Yes	Yes	Yes	36	Medium-quality draft	d__Bacteria;p__Planctomycetota;c__Planctomycetia;o__Pirellulales;f__Pirellulaceae;g__UBA721;s__	Single	MetaDecoder	XB	XB3.4
XB_MAG683	80.64	5.99	1124596	16873	29.6	96.78	603	No	No	No	11	Medium-quality draft	d__Bacteria;p__Pseudomonadota;c__Alphaproteobacteria;o__Sphingomonadales;f__Sphingomonadaceae;g__Pelagerythrobacter;s__Pelagerythrobacter marinus	Single	MetaDecoder	XB	XB3.4
XB_MAG684	65.57	2.85	3806368	2604	45.4	94.58	1186	Yes	Yes	Yes	31	Medium-quality draft	d__Archaea;p__Thermoproteota;c__Nitrososphaeria;o__Nitrososphaerales;f__Nitrosopumilaceae;g__Nitrosopelagicus;s__	Single	MetaDecoder	XB	XB3.4
[truncated: 651 more rows]

## Sheet: MAG statistics of each Phylum
Table S3b. The MAG statistics of each Phylum this study.
[truncated: 29 more rows]

## Sheet: MAG novelty analysis
Table S3c. The comparison information of MAGs recovered from this study with those from diverse marine environments.
[truncated: 1,889 more rows]
