# Supplementary material for: Recovery of 1887 metagenome-assembled genomes from the South China Sea
Source: Sci Data. 2024 Feb 13;11:197. doi: 10.1038/s41597-024-03050-4 (PMC10864278; doi:10.1038/s41597-024-03050-4)
Supplement: Supplementary file 4 — Table S1 [file 41597_2024_3050_MOESM4_ESM.xlsx]

## Sheet: Sample information
Table S1a. Detailed environmental factors and sequencing strategy for samples collected in the Xianbei seamount region, Dongsha, and Xisha areas.
Stations	Region	Longitude (°E)	Latitude (°N)	Depth (m)	Temperature (℃)	Density (Kg/m^3)	Nitrogen Saturation (mg/L)	Sequencing strategy
DS10.1	Dongsha (DS)	117.915	20.496	5	29.9126	1019.95	10.3707	16S rRNA gene amplicon sequencing and metagenomic sequencing
DS11.1		117.663	20.632	5	NaN	978.565	4.93855	16S rRNA gene amplicon sequencing and metagenomic sequencing
DS12.1		117.418	20.737	5	NaN	979.687	5.13534	16S rRNA gene amplicon sequencing and metagenomic sequencing
DS13.1		117.155	20.807	5	30.2155	1009.11	11.2522	16S rRNA gene amplicon sequencing and metagenomic sequencing
DS14.1		116.799	20.4278	5	30.0747	970.715	14.7446	16S rRNA gene amplicon sequencing and metagenomic sequencing
DS15.1		117.038	20.3169	5	30.4507	1000.82	11.9733	16S rRNA gene amplicon sequencing and metagenomic sequencing
DS16.1		117.288	20.1956	5	30.4228	1020.53	10.2343	16S rRNA gene amplicon sequencing and metagenomic sequencing
DS17.1		117.496	20.1097	5	30.2499	1017.72	10.4969	16S rRNA gene amplicon sequencing and metagenomic sequencing
DS6.1		118.269	20.911	5	30.0248	1020.85	10.2771	16S rRNA gene amplicon sequencing
DS8.1		118.345	20.2761	5	30.3777	1020.01	10.284	16S rRNA gene amplicon sequencing and metagenomic sequencing
DS9.1		118.147	20.3869	5	NaN	1010.62	8.38423	16S rRNA gene amplicon sequencing and metagenomic sequencing
XS3.1	Xisha (XS)	115.044	18.3238	5	30.2471	1020.77	10.2447	16S rRNA gene amplicon sequencing and metagenomic sequencing
XS4.1		115.223	18.9195	5	30.2579	1020.79	10.2408	16S rRNA gene amplicon sequencing and metagenomic sequencing
XS5.1		115.167	19.6198	5	30.0749	1020.81	10.2714	16S rRNA gene amplicon sequencing and metagenomic sequencing
XS6.1		115.09	20.3549	5	29.931	1020.84	10.2936	16S rRNA gene amplicon sequencing
XS7.1		114.854	20.9325	5	29.8771	1020.87	10.301	16S rRNA gene amplicon sequencing and metagenomic sequencing
XS8.1		114.644	21.4707	5	29.8446	1021	10.2957	16S rRNA gene amplicon sequencing and metagenomic sequencing
XS9.1		114.381	22.0351	5	30.0752	1008.19	11.364	16S rRNA gene amplicon sequencing and metagenomic sequencing
XB1.1	Xianbei (XB)	116.832	16.8899	5	29.7883	1020.58	10.34	16S rRNA gene amplicon sequencing and metagenomic sequencing
XB6.1		116.654	16.4742	5	29.7273	1020.58	10.3512	16S rRNA gene amplicon sequencing and metagenomic sequencing
XB8.1		116.57	16.3192	5	29.7322	1013.35	10.9675	16S rRNA gene amplicon sequencing and metagenomic sequencing
XB10.1		116.48	16.1672	5	29.566	1020.68	10.3713	16S rRNA gene amplicon sequencing and metagenomic sequencing
XB16.1		117.022	16.585	5	29.5084	1017.94	10.6112	16S rRNA gene amplicon sequencing and metagenomic sequencing
XB17.1		116.866	16.6172	5	29.7893	1020.64	10.3351	16S rRNA gene amplicon sequencing and metagenomic sequencing
XB19.1		116.504	16.7221	5	30.3078	1020.61	10.2477	16S rRNA gene amplicon sequencing and metagenomic sequencing
XB20.1		116.267	16.7995	5	30.2766	1020.67	10.2479	16S rRNA gene amplicon sequencing and metagenomic sequencing
XB2.1		116.755	16.7749	5	29.6369	1020.71	10.3557	16S rRNA gene amplicon sequencing and metagenomic sequencing
XB2.2		116.755	16.7749	25	29.3011	1020.9	10.4067	16S rRNA gene amplicon sequencing and metagenomic sequencing
XB2.3		116.755	16.7749	50	27.1139	1022.12	10.7086	16S rRNA gene amplicon sequencing
XB2.4		116.755	16.7749	60	26.3594	1022.48	10.8234	16S rRNA gene amplicon sequencing
XB2.5		116.755	16.7749	100	22.1787	1024.15	11.5213	16S rRNA gene amplicon sequencing and metagenomic sequencing
XB2.6		116.755	16.7749	150	18.3236	1025.55	12.2623	16S rRNA gene amplicon sequencing and metagenomic sequencing
XB2.7		116.755	16.7749	200	15.85	1026.35	12.8043	16S rRNA gene amplicon sequencing and metagenomic sequencing
XB2.8		116.755	16.7749	300	12.4386	1027.44	13.6438	16S rRNA gene amplicon sequencing and metagenomic sequencing
XB2.9		116.755	16.7749	500	8.7501	1028.98	14.6754	16S rRNA gene amplicon sequencing and metagenomic sequencing
XB2.10		116.755	16.7749	800	5.924	1030.83	15.5636	16S rRNA gene amplicon sequencing and metagenomic sequencing
XB3.1		116.755	16.6949	5	30.19	1020.69	10.261	16S rRNA gene amplicon sequencing and metagenomic sequencing
XB3.2		116.755	16.6949	25	29.8858	1020.92	10.302	16S rRNA gene amplicon sequencing and metagenomic sequencing
XB3.3		116.755	16.6949	50	26.5723	1022.41	10.7852	16S rRNA gene amplicon sequencing and metagenomic sequencing
XB3.4		116.755	16.6949	75	23.4787	1023.68	11.2861	16S rRNA gene amplicon sequencing and metagenomic sequencing
XB3.5		116.755	16.6949	100	20.1487	1024.81	11.8977	16S rRNA gene amplicon sequencing and metagenomic sequencing
XB3.6		116.755	16.6949	150	16.3772	1026.02	12.6842	16S rRNA gene amplicon sequencing and metagenomic sequencing
XB3.7		116.755	16.6949	200	13.7421	1026.76	13.3099	16S rRNA gene amplicon sequencing and metagenomic sequencing
XB3.8		116.755	16.6949	300	11.5908	1027.59	13.869	16S rRNA gene amplicon sequencing and metagenomic sequencing
XB3.9		116.755	16.6949	500	8.4556	1029.03	14.7638	16S rRNA gene amplicon sequencing and metagenomic sequencing
XB3.10		116.755	16.6949	800	5.7288	1030.86	15.6288	16S rRNA gene amplicon sequencing and metagenomic sequencing
XB3.11		116.755	16.6949	1500	2.768	1034.57	16.6774	16S rRNA gene amplicon sequencing
XB4.1		116.718	16.6179	5	29.9227	1020.7	10.3072	16S rRNA gene amplicon sequencing and metagenomic sequencing
XB4.2		116.718	16.6179	80	22.7257	1023.88	11.424	16S rRNA gene amplicon sequencing and metagenomic sequencing
XB4.3		116.718	16.6179	150	18.0835	1025.62	12.3123	16S rRNA gene amplicon sequencing and metagenomic sequencing
XB4.4		116.718	16.6179	200	14.1747	1026.68	13.2028	16S rRNA gene amplicon sequencing and metagenomic sequencing
XB5.1		116.687	16.5467	5	30.1009	1020.68	10.2772	16S rRNA gene amplicon sequencing and metagenomic sequencing
XB5.2		116.687	16.5467	25	29.969	1020.8	10.2974	16S rRNA gene amplicon sequencing and metagenomic sequencing
XB5.3		116.687	16.5467	50	28.6191	1021.62	10.4772	16S rRNA gene amplicon sequencing and metagenomic sequencing
XB5.4		116.687	16.5467	90	22.6119	1023.96	11.4449	16S rRNA gene amplicon sequencing and metagenomic sequencing
XB5.5		116.687	16.5467	100	21.4035	1024.45	11.6577	16S rRNA gene amplicon sequencing and metagenomic sequencing
XB5.6		116.687	16.5467	150	17.5915	1025.74	12.4169	16S rRNA gene amplicon sequencing and metagenomic sequencing
XB5.7		116.687	16.5467	200	14.8466	1026.56	13.0397	16S rRNA gene amplicon sequencing and metagenomic sequencing
XB5.8		116.687	16.5467	300	11.95	1027.52	13.7729	16S rRNA gene amplicon sequencing and metagenomic sequencing
XB5.9		116.687	16.5467	500	8.5344	1029.01	14.7399	16S rRNA gene amplicon sequencing and metagenomic sequencing
XB5.10		116.687	16.5467	800	5.4921	1030.9	15.7081	16S rRNA gene amplicon sequencing and metagenomic sequencing
Missing data value were described with NaN.

## Sheet: 16S rRNA amplicon sequencing
Table S1b. Basic information of 16S rDNA amplicon sequencing datasets generated in this study.
Sample name	Assay Type	SAR Accession	BioProject	BioSample	Raw PE (Mbp)	Combined (Mbp)	Qualified (Mbp)	Nochime (Mbp)	Base (nt)	AvgLen(nt)	Q20	Q30	GC%	Effective%
DS10.1	AMPLICON	SRR21615471	PRJNA880762	SAMN30881390	366260	365546	363343	343318	127659163	372	99	96.34	48.91	93.74
DS11.1	AMPLICON	SRR21615470	PRJNA880762	SAMN30881391	365076	364314	362276	331760	123360603	372	99.09	96.68	48.87	90.87
DS12.1	AMPLICON	SRR21615459	PRJNA880762	SAMN30881392	382103	381881	379833	357352	132897524	372	99.03	96.51	48.99	93.52
DS13.1	AMPLICON	SRR21615448	PRJNA880762	SAMN30881393	366943	365792	363611	345935	128573734	372	99.05	96.57	48.52	94.27
DS14.1	AMPLICON	SRR21615437	PRJNA880762	SAMN30881394	372244	371451	369006	351818	130796692	372	98.95	96.3	48.63	94.51
DS15.1	AMPLICON	SRR21615426	PRJNA880762	SAMN30881395	367199	366266	364136	346805	128943044	372	99.02	96.5	49.05	94.45
DS16.1	AMPLICON	SRR21615415	PRJNA880762	SAMN30881396	374547	373771	371484	353867	131552058	372	98.95	96.21	49.04	94.48
DS17.1	AMPLICON	SRR21615413	PRJNA880762	SAMN30881397	377907	376346	374147	347553	129211974	372	99.02	96.51	49.03	91.97
DS6.1	AMPLICON	SRR21615412	PRJNA880762	SAMN30881398	369043	368428	366283	347212	129382475	373	99.06	96.54	49.96	94.08
DS8.1	AMPLICON	SRR21615411	PRJNA880762	SAMN30881399	371660	370146	367840	344882	128195522	372	98.99	96.4	49.17	92.8
DS9.1	AMPLICON	SRR21615469	PRJNA880762	SAMN30881400	375146	374651	372550	353849	131541251	372	99.06	96.6	48.68	94.32
XB1.1	AMPLICON	SRR21615468	PRJNA880762	SAMN30881401	374615	373874	371632	351661	130816160	372	98.97	96.35	49.06	93.87
XB10.1	AMPLICON	SRR21615467	PRJNA880762	SAMN30881402	381359	380387	377907	360607	134159406	372	98.89	96.07	48.89	94.56
XB16.1	AMPLICON	SRR21615466	PRJNA880762	SAMN30881403	372438	370867	367938	351021	130610965	372	98.8	95.69	49.42	94.25
XB17.1	AMPLICON	SRR21615465	PRJNA880762	SAMN30881404	370259	369189	366976	346135	128724303	372	99.04	96.58	48.91	93.48
XB19.1	AMPLICON	SRR21615464	PRJNA880762	SAMN30881405	384400	383829	381660	362222	134713746	372	98.98	96.31	49.09	94.23
XB2.1	AMPLICON	SRR21615463	PRJNA880762	SAMN30881406	372654	372338	370311	351110	130618569	372	98.93	96.26	48.94	94.22
XB2.10	AMPLICON	SRR21615462	PRJNA880762	SAMN30881407	380248	379404	376986	354009	132328138	374	98.85	95.95	51.34	93.1
XB2.2	AMPLICON	SRR21615461	PRJNA880762	SAMN30881408	375062	374242	371765	354012	131702457	372	98.83	96	49.1	94.39
XB2.3	AMPLICON	SRR21615460	PRJNA880762	SAMN30881409	377796	377662	375476	355921	132552635	372	98.89	96.12	48.23	94.21
XB2.4	AMPLICON	SRR21615458	PRJNA880762	SAMN30881410	374854	373417	370693	350841	130731717	373	98.81	95.83	48.81	93.59
XB2.5	AMPLICON	SRR21615457	PRJNA880762	SAMN30881411	380421	380292	378315	352809	131663766	373	98.94	96.26	49.75	92.74
XB2.6	AMPLICON	SRR21615456	PRJNA880762	SAMN30881412	377565	377375	375241	347991	129899110	373	98.87	96.06	49.99	92.17
XB2.7	AMPLICON	SRR21615455	PRJNA880762	SAMN30881413	378849	377791	375626	349777	130741297	374	98.92	96.25	51.1	92.33
XB2.8	AMPLICON	SRR21615454	PRJNA880762	SAMN30881414	377500	377191	375166	352333	131726699	374	98.89	96.15	51.06	93.33
XB2.9	AMPLICON	SRR21615453	PRJNA880762	SAMN30881415	366658	365921	363899	342791	128180650	374	98.93	96.28	51.03	93.49
XB20.1	AMPLICON	SRR21615452	PRJNA880762	SAMN30881416	370255	369948	367842	344960	128354216	372	98.89	96.07	49.44	93.17
XB3.1	AMPLICON	SRR21615451	PRJNA880762	SAMN30881417	376501	376271	374412	355073	132097686	372	99	96.45	49.35	94.31
XB3.10	AMPLICON	SRR21615450	PRJNA880762	SAMN30881418	367517	367385	365164	341990	127768564	374	98.83	96.02	51.6	93.05
XB3.11	AMPLICON	SRR21615449	PRJNA880762	SAMN30881419	376481	376214	373787	350910	131107106	374	98.86	96.08	52.35	93.21
XB3.2	AMPLICON	SRR21615447	PRJNA880762	SAMN30881420	367951	367432	365408	346168	128813329	372	98.94	96.3	49.34	94.08
XB3.3	AMPLICON	SRR21615446	PRJNA880762	SAMN30881421	373433	372607	370183	347779	129573693	373	98.92	96.22	49.38	93.13
XB3.4	AMPLICON	SRR21615445	PRJNA880762	SAMN30881422	372323	370947	368198	346801	129337916	373	98.81	95.93	49.42	93.15
XB3.5	AMPLICON	SRR21615444	PRJNA880762	SAMN30881423	378184	376611	373925	351517	131244034	373	98.84	96.03	50.5	92.95
XB3.6	AMPLICON	SRR21615443	PRJNA880762	SAMN30881424	369623	369247	366833	341301	127525733	374	98.8	95.81	50.91	92.34
XB3.7	AMPLICON	SRR21615442	PRJNA880762	SAMN30881425	381315	380544	378199	352177	131508221	373	98.9	96.16	51.38	92.36
XB3.8	AMPLICON	SRR21615441	PRJNA880762	SAMN30881426	364179	362657	360119	335642	125441385	374	98.78	95.84	51.4	92.16
XB3.9	AMPLICON	SRR21615440	PRJNA880762	SAMN30881427	371430	370971	368921	346153	129361111	374	98.93	96.26	51.32	93.19
XB4.1	AMPLICON	SRR21615439	PRJNA880762	SAMN30881428	373760	372335	369609	344235	128149395	372	98.87	96.09	50.24	92.1
XB4.2	AMPLICON	SRR21615438	PRJNA880762	SAMN30881429	373828	373478	371430	348940	130034542	373	98.93	96.21	49.12	93.34
XB4.3	AMPLICON	SRR21615436	PRJNA880762	SAMN30881430	373091	373037	370833	344741	128698471	373	98.85	96.01	50.77	92.4
XB4.4	AMPLICON	SRR21615435	PRJNA880762	SAMN30881431	371275	369982	367675	344695	128753535	374	98.97	96.35	50.45	92.84
XB5.1	AMPLICON	SRR21615434	PRJNA880762	SAMN30881432	378377	378271	376048	354812	131868020	372	98.98	96.38	48.52	93.77
XB5.10	AMPLICON	SRR21615433	PRJNA880762	SAMN30881433	375136	373956	371875	349159	130391321	373	99.09	96.74	50.89	93.08
XB5.2	AMPLICON	SRR21615432	PRJNA880762	SAMN30881434	374918	374135	371822	353128	131261501	372	99	96.43	48.57	94.19
XB5.3	AMPLICON	SRR21615431	PRJNA880762	SAMN30881435	373892	373001	370410	350886	130514301	372	98.93	96.16	49.03	93.85
XB5.4	AMPLICON	SRR21615430	PRJNA880762	SAMN30881436	367500	366307	364099	341823	127205835	372	99.04	96.52	48.42	93.01
XB5.5	AMPLICON	SRR21615429	PRJNA880762	SAMN30881437	365783	364763	362504	342104	127550999	373	98.9	96.15	49.51	93.53
XB5.6	AMPLICON	SRR21615428	PRJNA880762	SAMN30881438	372495	371054	368947	341206	127399878	373	99.04	96.59	50.2	91.6
XB5.7	AMPLICON	SRR21615427	PRJNA880762	SAMN30881439	381673	380383	377901	353411	132005613	374	98.98	96.43	50.56	92.6
XB5.8	AMPLICON	SRR21615425	PRJNA880762	SAMN30881440	380313	379856	377682	355417	132762693	374	99.04	96.58	50.37	93.45
XB5.9	AMPLICON	SRR21615424	PRJNA880762	SAMN30881441	374523	373706	371410	349715	130688826	374	99	96.42	50.67	93.38
XB6.1	AMPLICON	SRR21615423	PRJNA880762	SAMN30881442	366181	364884	362625	344607	128266216	372	98.93	96.16	49.53	94.11
XB8.1	AMPLICON	SRR21615422	PRJNA880762	SAMN30881443	374816	373882	371481	352796	131256483	372	98.89	96.06	49.34	94.13
XS3.1	AMPLICON	SRR21615421	PRJNA880762	SAMN30881444	372392	371897	369775	351408	130851267	372	98.97	96.32	49.85	94.37
XS4.1	AMPLICON	SRR21615420	PRJNA880762	SAMN30881445	373064	372600	370241	352570	131231569	372	98.93	96.25	49.61	94.51
XS5.1	AMPLICON	SRR21615419	PRJNA880762	SAMN30881446	367834	366568	364171	344653	128266120	372	98.96	96.3	49.24	93.7
XS6.1	AMPLICON	SRR21615418	PRJNA880762	SAMN30881447	371450	370734	368279	351034	130607728	372	98.88	95.95	49.31	94.5
XS7.1	AMPLICON	SRR21615417	PRJNA880762	SAMN30881448	375677	373981	371666	354701	131983110	372	98.99	96.37	49.33	94.42
XS8.1	AMPLICON	SRR21615416	PRJNA880762	SAMN30881449	380635	379973	377665	359609	133842403	372	98.93	96.24	49.47	94.48
XS9.1	AMPLICON	SRR21615414	PRJNA880762	SAMN30881450	375083	375044	372961	364363	135642730	372	99.1	96.79	49.2	97.14

## Sheet: Metagenomic sequencing
Table S1c. Basic information of metagenomic datasets generated in this study.
Sample name	Assay Type	SAR Accession	BioProject	BioSample	RawData (Mbp)	RawReads (Mbp)	CleanData (Mbp)	Clean_Q20	Clean_Q30	Clean_GC(%)	Effective(%)
DS10.1	WGS	SRR26496184	PRJNA880762	SAMN37778249	30361	202406456	30239.7	97.55	93	39.72	99.601
DS11.1	WGS	SRR26496185	PRJNA880762	SAMN37778250	30081.7	200544546	29975.9	97.47	92.77	39.95	99.648
DS12.1	WGS	SRR26496186	PRJNA880762	SAMN37778251	31355.3	209035524	31238.9	97.62	93.19	41	99.629
DS13.1	WGS	SRR26496187	PRJNA880762	SAMN37778252	30163.9	201092638	30068.9	97.64	93.08	39.31	99.685
DS14.1	WGS	SRR26496188	PRJNA880762	SAMN37778253	30858.8	205725172	30746.8	97.6	92.95	40.2	99.637
DS15.1	WGS	SRR26496189	PRJNA880762	SAMN37778254	30477	203180206	30358.8	97.69	93.36	40.08	99.612
DS16.1	WGS	SRR26496191	PRJNA880762	SAMN37778255	31311	208740032	31192.5	97.56	92.86	38.3	99.621
DS17.1	WGS	SRR26496192	PRJNA880762	SAMN37778256	30230.5	201537010	30079.3	97.62	93.08	38.75	99.5
DS8.1	WGS	SRR26496193	PRJNA880762	SAMN37778257	31423.5	209489658	31289.5	97.53	93.06	40.8	99.574
DS9.1	WGS	SRR26496194	PRJNA880762	SAMN37778258	31286.3	208575536	31152.4	97.59	93.03	39.5	99.572
XB1.1	WGS	SRR26496196	PRJNA880762	SAMN37778260	30117.4	200782724	29980.3	97.47	92.81	40.27	99.545
XB10.1	WGS	SRR26496195	PRJNA880762	SAMN37778259	31999	213326746	31867.7	97.21	92.81	40.77	99.59
XB16.1	WGS	SRR26496197	PRJNA880762	SAMN37778261	32570.7	217138080	32457.9	97.34	93.1	41.59	99.654
XB17.1	WGS	SRR26496198	PRJNA880762	SAMN37778262	32759.3	218395122	32589.9	97.09	92.69	42.78	99.483
XB19.1	WGS	SRR26496199	PRJNA880762	SAMN37778263	33748.1	224987264	33651.9	97.63	93.41	38.3	99.715
XB2.1	WGS	SRR26496203	PRJNA880762	SAMN37778266	30027.4	200182460	29882.2	97.5	92.88	40.49	99.517
XB2.10	WGS	SRR26496202	PRJNA880762	SAMN37778265	34436.4	229576016	34254.8	97.27	93.19	47.7	99.473
XB2.2	WGS	SRR26496204	PRJNA880762	SAMN37778267	30104.4	200695838	29902.2	97.48	92.89	40.44	99.329
XB2.5	WGS	SRR26496205	PRJNA880762	SAMN37778268	30145.2	200968356	29991.5	97.4	92.91	43.91	99.49
XB2.6	WGS	SRR26496206	PRJNA880762	SAMN37778269	30048.7	200324770	29914	97.27	92.97	43.07	99.552
XB2.7	WGS	SRR26496207	PRJNA880762	SAMN37778270	30125.9	200839452	29996.8	97.32	92.72	46.2	99.571
XB2.8	WGS	SRR26496208	PRJNA880762	SAMN37778271	30805.3	205368876	30668.6	97.34	93.26	44.69	99.556
XB2.9	WGS	SRR26496209	PRJNA880762	SAMN37778272	31781.9	211879436	31642.5	97.34	93.3	45.81	99.561
XB20.1	WGS	SRR26496200	PRJNA880762	SAMN37778264	32662.1	217747300	32562.9	97.4	93.15	40.27	99.696
XB3.1	WGS	SRR26496210	PRJNA880762	SAMN37778273	30031.5	200210242	29925.4	97.48	93.27	40.64	99.646
XB3.10	WGS	SRR26496211	PRJNA880762	SAMN37778274	30644	204293018	30528	97.41	93.41	46.94	99.622
XB3.2	WGS	SRR26496213	PRJNA880762	SAMN37778275	30100.6	200670824	29969.9	97.27	92.98	41.46	99.566
XB3.3	WGS	SRR26496214	PRJNA880762	SAMN37778276	30124.1	200827284	29955.9	97.31	93.1	42.84	99.442
XB3.4	WGS	SRR26496215	PRJNA880762	SAMN37778277	32559.4	217062750	32433.6	97.33	93.08	42.99	99.614
XB3.5	WGS	SRR26496216	PRJNA880762	SAMN37778278	32180.1	214534166	32020.8	97.31	93.25	45.11	99.505
XB3.6	WGS	SRR26496217	PRJNA880762	SAMN37778279	32210.8	214738736	32084.3	97.53	93.52	44.13	99.607
XB3.7	WGS	SRR26496218	PRJNA880762	SAMN37778280	31823.3	212155662	31694.1	97.56	93.78	47.16	99.594
XB3.8	WGS	SRR26496219	PRJNA880762	SAMN37778281	32618.7	217458160	32447.8	97.33	93.28	44.91	99.476
XB3.9	WGS	SRR26496220	PRJNA880762	SAMN37778282	32600.6	217337056	32478.2	97.53	93.61	45.42	99.625
XB4.1	WGS	SRR26496221	PRJNA880762	SAMN37778283	31055.3	207035656	30962.6	97.59	93.51	40.8	99.701
XB4.2	WGS	SRR26496222	PRJNA880762	SAMN37778284	31712.2	211414480	31574.4	97.39	93.23	41.38	99.566
XB4.3	WGS	SRR26496224	PRJNA880762	SAMN37778285	32303	215353508	32128	97.34	93.19	43.67	99.458
XB4.4	WGS	SRR26496225	PRJNA880762	SAMN37778286	31460.5	209736606	31325.2	97.36	93.28	44.91	99.57
XB5.1	WGS	SRR26496227	PRJNA880762	SAMN37778288	32790.5	218603232	32677.2	97.69	93.69	40.28	99.655
XB5.10	WGS	SRR26496226	PRJNA880762	SAMN37778287	32439	216260156	32275	97.23	93.13	47.1	99.494
XB5.2	WGS	SRR26496228	PRJNA880762	SAMN37778289	32711.2	218074882	32588	97.53	93.42	40.52	99.623
XB5.3	WGS	SRR26496229	PRJNA880762	SAMN37778290	31884	212559798	31770	97.44	93.23	40.9	99.642
XB5.4	WGS	SRR26496230	PRJNA880762	SAMN37778291	32137.3	214248554	32000.1	97.37	93.14	41.63	99.573
XB5.5	WGS	SRR26496231	PRJNA880762	SAMN37778292	31975.3	213168592	31853.3	97.32	93.12	43.42	99.618
XB5.6	WGS	SRR26496232	PRJNA880762	SAMN37778293	31918.7	212791014	31806	97.47	93.37	44.45	99.647
XB5.7	WGS	SRR26496233	PRJNA880762	SAMN37778294	32941.3	219608444	32809.3	97.23	93	44.51	99.599
XB5.8	WGS	SRR26496180	PRJNA880762	SAMN37778295	32486	216573394	32351.9	97.29	93.16	44.03	99.587
XB5.9	WGS	SRR26496181	PRJNA880762	SAMN37778296	33345.2	222301172	33216.4	97.28	93.03	43.37	99.614
XB6.1	WGS	SRR26496182	PRJNA880762	SAMN37778297	31653.8	211025410	31529.1	97.23	92.97	41.71	99.606
XB8.1	WGS	SRR26496183	PRJNA880762	SAMN37778298	33015.9	220106226	32891.2	97.3	93.03	39.67	99.622
XS3.1	WGS	SRR26496190	PRJNA880762	SAMN37778299	32615.2	217434640	32491.7	97.32	93	40.34	99.621
XS4.1	WGS	SRR26496201	PRJNA880762	SAMN37778300	33251.9	221679408	33150.6	97.47	93.26	39	99.695
XS5.1	WGS	SRR26496212	PRJNA880762	SAMN37778301	31510.5	210069792	31390.5	97.69	93.65	39.5	99.619
XS7.1	WGS	SRR26496223	PRJNA880762	SAMN37778302	32903.6	219357074	32775.5	97.25	92.81	40.03	99.611
XS8.1	WGS	SRR26496234	PRJNA880762	SAMN37778303	38131	254206852	37997.2	97.45	92.99	39.78	99.649
XS9.1	WGS	SRR26496235	PRJNA880762	SAMN37778304	38161.4	254409322	38037.6	97.35	92.75	41.94	99.675
